# Supplementary material for: An Integrated Proteomics and Bioinformatics Analysis of the Anticancer Properties of RT2 Antimicrobial Peptide on Human Colon Cancer (Caco-2) Cells
Source: Molecules. 2022 Feb 20;27(4):1426. doi: 10.3390/molecules27041426 (PMC8880037; doi:10.3390/molecules27041426)
Supplement: Supplementary file 1 [file molecules-27-01426-s001.zip]

Archive with 5 entries (5 files):
- Table S3 List of 79 proteins in Caco-2 cells.xlsx
- Figure S1.tif
- Figure S2.tif
- Table S1 List of the differentially expressed proteins.xlsx
- Table S2 The 133 proteins in Caco-2 cells.xlsx
