# Supplementary material for: An Integrated Proteomics and Bioinformatics Analysis of the Anticancer Properties of RT2 Antimicrobial Peptide on Human Colon Cancer (Caco-2) Cells
Source: Molecules. 2022 Feb 20;27(4):1426. doi: 10.3390/molecules27041426 (PMC8880037; doi:10.3390/molecules27041426)
Supplement: Supplementary file 1 [file molecules-27-01426-s001.zip › Table S3 List of 79 proteins in Caco-2 cells.xlsx]

## Sheet: Subplementary_table 3
Table S3. List of 79 proteins in Caco-2 cells that were upregulated in a similar way to increased late and total apoptosis levels after RT2 treatment. The relative quantitation values of each sample were displayed as log2 values.
Accession number	Protein names	Gene names	Entry name	Organism	Gene ontology (biological process)	Gene ontology (cellular component)	Gene ontology (molecular function)	Confidence score	Anova (p)	q Value	Max fold change	Log2 expression value
												Control	RT2 concentration (µg/mL)
													RT2_37.5	RT2_75.0	RT2_150
O00754	Lysosomal alpha-mannosidase (Laman) (EC 3.2.1.24) (Lysosomal acid alpha-mannosidase) (Mannosidase alpha class 2B member 1) (Mannosidase alpha-B) [Cleaved into: Lysosomal alpha-mannosidase A peptide;Lysosomal alpha-mannosidase B peptide;Lysosomal alpha-mannosidase C peptide;Lysosomal alpha-mannosidase D peptide;Lysosomal alpha-mannosidase E peptide]	MAN2B1 LAMAN MANB	MA2B1_HUMAN	Homo sapiens (Human)	cellular protein modification process [GO:0006464];learning or memory [GO:0007611];mannose metabolic process [GO:0006013];neutrophil degranulation [GO:0043312];oligosaccharide catabolic process [GO:0009313];protein deglycosylation [GO:0006517]	azurophil granule lumen [GO:0035578];extracellular exosome [GO:0070062];extracellular region [GO:0005576];extracellular space [GO:0005615];lysosomal lumen [GO:0043202];vacuolar membrane [GO:0005774]	alpha-mannosidase activity [GO:0004559];mannose binding [GO:0005537];metal ion binding [GO:0046872]	9.6372	0.00705289	0.000632713	1.80828	3.45524	3.58409	4.16826	4.30986
O75140	GATOR complex protein DEPDC5 (DEP domain-containing protein 5)	DEPDC5 KIAA0645	DEPD5_HUMAN	Homo sapiens (Human)	cellular response to amino acid starvation [GO:0034198];intracellular signal transduction [GO:0035556];negative regulation of TORC1 signaling [GO:1904262];negative regulation of TOR signaling [GO:0032007];regulation of autophagy [GO:0010506]	cytosol [GO:0005829];GATOR1 complex [GO:1990130];lysosomal membrane [GO:0005765];lysosome [GO:0005764];perinuclear region of cytoplasm [GO:0048471]	GTPase activator activity [GO:0005096];protein-containing complex binding [GO:0044877]	8.3171	0.0576478	0.0023941	1.20519	4.50239	4.60173	4.63394	4.77165
O43592	Exportin-T (Exportin(tRNA)) (tRNA exportin)	XPOT	XPOT_HUMAN	Homo sapiens (Human)	tRNA export from nucleus [GO:0006409];tRNA re-export from nucleus [GO:0071528]	cytoplasm [GO:0005737];cytosol [GO:0005829];nuclear matrix [GO:0016363];nucleoplasm [GO:0005654]	Ran GTPase binding [GO:0008536];tRNA binding [GO:0000049]	3.7081	0.0390264	0.00190698	1.32409	4.61521	4.69475	4.99665	5.02022
Q02880	DNA topoisomerase 2-beta (EC 5.6.2.2) (DNA topoisomerase II, beta isozyme)	TOP2B	TOP2B_HUMAN	Homo sapiens (Human)	axonogenesis [GO:0007409];DNA topological change [GO:0006265];forebrain development [GO:0030900];mitotic DNA integrity checkpoint [GO:0044774];neuron migration [GO:0001764];positive regulation of single stranded viral RNA replication via double stranded DNA intermediate [GO:0045870];resolution of meiotic recombination intermediates [GO:0000712];sister chromatid segregation [GO:0000819]	cytosol [GO:0005829];nucleoplasm [GO:0005654];nucleus [GO:0005634];ribonucleoprotein complex [GO:1990904];viral integration complex [GO:0019035]	ATP binding [GO:0005524];chromatin binding [GO:0003682];DNA binding [GO:0003677];DNA topoisomerase type II (double strand cut, ATP-hydrolyzing) activity [GO:0003918];enzyme binding [GO:0019899];histone deacetylase binding [GO:0042826];metal ion binding [GO:0046872];protein C-terminus binding [GO:0008022];protein heterodimerization activity [GO:0046982];protein kinase C binding [GO:0005080]	3.9356	7.83e-05	1.9e-05	1.66396	4.23442	4.17262	4.54292	4.90724
Q9HAR2	Adhesion G protein-coupled receptor L3 (Calcium-independent alpha-latrotoxin receptor 3) (CIRL-3) (Latrophilin-3) (Lectomedin-3)	ADGRL3 KIAA0768 LEC3 LPHN3	AGRL3_HUMAN	Homo sapiens (Human)	adenylate cyclase-activating G protein-coupled receptor signaling pathway [GO:0007189];brain development [GO:0007420];cell-cell adhesion via plasma-membrane adhesion molecules [GO:0098742];cell surface receptor signaling pathway [GO:0007166];G protein-coupled receptor signaling pathway [GO:0007186];locomotion involved in locomotory behavior [GO:0031987];neuron migration [GO:0001764];positive regu…	axon [GO:0030424];cell-cell junction [GO:0005911];glutamatergic synapse [GO:0098978];integral component of membrane [GO:0016021];integral component of plasma membrane [GO:0005887]	calcium ion binding [GO:0005509];carbohydrate binding [GO:0030246];G protein-coupled receptor activity [GO:0004930]	7.8911	0.00231274	0.000276919	1.57644	4.84816	4.74015	5.26269	5.39682
P22455	Fibroblast growth factor receptor 4 (FGFR-4) (EC 2.7.10.1) (CD antigen CD334)	FGFR4 JTK2 TKF	FGFR4_HUMAN	Homo sapiens (Human)	cell migration [GO:0016477];cholesterol homeostasis [GO:0042632];fibroblast growth factor receptor signaling pathway [GO:0008543];glucose homeostasis [GO:0042593];MAPK cascade [GO:0000165];multicellular organism development [GO:0007275];peptidyl-tyrosine phosphorylation [GO:0018108];phosphate ion homeostasis [GO:0055062];positive regulation of catalytic activity [GO:0043085];positive regulation o…	endoplasmic reticulum [GO:0005783];endosome [GO:0005768];extracellular region [GO:0005576];Golgi apparatus [GO:0005794];integral component of plasma membrane [GO:0005887];plasma membrane [GO:0005886];receptor complex [GO:0043235];transport vesicle [GO:0030133]	ATP binding [GO:0005524];fibroblast growth factor-activated receptor activity [GO:0005007];fibroblast growth factor binding [GO:0017134];heparin binding [GO:0008201];transmembrane receptor protein tyrosine kinase activity [GO:0004714]	9.0874	0.00515095	0.000509404	1.62044	4.73146	4.93125	5.27391	5.42784
O75154	Rab11 family-interacting protein 3 (FIP3-Rab11) (Rab11-FIP3) (Arfophilin-1) (EF hands-containing Rab-interacting protein) (Eferin) (MU-MB-17.148)	RAB11FIP3 ARFO1 KIAA0665	RFIP3_HUMAN	Homo sapiens (Human)	cell cycle [GO:0007049];cell division [GO:0051301];endocytic recycling [GO:0032456];negative regulation of adiponectin secretion [GO:0070164];protein localization to cilium [GO:0061512];regulation of cytokinesis [GO:0032465];vesicle-mediated transport [GO:0016192]	centriolar satellite [GO:0034451];centrosome [GO:0005813];cleavage furrow [GO:0032154];cytosol [GO:0005829];endocytic vesicle [GO:0030139];endosome [GO:0005768];intercellular bridge [GO:0045171];intracellular membrane-bounded organelle [GO:0043231];midbody [GO:0030496];nucleoplasm [GO:0005654];recycling endosome [GO:0055037];recycling endosome membrane [GO:0055038]	ADP-ribosylation factor binding [GO:0030306];calcium ion binding [GO:0005509];dynein light intermediate chain binding [GO:0051959];protein homodimerization activity [GO:0042803];Rab GTPase binding [GO:0017137]	4.2686	0.516845	0.0145541	1.10356	5.42803	5.41234	5.4382	5.55451
Q9Y3M8	StAR-related lipid transfer protein 13 (46H23.2) (Deleted in liver cancer 2 protein) (DLC-2) (Rho GTPase-activating protein) (START domain-containing protein 13) (StARD13)	STARD13 DLC2 GT650	STA13_HUMAN	Homo sapiens (Human)	endothelial cell migration [GO:0043542];endothelial tube lumen extension [GO:0097498];negative regulation of cell migration involved in sprouting angiogenesis [GO:0090051];regulation of small GTPase mediated signal transduction [GO:0051056];signal transduction [GO:0007165]	cytosol [GO:0005829];lipid droplet [GO:0005811];mitochondrial membrane [GO:0031966]	GTPase activator activity [GO:0005096];lipid binding [GO:0008289]	4.2239	0.0102642	0.00083074	1.51351	5.20423	5.23996	5.80212	5.67061
Q96LW1	Zinc finger protein 354B	ZNF354B	Z354B_HUMAN	Homo sapiens (Human)	negative regulation of transcription by RNA polymerase II [GO:0000122]	nucleus [GO:0005634]	chromatin binding [GO:0003682];DNA binding [GO:0003677];metal ion binding [GO:0046872]	5.0345	5.75e-12	1.39e-11	31.1526	0.889522	2.11991	3.20057	5.8508
Q9UKK3	Protein mono-ADP-ribosyltransferase PARP4 (EC 2.4.2.-) (193 kDa vault protein) (ADP-ribosyltransferase diphtheria toxin-like 4) (ARTD4) (PARP-related/IalphaI-related H5/proline-rich) (PH5P) (Poly [ADP-ribose] polymerase 4) (PARP-4) (Vault poly(ADP-ribose) polymerase) (VPARP)	PARP4 ADPRTL1 KIAA0177 PARPL	PARP4_HUMAN	Homo sapiens (Human)	cell death [GO:0008219];cellular protein modification process [GO:0006464];cellular response to DNA damage stimulus [GO:0006974];DNA repair [GO:0006281];inflammatory response [GO:0006954];protein ADP-ribosylation [GO:0006471];protein mono-ADP-ribosylation [GO:0140289];regulation of telomerase activity [GO:0051972];response to drug [GO:0042493]	cytoplasm [GO:0005737];cytosol [GO:0005829];extracellular exosome [GO:0070062];membrane [GO:0016020];nucleus [GO:0005634];ribonucleoprotein complex [GO:1990904];spindle microtubule [GO:0005876]	DNA binding [GO:0003677];enzyme binding [GO:0019899];NAD+ ADP-ribosyltransferase activity [GO:0003950];protein ADP-ribosylase activity [GO:1990404]	4.7534	0.0404512	0.00195053	1.55324	5.2993	5.55105	5.90421	5.93458
Q6ZN19	Zinc finger protein 841	ZNF841	ZN841_HUMAN	Homo sapiens (Human)	NA	nucleus [GO:0005634]	DNA binding [GO:0003677];metal ion binding [GO:0046872]	8.4045	0.103782	0.0036808	1.18298	6.49713	6.60371	6.68889	6.73955
Q9BQN1	Protein FAM83C	FAM83C C20orf128	FA83C_HUMAN	Homo sapiens (Human)	NA	NA	protein kinase binding [GO:0019901]	14.8618	0.0829855	0.0031049	1.24409	6.43042	6.51065	6.70316	6.74551
Q8N1G2	Cap-specific mRNA (nucleoside-2'-O-)-methyltransferase 1 (EC 2.1.1.57) (Cap methyltransferase 1) (Cap1 2'O-ribose methyltransferase 1) (MTr1) (hMTr1) (FtsJ methyltransferase domain-containing protein 2) (Interferon-stimulated gene 95 kDa protein) (ISG95)	CMTR1 FTSJD2 KIAA0082 MTR1	CMTR1_HUMAN	Homo sapiens (Human)	7-methylguanosine mRNA capping [GO:0006370];cap1 mRNA methylation [GO:0097309];mRNA methylation [GO:0080009]	cytoplasm [GO:0005737];cytosol [GO:0005829];nucleoplasm [GO:0005654];nucleus [GO:0005634]	mRNA (nucleoside-2'-O-)-methyltransferase activity [GO:0004483];nucleic acid binding [GO:0003676]	13.0177	0.017118	0.00112096	1.47129	6.51299	6.64967	6.86761	7.07007
Q15648	Mediator of RNA polymerase II transcription subunit 1 (Activator-recruited cofactor 205 kDa component) (ARC205) (Mediator complex subunit 1) (Peroxisome proliferator-activated receptor-binding protein) (PBP) (PPAR-binding protein) (Thyroid hormone receptor-associated protein complex 220 kDa component) (Trap220) (Thyroid receptor-interacting protein 2) (TR-interacting protein 2) (TRIP-2) (Vitamin …	MED1 ARC205 CRSP1 CRSP200 DRIP205 DRIP230 PBP PPARBP PPARGBP RB18A TRAP220 TRIP2	MED1_HUMAN	Homo sapiens (Human)	androgen biosynthetic process [GO:0006702];angiogenesis [GO:0001525];animal organ regeneration [GO:0031100];brain development [GO:0007420];cell morphogenesis [GO:0000902];cellular response to epidermal growth factor stimulus [GO:0071364];cellular response to hepatocyte growth factor stimulus [GO:0035729];cellular response to steroid hormone stimulus [GO:0071383];cellular response to thyroid hormo…	chromatin [GO:0000785];mediator complex [GO:0016592];membrane [GO:0016020];nucleolus [GO:0005730];nucleoplasm [GO:0005654];nucleus [GO:0005634];protein-DNA complex [GO:0032993];ubiquitin ligase complex [GO:0000151]	chromatin binding [GO:0003682];chromatin DNA binding [GO:0031490];estrogen receptor binding [GO:0030331];LBD domain binding [GO:0050693];mediator complex binding [GO:0036033];nuclear hormone receptor binding [GO:0035257];nuclear receptor binding [GO:0016922];nuclear receptor transcription coactivator activity [GO:0030374];peroxisome proliferator activated receptor binding [GO:0042975];promoter-sp…	13.5035	0.0182947	0.00116508	1.13889	7.06597	7.11454	7.14828	7.25359
P86452	Zinc finger BED domain-containing protein 6	ZBED6	ZBED6_HUMAN	Homo sapiens (Human)	blastocyst hatching [GO:0001835];negative regulation of transcription, DNA-templated [GO:0045892];negative regulation of transcription by RNA polymerase II [GO:0000122]	nuclear chromatin [GO:0000790];nucleolus [GO:0005730];nucleus [GO:0005634]	DNA binding [GO:0003677];DNA-binding transcription factor activity, RNA polymerase II-specific [GO:0000981];metal ion binding [GO:0046872];protein dimerization activity [GO:0046983]	14.1378	1.15e-10	1.72e-10	3.17985	5.80657	5.87851	6.30675	7.47553
Q96N67	Dedicator of cytokinesis protein 7	DOCK7 KIAA1771	DOCK7_HUMAN	Homo sapiens (Human)	activation of GTPase activity [GO:0090630];axonogenesis [GO:0007409];establishment of neuroblast polarity [GO:0045200];interkinetic nuclear migration [GO:0022027];microtubule cytoskeleton organization [GO:0000226];negative regulation of cold-induced thermogenesis [GO:0120163];neuron projection development [GO:0031175];positive regulation of peptidyl-serine phosphorylation [GO:0033138];positive re…	axon [GO:0030424];basal part of cell [GO:0045178];focal adhesion [GO:0005925];growth cone [GO:0030426];neuron projection [GO:0043005]	guanyl-nucleotide exchange factor activity [GO:0005085];Rac GTPase binding [GO:0048365]	11.808	2.2e-09	2.36e-09	1.91747	6.58793	6.76047	7.14414	7.52714
O00203	AP-3 complex subunit beta-1 (Adaptor protein complex AP-3 subunit beta-1) (Adaptor-related protein complex 3 subunit beta-1) (Beta-3A-adaptin) (Clathrin assembly protein complex 3 beta-1 large chain)	AP3B1 ADTB3A	AP3B1_HUMAN	Homo sapiens (Human)	anterograde axonal transport [GO:0008089];anterograde synaptic vesicle transport [GO:0048490];antigen processing and presentation, exogenous lipid antigen via MHC class Ib [GO:0048007];blood coagulation [GO:0007596];intracellular protein transport [GO:0006886];melanosome organization [GO:0032438];positive regulation of NK T cell differentiation [GO:0051138];protein targeting to lysosome [GO:00066…	AP-3 adaptor complex [GO:0030123];axon cytoplasm [GO:1904115];cell [GO:0005623];clathrin adaptor complex [GO:0030131];clathrin-coated vesicle membrane [GO:0030665];Golgi apparatus [GO:0005794];lysosomal membrane [GO:0005765];membrane [GO:0016020];synapse [GO:0045202]	GTP-dependent protein binding [GO:0030742];protein phosphatase binding [GO:0019903]	17.9482	1.86e-11	3.59e-11	1.56636	6.9785	7.04214	7.05477	7.62592
Q32P44	Echinoderm microtubule-associated protein-like 3 (EMAP-3)	EML3	EMAL3_HUMAN	Homo sapiens (Human)	microtubule cytoskeleton organization [GO:0000226]	cytoplasm [GO:0005737];microtubule [GO:0005874]	microtubule binding [GO:0008017]	10.0268	0.0119803	0.00091062	1.67639	7.1179	7.27656	7.68511	7.86326
P12107	Collagen alpha-1(XI) chain	COL11A1 COLL6	COBA1_HUMAN	Homo sapiens (Human)	cartilage condensation [GO:0001502];chondrocyte development [GO:0002063];collagen fibril organization [GO:0030199];detection of mechanical stimulus involved in sensory perception of sound [GO:0050910];embryonic skeletal system morphogenesis [GO:0048704];endodermal cell differentiation [GO:0035987];extracellular matrix organization [GO:0030198];inner ear morphogenesis [GO:0042472];ossification [GO…	collagen-containing extracellular matrix [GO:0062023];collagen type XI trimer [GO:0005592];endoplasmic reticulum lumen [GO:0005788];extracellular matrix [GO:0031012];extracellular region [GO:0005576];extracellular space [GO:0005615]	extracellular matrix binding [GO:0050840];extracellular matrix structural constituent [GO:0005201];heparan sulfate binding [GO:1904399];heparin binding [GO:0008201];metal ion binding [GO:0046872];protein binding, bridging [GO:0030674]	12.0272	2.64e-07	1.56e-07	1.88632	6.77042	7.15464	7.31552	7.68599
O43897	Tolloid-like protein 1 (EC 3.4.24.-)	TLL1 TLL	TLL1_HUMAN	Homo sapiens (Human)	cell differentiation [GO:0030154];extracellular matrix disassembly [GO:0022617];skeletal system development [GO:0001501]	extracellular region [GO:0005576]	calcium ion binding [GO:0005509];metalloendopeptidase activity [GO:0004222];zinc ion binding [GO:0008270]	16.5993	0.000249761	5.13e-05	1.871	7.06767	7.03383	7.88327	7.93764
P02042	Hemoglobin subunit delta (Delta-globin) (Hemoglobin delta chain)	HBD	HBD_HUMAN	Homo sapiens (Human)	blood coagulation [GO:0007596];cellular oxidant detoxification [GO:0098869];hydrogen peroxide catabolic process [GO:0042744]	blood microparticle [GO:0072562];cytosol [GO:0005829];haptoglobin-hemoglobin complex [GO:0031838];hemoglobin complex [GO:0005833]	heme binding [GO:0020037];hemoglobin alpha binding [GO:0031721];metal ion binding [GO:0046872];organic acid binding [GO:0043177];oxygen binding [GO:0019825];oxygen carrier activity [GO:0005344]	5.9868	5.96e-13	2.16e-12	6.82442	5.08377	5.70439	6.40738	7.85448
Q04726	Transducin-like enhancer protein 3 (Enhancer of split groucho-like protein 3) (ESG3)	TLE3 KIAA1547	TLE3_HUMAN	Homo sapiens (Human)	animal organ morphogenesis [GO:0009887];beta-catenin-TCF complex assembly [GO:1904837];negative regulation of canonical Wnt signaling pathway [GO:0090090];negative regulation of cold-induced thermogenesis [GO:0120163];regulation of transcription, DNA-templated [GO:0006355];signal transduction [GO:0007165];Wnt signaling pathway [GO:0016055]	beta-catenin-TCF complex [GO:1990907];nucleoplasm [GO:0005654];nucleus [GO:0005634];transcription factor complex [GO:0005667]	repressing transcription factor binding [GO:0070491];transcription corepressor activity [GO:0003714]	10.5872	0.000931565	0.000144349	1.27893	7.55609	7.55002	7.74095	7.90495
P13646	Keratin, type I cytoskeletal 13 (Cytokeratin-13) (CK-13) (Keratin-13) (K13)	KRT13	K1C13_HUMAN	Homo sapiens (Human)	cornification [GO:0070268];cytoskeleton organization [GO:0007010];keratinization [GO:0031424]	cytosol [GO:0005829];extracellular exosome [GO:0070062];intermediate filament cytoskeleton [GO:0045111];keratin filament [GO:0045095];nucleus [GO:0005634]	structural molecule activity [GO:0005198]	22.7693	1.7e-05	5.23e-06	1.42997	7.39443	7.41011	7.75317	7.91041
A0JP26	POTE ankyrin domain family member B3	POTEB3	POTB3_HUMAN	Homo sapiens (Human)	NA	NA	NA	0	3.34e-08	2.6e-08	1.92296	6.95333	7.18088	7.39715	7.89665
P49189	4-trimethylaminobutyraldehyde dehydrogenase (TMABA-DH) (TMABALDH) (EC 1.2.1.47) (Aldehyde dehydrogenase E3 isozyme) (Aldehyde dehydrogenase family 9 member A1) (EC 1.2.1.3) (Gamma-aminobutyraldehyde dehydrogenase) (EC 1.2.1.19) (R-aminobutyraldehyde dehydrogenase) [Cleaved into: 4-trimethylaminobutyraldehyde dehydrogenase, N-terminally processed]	ALDH9A1 ALDH4 ALDH7 ALDH9	AL9A1_HUMAN	Homo sapiens (Human)	carnitine biosynthetic process [GO:0045329];cellular aldehyde metabolic process [GO:0006081];hormone metabolic process [GO:0042445];neurotransmitter biosynthetic process [GO:0042136];oxidation-reduction process [GO:0055114];protein homotetramerization [GO:0051289]	cytoplasm [GO:0005737];cytosol [GO:0005829];extracellular exosome [GO:0070062]	1-pyrroline dehydrogenase activity [GO:0033737];4-trimethylammoniobutyraldehyde dehydrogenase activity [GO:0047105];aldehyde dehydrogenase (NAD+) activity [GO:0004029];aminobutyraldehyde dehydrogenase activity [GO:0019145];glyceraldehyde-3-phosphate dehydrogenase (NAD+) (non-phosphorylating) activity [GO:0043878]	3.2164	3.34e-08	2.6e-08	1.92296	6.95333	7.18088	7.39715	7.89665
Q9BUG6	Zinc finger and SCAN domain-containing protein 5A (Zinc finger protein 495)	ZSCAN5A ZNF495 ZSCAN5	ZSA5A_HUMAN	Homo sapiens (Human)	NA	nucleus [GO:0005634]	DNA binding [GO:0003677];DNA-binding transcription factor activity [GO:0003700];metal ion binding [GO:0046872]	12.1891	0.000260127	5.2e-05	1.47989	7.55261	7.44889	7.71026	8.01438
Q08043	Alpha-actinin-3 (Alpha-actinin skeletal muscle isoform 3) (F-actin cross-linking protein)	ACTN3	ACTN3_HUMAN	Homo sapiens (Human)	focal adhesion assembly [GO:0048041];muscle filament sliding [GO:0030049];negative regulation of calcineurin-NFAT signaling cascade [GO:0070885];negative regulation of cold-induced thermogenesis [GO:0120163];negative regulation of glycolytic process [GO:0045820];negative regulation of oxidative phosphorylation [GO:0090324];positive regulation of glucose catabolic process to lactate via pyruvate […	actin filament [GO:0005884];cytosol [GO:0005829];extracellular exosome [GO:0070062];focal adhesion [GO:0005925];pseudopodium [GO:0031143]	actin binding [GO:0003779];calcium ion binding [GO:0005509];integrin binding [GO:0005178];ion channel binding [GO:0044325];structural constituent of muscle [GO:0008307]	15.1051	1.6e-10	2.21e-10	1.70767	7.17308	7.31789	7.4077	7.94511
O43143	Pre-mRNA-splicing factor ATP-dependent RNA helicase DHX15 (EC 3.6.4.13) (ATP-dependent RNA helicase #46) (DEAH box protein 15)	DHX15 DBP1 DDX15	DHX15_HUMAN	Homo sapiens (Human)	mRNA processing [GO:0006397];mRNA splicing, via spliceosome [GO:0000398];response to alkaloid [GO:0043279];response to toxic substance [GO:0009636];RNA splicing [GO:0008380]	nuclear speck [GO:0016607];nucleolus [GO:0005730];nucleoplasm [GO:0005654];nucleus [GO:0005634];spliceosomal complex [GO:0005681];U12-type spliceosomal complex [GO:0005689]	ATP binding [GO:0005524];double-stranded RNA binding [GO:0003725];RNA binding [GO:0003723];RNA helicase activity [GO:0003724]	8.8375	4.65e-13	2.16e-12	3.90376	6.07035	6.32152	6.86945	8.03522
Q9HBU1	Homeobox protein BarH-like 1	BARX1	BARX1_HUMAN	Homo sapiens (Human)	animal organ development [GO:0048513];anterior/posterior pattern specification [GO:0009952];cell-cell signaling [GO:0007267];digestive system development [GO:0055123];epithelial cell differentiation [GO:0030855];negative regulation of Wnt signaling pathway [GO:0030178];regulation of transcription by RNA polymerase II [GO:0006357];spleen development [GO:0048536];tissue development [GO:0009888]	nuclear chromatin [GO:0000790];nucleus [GO:0005634]	DNA-binding transcription activator activity, RNA polymerase II-specific [GO:0001228];DNA-binding transcription factor activity [GO:0003700];DNA-binding transcription factor activity, RNA polymerase II-specific [GO:0000981];RNA polymerase II regulatory region sequence-specific DNA binding [GO:0000977]	17.0984	1.87e-10	2.46e-10	2.14883	6.93536	7.01155	7.33331	8.03891
Q8TE57	A disintegrin and metalloproteinase with thrombospondin motifs 16 (ADAM-TS 16) (ADAM-TS16) (ADAMTS-16) (EC 3.4.24.-)	ADAMTS16 KIAA2029	ATS16_HUMAN	Homo sapiens (Human)	branching involved in ureteric bud morphogenesis [GO:0001658];male gamete generation [GO:0048232];regulation of cilium assembly [GO:1902017];regulation of systemic arterial blood pressure [GO:0003073]	extracellular region [GO:0005576]	metal ion binding [GO:0046872];metalloendopeptidase activity [GO:0004222]	11.8072	0.00173406	0.000225541	1.49956	7.69655	7.65028	8.04403	8.23481
A0A1B0GUU1	Transmembrane protein C17orf113	C17orf113	CQ113_HUMAN	Homo sapiens (Human)	NA	integral component of membrane [GO:0016021]	NA	5.2955	6.8e-07	3.34e-07	1.41846	7.65322	7.60216	7.84115	8.10648
Q9ULD0	2-oxoglutarate dehydrogenase-like, mitochondrial (EC 1.2.4.-) (2-oxoglutarate dehydrogenase complex component E1-like) (OGDC-E1-like) (Alpha-ketoglutarate dehydrogenase-like)	OGDHL KIAA1290	OGDHL_HUMAN	Homo sapiens (Human)	glycolytic process [GO:0006096];tricarboxylic acid cycle [GO:0006099]	mitochondrial matrix [GO:0005759];mitochondrion [GO:0005739];oxoglutarate dehydrogenase complex [GO:0045252]	metal ion binding [GO:0046872];oxoglutarate dehydrogenase (succinyl-transferring) activity [GO:0004591];thiamine pyrophosphate binding [GO:0030976]	19.4958	1.21e-05	4.11e-06	2.25541	7.22426	7.19104	7.54521	8.36443
Q9C073	Protein FAM117A (C/EBP-induced protein)	FAM117A	F117A_HUMAN	Homo sapiens (Human)	NA	NA	NA	12.8481	3.22e-08	2.6e-08	1.55672	7.65456	7.78208	7.92876	8.29307
P51784	Ubiquitin carboxyl-terminal hydrolase 11 (EC 3.4.19.12) (Deubiquitinating enzyme 11) (Ubiquitin thioesterase 11) (Ubiquitin-specific-processing protease 11)	USP11 UHX1	UBP11_HUMAN	Homo sapiens (Human)	protein deubiquitination [GO:0016579];ubiquitin-dependent protein catabolic process [GO:0006511];viral process [GO:0016032]	chromosome [GO:0005694];cytosol [GO:0005829];nucleoplasm [GO:0005654];nucleus [GO:0005634]	cysteine-type endopeptidase activity [GO:0004197];thiol-dependent ubiquitin-specific protease activity [GO:0004843];thiol-dependent ubiquitinyl hydrolase activity [GO:0036459]	12.5408	4.98e-08	3.61e-08	1.32722	7.96725	7.93268	8.12891	8.34109
Q9UQD0	Sodium channel protein type 8 subunit alpha (Sodium channel protein type VIII subunit alpha) (Voltage-gated sodium channel subunit alpha Nav1.6)	SCN8A MED	SCN8A_HUMAN	Homo sapiens (Human)	membrane depolarization during action potential [GO:0086010];myelination [GO:0042552];nervous system development [GO:0007399];neuronal action potential [GO:0019228];peripheral nervous system development [GO:0007422];regulation of ion transmembrane transport [GO:0034765];sodium ion transmembrane transport [GO:0035725];sodium ion transport [GO:0006814]	axon [GO:0030424];axon initial segment [GO:0043194];cell junction [GO:0030054];cytoplasmic vesicle [GO:0031410];integral component of membrane [GO:0016021];node of Ranvier [GO:0033268];plasma membrane [GO:0005886];voltage-gated sodium channel complex [GO:0001518];Z disc [GO:0030018]	ATP binding [GO:0005524];cation channel activity [GO:0005261];voltage-gated ion channel activity [GO:0005244];voltage-gated sodium channel activity [GO:0005248]	18.6248	0.504826	0.0142434	1.05365	8.49964	8.50554	8.54292	8.57503
Q5VYS8	Terminal uridylyltransferase 7 (TUTase 7) (EC 2.7.7.52) (Zinc finger CCHC domain-containing protein 6)	TUT7 HS2 KIAA1711 ZCCHC6	TUT7_HUMAN	Homo sapiens (Human)	miRNA metabolic process [GO:0010586];negative regulation of transposition, RNA-mediated [GO:0010526];nuclear-transcribed mRNA poly(A) tail shortening [GO:0000289];oocyte maturation [GO:0001556];polyuridylation-dependent mRNA catabolic process [GO:1990074];pre-miRNA processing [GO:0031054];RNA 3'-end processing [GO:0031123];RNA 3' uridylation [GO:0071076]	cytoplasm [GO:0005737];cytosol [GO:0005829];nucleoplasm [GO:0005654]	miRNA binding [GO:0035198];RNA binding [GO:0003723];RNA uridylyltransferase activity [GO:0050265];uridylyltransferase activity [GO:0070569];zinc ion binding [GO:0008270]	8.2468	2.3e-12	6.05e-12	2.65872	7.22197	7.12038	7.53825	8.53112
Q6NSZ9	Zinc finger and SCAN domain-containing protein 25 (Zinc finger protein 498)	ZSCAN25 ZNF498	ZSC25_HUMAN	Homo sapiens (Human)	NA	nucleus [GO:0005634]	DNA binding [GO:0003677];DNA-binding transcription factor activity [GO:0003700];metal ion binding [GO:0046872]	9.2668	1.04e-12	3.34e-12	4.08119	6.55624	6.76543	7.47203	8.58523
Q14584	Zinc finger protein 266 (Zinc finger protein HZF1)	ZNF266 KIAA2007	ZN266_HUMAN	Homo sapiens (Human)	NA	nucleus [GO:0005634]	DNA-binding transcription factor activity [GO:0003700];metal ion binding [GO:0046872];sequence-specific DNA binding [GO:0043565]	12.5595	1.24e-07	8.01e-08	1.80051	7.72702	7.8342	7.96861	8.57543
Q7Z7M1	Adhesion G-protein coupled receptor D2 (G-protein coupled receptor 144) (G-protein coupled receptor PGR24)	ADGRD2 GPR144 PGR24	AGRD2_HUMAN	Homo sapiens (Human)	adenylate cyclase-activating G protein-coupled receptor signaling pathway [GO:0007189];cell surface receptor signaling pathway [GO:0007166];G protein-coupled receptor signaling pathway [GO:0007186]	integral component of membrane [GO:0016021];integral component of plasma membrane [GO:0005887]	G protein-coupled receptor activity [GO:0004930]	9.2607	0.000601193	0.000104248	1.86895	7.83995	7.81705	8.39898	8.71928
Q70CQ4	Ubiquitin carboxyl-terminal hydrolase 31 (EC 3.4.19.12) (Deubiquitinating enzyme 31) (Ubiquitin thioesterase 31) (Ubiquitin-specific-processing protease 31)	USP31 KIAA1203	UBP31_HUMAN	Homo sapiens (Human)	protein deubiquitination [GO:0016579];ubiquitin-dependent protein catabolic process [GO:0006511]	nucleus [GO:0005634]	thiol-dependent ubiquitin-specific protease activity [GO:0004843]	11.8709	0.000107409	2.49e-05	1.33827	8.43042	8.41273	8.48841	8.8331
Q13796	Protein Shroom2 (Apical-like protein) (Protein APXL)	SHROOM2 APXL	SHRM2_HUMAN	Homo sapiens (Human)	actin cytoskeleton organization [GO:0030036];actin filament organization [GO:0007015];apical protein localization [GO:0045176];brain development [GO:0007420];camera-type eye development [GO:0043010];camera-type eye morphogenesis [GO:0048593];cell migration [GO:0016477];cellular pigment accumulation [GO:0043482];ear development [GO:0043583];establishment of melanosome localization [GO:0032401];eye…	adherens junction [GO:0005912];apical junction complex [GO:0043296];apical plasma membrane [GO:0016324];bicellular tight junction [GO:0005923];cell [GO:0005623];cytoplasm [GO:0005737];cytoskeleton [GO:0005856];extracellular exosome [GO:0070062];microtubule [GO:0005874];plasma membrane [GO:0005886]	actin binding [GO:0003779];actin filament binding [GO:0051015];beta-catenin binding [GO:0008013];ligand-gated sodium channel activity [GO:0015280]	29.696	5.84e-13	2.16e-12	1.58361	8.51981	8.60754	8.60819	9.18303
Q7Z401	C-myc promoter-binding protein (DENN domain-containing protein 4A)	DENND4A IRLB MYCPBP	MYCPP_HUMAN	Homo sapiens (Human)	regulation of transcription, DNA-templated [GO:0006355]	cytosol [GO:0005829];nucleus [GO:0005634]	DNA binding [GO:0003677];Rab guanyl-nucleotide exchange factor activity [GO:0017112]	13.5683	0.0259805	0.00149369	1.07647	9.08773	9.09502	9.19404	9.18937
O75096	Low-density lipoprotein receptor-related protein 4 (LRP-4) (Multiple epidermal growth factor-like domains 7)	LRP4 KIAA0816 LRP10 MEGF7	LRP4_HUMAN	Homo sapiens (Human)	amyloid-beta clearance by cellular catabolic process [GO:0150094];dendrite morphogenesis [GO:0048813];dorsal/ventral pattern formation [GO:0009953];embryonic digit morphogenesis [GO:0042733];endocytosis [GO:0006897];hair follicle development [GO:0001942];kidney development [GO:0001822];limb development [GO:0060173];negative regulation of axonogenesis [GO:0050771];negative regulation of canonical …	cell surface [GO:0009986];dendrite [GO:0030425];integral component of membrane [GO:0016021];neuromuscular junction [GO:0031594];neuronal cell body [GO:0043025];plasma membrane [GO:0005886];plasma membrane raft [GO:0044853];postsynaptic density [GO:0014069];synaptic membrane [GO:0097060]	apolipoprotein binding [GO:0034185];calcium ion binding [GO:0005509];protein homodimerization activity [GO:0042803];receptor tyrosine kinase binding [GO:0030971];scaffold protein binding [GO:0097110]	33.0446	0.00106687	0.00016101	1.10956	9.34575	9.32676	9.4003	9.47674
O15381	Nuclear valosin-containing protein-like (NVLp) (Nuclear VCP-like protein)	NVL NVL2	NVL_HUMAN	Homo sapiens (Human)	positive regulation of protein binding [GO:0032092];positive regulation of telomerase activity [GO:0051973];regulation of protein localization to nucleolus [GO:1904749];ribosomal large subunit biogenesis [GO:0042273];ribosome biogenesis [GO:0042254];rRNA processing [GO:0006364]	membrane [GO:0016020];nucleolus [GO:0005730];nucleoplasm [GO:0005654];nucleus [GO:0005634];telomerase holoenzyme complex [GO:0005697]	ATPase activity [GO:0016887];ATP binding [GO:0005524];preribosome binding [GO:1990275];RNA binding [GO:0003723]	24.262	0.890918	0.0244465	1.02538	9.41106	9.41978	9.41421	9.44721
Q8N8L2	Zinc finger protein 491	ZNF491	ZN491_HUMAN	Homo sapiens (Human)	NA	nucleus [GO:0005634]	DNA-binding transcription factor activity [GO:0003700];metal ion binding [GO:0046872];sequence-specific DNA binding [GO:0043565]	7.7689	0.000192864	4.02e-05	1.61997	9.76771	9.70052	9.88954	10.3965
Q7Z5Q5	DNA polymerase nu (EC 2.7.7.7)	POLN	DPOLN_HUMAN	Homo sapiens (Human)	DNA-dependent DNA replication [GO:0006261];double-strand break repair via homologous recombination [GO:0000724];interstrand cross-link repair [GO:0036297];translesion synthesis [GO:0019985]	cytoplasm [GO:0005737];nucleoplasm [GO:0005654];nucleus [GO:0005634]	cyclin binding [GO:0030332];DNA binding [GO:0003677];DNA-directed DNA polymerase activity [GO:0003887]	11.8482	7.07e-06	2.59e-06	1.61366	9.72048	9.73024	9.92108	10.4108
Q6UB98	Ankyrin repeat domain-containing protein 12 (Ankyrin repeat-containing cofactor 2) (GAC-1 protein)	ANKRD12 ANCO2 KIAA0874	ANR12_HUMAN	Homo sapiens (Human)	NA	cytosol [GO:0005829];nucleoplasm [GO:0005654]	NA	68.7522	0.0482539	0.0021478	1.11962	11.2365	11.2344	11.2735	11.3974
Q96L93	Kinesin-like protein KIF16B (Sorting nexin-23)	KIF16B C20orf23 KIAA1590 SNX23	KI16B_HUMAN	Homo sapiens (Human)	cellular response to interferon-gamma [GO:0071346];early endosome to late endosome transport [GO:0045022];endoderm development [GO:0007492];epidermal growth factor receptor signaling pathway [GO:0007173];fibroblast growth factor receptor signaling pathway [GO:0008543];formation of primary germ layer [GO:0001704];Golgi to endosome transport [GO:0006895];microtubule-based movement [GO:0007018];rece…	cytosol [GO:0005829];early endosome [GO:0005769];early endosome membrane [GO:0031901];endosome [GO:0005768];kinesin complex [GO:0005871];microtubule [GO:0005874];phagocytic vesicle [GO:0045335]	ATPase activity [GO:0016887];ATP binding [GO:0005524];ATP-dependent microtubule motor activity, plus-end-directed [GO:0008574];microtubule binding [GO:0008017];microtubule motor activity [GO:0003777];phosphatidylinositol-3,4,5-trisphosphate binding [GO:0005547];phosphatidylinositol-3,4-bisphosphate binding [GO:0043325];phosphatidylinositol-3,5-bisphosphate binding [GO:0080025];phosphatidylinosito…	31.1663	0	0	5.36032	9.23713	9.53832	10.5579	11.6595
Q9UKV3	Apoptotic chromatin condensation inducer in the nucleus (Acinus)	ACIN1 ACINUS KIAA0670	ACINU_HUMAN	Homo sapiens (Human)	apoptotic chromosome condensation [GO:0030263];erythrocyte differentiation [GO:0030218];mRNA processing [GO:0006397];negative regulation of mRNA splicing, via spliceosome [GO:0048025];positive regulation of apoptotic process [GO:0043065];positive regulation of monocyte differentiation [GO:0045657];RNA splicing [GO:0008380]	ASAP complex [GO:0061574];cytosol [GO:0005829];nuclear speck [GO:0016607];nucleolus [GO:0005730];nucleoplasm [GO:0005654];nucleus [GO:0005634];plasma membrane [GO:0005886]	ATPase activity [GO:0016887];enzyme binding [GO:0019899];nucleic acid binding [GO:0003676];RNA binding [GO:0003723]	20.9741	0	0	9.83348	8.39964	9.03925	10.4579	11.6973
Q96SN8	CDK5 regulatory subunit-associated protein 2 (CDK5 activator-binding protein C48) (Centrosome-associated protein 215)	CDK5RAP2 CEP215 KIAA1633	CK5P2_HUMAN	Homo sapiens (Human)	brain development [GO:0007420];centriole replication [GO:0007099];centrosome cycle [GO:0007098];chromosome segregation [GO:0007059];ciliary basal body-plasma membrane docking [GO:0097711];establishment of mitotic spindle orientation [GO:0000132];G2/M transition of mitotic cell cycle [GO:0000086];microtubule bundle formation [GO:0001578];microtubule cytoskeleton organization [GO:0000226];microtubu…	cell [GO:0005623];cell junction [GO:0030054];centrosome [GO:0005813];cytoplasm [GO:0005737];cytoskeleton [GO:0005856];cytosol [GO:0005829];extracellular exosome [GO:0070062];Golgi apparatus [GO:0005794];microtubule [GO:0005874];microtubule plus-end [GO:0035371];mitotic spindle pole [GO:0097431];pericentriolar material [GO:0000242];perinuclear region of cytoplasm [GO:0048471];spindle pole [GO:0000…	calmodulin binding [GO:0005516];gamma-tubulin binding [GO:0043015];microtubule binding [GO:0008017];protein kinase binding [GO:0019901];transcription regulatory region DNA binding [GO:0044212];tubulin binding [GO:0015631]	96.2717	1.19e-10	1.72e-10	2.01415	11.6499	11.4815	11.9226	12.4917
Q9H792	Inactive tyrosine-protein kinase PEAK1 (Pseudopodium-enriched atypical kinase 1) (Sugen kinase 269) (Tyrosine-protein kinase SgK269)	PEAK1 KIAA2002	PEAK1_HUMAN	Homo sapiens (Human)	cell migration [GO:0016477];focal adhesion assembly [GO:0048041];protein autophosphorylation [GO:0046777];protein phosphorylation [GO:0006468];regulation of focal adhesion assembly [GO:0051893];substrate adhesion-dependent cell spreading [GO:0034446]	actin cytoskeleton [GO:0015629];cytoplasm [GO:0005737];focal adhesion [GO:0005925]	identical protein binding [GO:0042802];non-membrane spanning protein tyrosine kinase activity [GO:0004715];protein kinase activity [GO:0004672]	109.123	8.06e-09	7.78e-09	1.82287	12.1819	12.0641	12.3675	12.9303
Q8NEM8	Cytosolic carboxypeptidase 3 (EC 3.4.17.-) (ATP/GTP-binding protein-like 3)	AGBL3 CCP3	CBPC3_HUMAN	Homo sapiens (Human)	protein side chain deglutamylation [GO:0035610]	cytosol [GO:0005829]	metallocarboxypeptidase activity [GO:0004181];zinc ion binding [GO:0008270]	9.4254	0.0199735	0.00124464	1.40629	5.46312	5.30959	5.72494	5.80149
Q9Y4U1	Methylmalonic aciduria and homocystinuria type C protein (EC 1.16.1.-) (CblC) (Cyanocobalamin reductase (cyanide-eliminating))	MMACHC	MMAC_HUMAN	Homo sapiens (Human)	cobalamin biosynthetic process [GO:0009236];cobalamin metabolic process [GO:0009235];demethylation [GO:0070988];glutathione metabolic process [GO:0006749];oxidation-reduction process [GO:0055114]	cytoplasm [GO:0005737];cytosol [GO:0005829]	cobalamin binding [GO:0031419];cyanocobalamin reductase (cyanide-eliminating) activity [GO:0033787];demethylase activity [GO:0032451];FAD binding [GO:0071949];glutathione binding [GO:0043295];oxidoreductase activity [GO:0016491];protein homodimerization activity [GO:0042803]	10.4306	0.0020453	0.000254356	1.96135	7.08183	6.81296	7.58684	7.78481
Q96NU0	Contactin-associated protein-like 3B (Cell recognition molecule Caspr3b)	CNTNAP3B CASPR3B	CNT3B_HUMAN	Homo sapiens (Human)	cell adhesion [GO:0007155]	integral component of membrane [GO:0016021]	NA	17.2872	2.13e-05	6.24e-06	1.18159	7.88134	7.80606	8.02474	8.04679
P06748	Nucleophosmin (NPM) (Nucleolar phosphoprotein B23) (Nucleolar protein NO38) (Numatrin)	NPM1 NPM	NPM_HUMAN	Homo sapiens (Human)	cell aging [GO:0007569];cellular response to UV [GO:0034644];CENP-A containing nucleosome assembly [GO:0034080];centrosome cycle [GO:0007098];chromatin remodeling [GO:0006338];DNA repair [GO:0006281];intracellular protein transport [GO:0006886];negative regulation of apoptotic process [GO:0043066];negative regulation of cell population proliferation [GO:0008285];negative regulation of centrosome …	centrosome [GO:0005813];cytoplasm [GO:0005737];cytosol [GO:0005829];focal adhesion [GO:0005925];membrane [GO:0016020];nucleolus [GO:0005730];nucleoplasm [GO:0005654];nucleus [GO:0005634];protein-containing complex [GO:0032991];protein-DNA complex [GO:0032993];ribonucleoprotein complex [GO:1990904];spindle pole centrosome [GO:0031616]	activating transcription factor binding [GO:0033613];chromatin binding [GO:0003682];core promoter binding [GO:0001047];histone binding [GO:0042393];NF-kappaB binding [GO:0051059];protein homodimerization activity [GO:0042803];protein kinase binding [GO:0019901];protein kinase inhibitor activity [GO:0004860];ribosomal large subunit binding [GO:0043023];ribosomal small subunit binding [GO:0043024];…	45.1175	0.00154516	0.00020538	1.24404	8.929	8.86142	9.02794	9.17644
O94851	[F-actin]-monooxygenase MICAL2 (EC 1.14.13.225) (Molecule interacting with CasL protein 2) (MICAL-2)	MICAL2 KIAA0750 MICAL2PV1 MICAL2PV2	MICA2_HUMAN	Homo sapiens (Human)	actin cytoskeleton organization [GO:0030036];actin filament depolymerization [GO:0030042];cytoskeleton organization [GO:0007010];heart development [GO:0007507];heart looping [GO:0001947];oxidation-reduction process [GO:0055114];positive regulation of transcription via serum response element binding [GO:0010735];sulfur oxidation [GO:0019417]	filamentous actin [GO:0031941];microtubule organizing center [GO:0005815];nucleus [GO:0005634]	actin binding [GO:0003779];FAD binding [GO:0071949];metal ion binding [GO:0046872];NAD(P)H oxidase activity [GO:0016174];NADPH:sulfur oxidoreductase activity [GO:0043914];oxidoreductase activity [GO:0016491];oxidoreductase activity, acting on paired donors, with incorporation or reduction of molecular oxygen, NAD(P)H as one donor, and incorporation of one atom of oxygen [GO:0016709]	4.5272	0.0130145	0.000939008	2.18037	3.52363	4.27808	4.6482	4.29917
Q00534	Cyclin-dependent kinase 6 (EC 2.7.11.22) (Cell division protein kinase 6) (Serine/threonine-protein kinase PLSTIRE)	CDK6 CDKN6	CDK6_HUMAN	Homo sapiens (Human)	astrocyte development [GO:0014002];cell cycle arrest [GO:0007050];cell dedifferentiation [GO:0043697];cell division [GO:0051301];dentate gyrus development [GO:0021542];G1/S transition of mitotic cell cycle [GO:0000082];generation of neurons [GO:0048699];gliogenesis [GO:0042063];hematopoietic stem cell differentiation [GO:0060218];lateral ventricle development [GO:0021670];negative regulation of c…	centrosome [GO:0005813];cyclin D2-CDK6 complex [GO:0097132];cyclin-dependent protein kinase holoenzyme complex [GO:0000307];cytoplasm [GO:0005737];cytosol [GO:0005829];nucleoplasm [GO:0005654];nucleus [GO:0005634];ruffle [GO:0001726]	ATP binding [GO:0005524];cyclin binding [GO:0030332];cyclin-dependent protein serine/threonine kinase activity [GO:0004693];FBXO family protein binding [GO:0098770]	4.9004	0.256029	0.00764033	1.32995	3.76715	4.16781	4.17852	4.0615
Q5H8C1	FRAS1-related extracellular matrix protein 1 (Protein QBRICK)	FREM1 C9orf143 C9orf145 C9orf154	FREM1_HUMAN	Homo sapiens (Human)	cell communication [GO:0007154];cell-matrix adhesion [GO:0007160];craniofacial suture morphogenesis [GO:0097094]	basement membrane [GO:0005604];integral component of membrane [GO:0016021]	carbohydrate binding [GO:0030246];metal ion binding [GO:0046872]	7.4661	0.00318739	0.000363617	2.1474	3.49022	4.59282	4.35874	4.17369
Q9ULI0	ATPase family AAA domain-containing protein 2B	ATAD2B KIAA1240	ATD2B_HUMAN	Homo sapiens (Human)	negative regulation of chromatin silencing [GO:0031936];positive regulation of transcription by RNA polymerase II [GO:0045944]	nucleoplasm [GO:0005654];nucleus [GO:0005634]	ATPase activity [GO:0016887];ATP binding [GO:0005524];chromatin binding [GO:0003682];histone binding [GO:0042393];lysine-acetylated histone binding [GO:0070577]	9.1354	0.127007	0.00426772	1.37015	4.77896	5.2333	5.07176	5.11368
P52272	Heterogeneous nuclear ribonucleoprotein M (hnRNP M)	HNRNPM HNRPM NAGR1	HNRPM_HUMAN	Homo sapiens (Human)	alternative mRNA splicing, via spliceosome [GO:0000380];fibroblast growth factor receptor signaling pathway [GO:0008543];mRNA splicing, via spliceosome [GO:0000398];regulation of mRNA stability involved in response to oxidative stress [GO:2000815];RNA metabolic process [GO:0016070]	catalytic step 2 spliceosome [GO:0071013];collagen-containing extracellular matrix [GO:0062023];cytoplasm [GO:0005737];extracellular exosome [GO:0070062];membrane [GO:0016020];nuclear matrix [GO:0016363];nucleolus [GO:0005730];nucleoplasm [GO:0005654];nucleus [GO:0005634];paraspeckles [GO:0042382];post-mRNA release spliceosomal complex [GO:0071014];ribonucleoprotein complex [GO:1990904];spliceoso…	mRNA binding [GO:0003729];protein domain specific binding [GO:0019904];RNA binding [GO:0003723]	4.2424	0.0591892	0.00243619	1.17258	5.17111	5.33013	5.40079	5.32741
P57678	Gem-associated protein 4 (Gemin-4) (Component of gems 4) (p97)	GEMIN4	GEMI4_HUMAN	Homo sapiens (Human)	import into nucleus [GO:0051170];rRNA processing [GO:0006364];spliceosomal snRNP assembly [GO:0000387]	Cajal body [GO:0015030];cytoplasm [GO:0005737];cytosol [GO:0005829];extracellular exosome [GO:0070062];Gemini of coiled bodies [GO:0097504];membrane [GO:0016020];nuclear body [GO:0016604];nucleolus [GO:0005730];nucleoplasm [GO:0005654];small nuclear ribonucleoprotein complex [GO:0030532];SMN complex [GO:0032797];SMN-Sm protein complex [GO:0034719]	ribonucleoprotein complex binding [GO:0043021]	8.3896	0.0965815	0.00350259	1.21507	5.46101	5.74205	5.70263	5.61687
Q9C0B6	BMP/retinoic acid-inducible neural-specific protein 2 (DBCCR1-like protein 2)	BRINP2 DBCCR1L2 FAM5B KIAA1747	BRNP2_HUMAN	Homo sapiens (Human)	cell cycle arrest [GO:0007050];cellular response to retinoic acid [GO:0071300];negative regulation of mitotic cell cycle [GO:0045930];positive regulation of neuron differentiation [GO:0045666]	dendrite [GO:0030425];endoplasmic reticulum [GO:0005783];extracellular region [GO:0005576];neuronal cell body [GO:0043025]	NA	14.1876	0.0587698	0.00242237	1.62082	4.79905	5.49577	5.31624	5.39568
Q6P1J6	Phospholipase B1, membrane-associated (Phospholipase B) (hPLB) (Phospholipase B/lipase) (PLB/LIP) [Includes: Phospholipase A2 (EC 3.1.1.4);Lysophospholipase (EC 3.1.1.5)]	PLB1 PLB	PLB1_HUMAN	Homo sapiens (Human)	lipid catabolic process [GO:0016042];phosphatidylcholine acyl-chain remodeling [GO:0036151];phospholipid metabolic process [GO:0006644];positive regulation of acrosome reaction [GO:2000344];retinoid metabolic process [GO:0001523]	apical plasma membrane [GO:0016324];brush border membrane [GO:0031526];integral component of membrane [GO:0016021];plasma membrane [GO:0005886]	lysophospholipase activity [GO:0004622];phospholipase A2 activity [GO:0004623];phospholipase A2 activity (consuming 1,2-dipalmitoylphosphatidylcholine) [GO:0102567];phospholipase A2 activity consuming 1,2-dioleoylphosphatidylethanolamine) [GO:0102568];phospholipase activity [GO:0004620];retinyl-palmitate esterase activity [GO:0050253]	8.1588	0.701206	0.0193877	1.10855	5.83172	5.98039	5.96939	5.96059
Q5T5X7	BEN domain-containing protein 3	BEND3 KIAA1553	BEND3_HUMAN	Homo sapiens (Human)	chromatin silencing at rDNA [GO:0000183];DNA methylation [GO:0006306];histone H3-K27 trimethylation [GO:0098532];histone H3-K4 trimethylation [GO:0080182];histone H3-K9 trimethylation [GO:0036124];histone H4 acetylation [GO:0043967];histone H4-K20 trimethylation [GO:0034773];negative regulation of transcription by RNA polymerase II [GO:0000122];positive regulation of ATP metabolic process [GO:190…	nuclear heterochromatin [GO:0005720];nucleolus [GO:0005730];nucleoplasm [GO:0005654]	rDNA binding [GO:0000182]	9.3093	0.15843	0.00509512	1.22122	5.86151	5.99893	6.14983	5.94167
A8MXQ7	Putative IQ motif and ankyrin repeat domain-containing protein LOC642574	NA	YH010_HUMAN	Homo sapiens (Human)	NA	NA	NA	9.0584	0.0274637	0.00154758	1.53806	5.55747	6.09159	6.17858	6.11425
O15016	Tripartite motif-containing protein 66	TRIM66 C11orf29 KIAA0298	TRI66_HUMAN	Homo sapiens (Human)	negative regulation of transcription, DNA-templated [GO:0045892]	aggresome [GO:0016235];nucleoplasm [GO:0005654];nucleus [GO:0005634]	chromatin binding [GO:0003682];zinc ion binding [GO:0008270]	8.9033	0.0408661	0.00195931	1.37118	5.78526	6.24068	6.09772	6.17032
Q5K651	Sterile alpha motif domain-containing protein 9 (SAM domain-containing protein 9)	SAMD9 C7orf5 DRIF1 KIAA2004 OEF1	SAMD9_HUMAN	Homo sapiens (Human)	endosomal vesicle fusion [GO:0034058]	cytoplasm [GO:0005737];cytosol [GO:0005829];intracellular membrane-bounded organelle [GO:0043231]	NA	9.7323	0.00487524	0.000495671	1.22961	5.889	6.1872	6.1564	6.1844
Q6ZNG0	Zinc finger protein 620	ZNF620	ZN620_HUMAN	Homo sapiens (Human)	NA	nucleus [GO:0005634]	DNA-binding transcription factor activity [GO:0003700];metal ion binding [GO:0046872];sequence-specific DNA binding [GO:0043565]	4.5715	0.0434609	0.00203308	1.20598	6.07543	6.34564	6.24008	6.31599
P17036	Zinc finger protein 3 (Zinc finger protein HF.12) (Zinc finger protein HZF3.1) (Zinc finger protein KOX25)	ZNF3 KOX25	ZNF3_HUMAN	Homo sapiens (Human)	cell differentiation [GO:0030154];leukocyte activation [GO:0045321];multicellular organism development [GO:0007275]	nucleus [GO:0005634]	DNA binding [GO:0003677];DNA-binding transcription factor activity [GO:0003700];identical protein binding [GO:0042802];sequence-specific DNA binding [GO:0043565];zinc ion binding [GO:0008270]	5.0458	0.0708442	0.00275914	1.25697	6.07125	6.38244	6.4012	6.38814
Q96N22	Zinc finger protein 681	ZNF681	ZN681_HUMAN	Homo sapiens (Human)	regulation of transcription, DNA-templated [GO:0006355]	nucleus [GO:0005634]	DNA binding [GO:0003677];metal ion binding [GO:0046872]	7.5322	0.0734449	0.00284894	1.06249	6.34102	6.42847	6.3943	6.40603
Q6ZRX8	Putative uncharacterized protein FLJ45999	NA	YL004_HUMAN	Homo sapiens (Human)	NA	NA	NA	4.1065	0.0385941	0.00189315	1.14127	6.33699	6.52763	6.51903	6.43903
Q86T82	Ubiquitin carboxyl-terminal hydrolase 37 (EC 3.4.19.12) (Deubiquitinating enzyme 37) (Ubiquitin thioesterase 37) (Ubiquitin-specific-processing protease 37)	USP37 KIAA1594	UBP37_HUMAN	Homo sapiens (Human)	cell division [GO:0051301];G1/S transition of mitotic cell cycle [GO:0000082];protein deubiquitination [GO:0016579];protein K11-linked deubiquitination [GO:0035871];protein K48-linked deubiquitination [GO:0071108];regulation of DNA replication [GO:0006275];ubiquitin-dependent protein catabolic process [GO:0006511]	nucleoplasm [GO:0005654];nucleus [GO:0005634]	cysteine-type endopeptidase activity [GO:0004197];protein kinase binding [GO:0019901];thiol-dependent ubiquitin-specific protease activity [GO:0004843];thiol-dependent ubiquitinyl hydrolase activity [GO:0036459]	8.5288	0.00851825	0.00072311	1.13857	6.43023	6.61746	6.61677	6.61608
Q13621	Solute carrier family 12 member 1 (Bumetanide-sensitive sodium-(potassium)-chloride cotransporter 2) (Kidney-specific Na-K-Cl symporter)	SLC12A1 NKCC2	S12A1_HUMAN	Homo sapiens (Human)	cell volume homeostasis [GO:0006884];chloride ion homeostasis [GO:0055064];chloride transmembrane transport [GO:1902476];ion transmembrane transport [GO:0034220];ion transport [GO:0006811];potassium ion homeostasis [GO:0055075];potassium ion import across plasma membrane [GO:1990573];sodium ion homeostasis [GO:0055078];sodium ion transmembrane transport [GO:0035725]	apical plasma membrane [GO:0016324];cell [GO:0005623];extracellular exosome [GO:0070062];integral component of membrane [GO:0016021];membrane [GO:0016020];plasma membrane [GO:0005886]	potassium:chloride symporter activity [GO:0015379];sodium:chloride symporter activity [GO:0015378];sodium:potassium:chloride symporter activity [GO:0008511];sodium ion transmembrane transporter activity [GO:0015081]	8.6287	0.667797	0.018517	1.12112	6.62581	6.67695	6.79074	6.66651
Q9UQ05	Potassium voltage-gated channel subfamily H member 4 (Brain-specific eag-like channel 2) (BEC2) (Ether-a-go-go-like potassium channel 1) (ELK channel 1) (ELK1) (Voltage-gated potassium channel subunit Kv12.3)	KCNH4	KCNH4_HUMAN	Homo sapiens (Human)	potassium ion transmembrane transport [GO:0071805];potassium ion transport [GO:0006813];regulation of ion transmembrane transport [GO:0034765];regulation of membrane potential [GO:0042391]	integral component of plasma membrane [GO:0005887];plasma membrane [GO:0005886];voltage-gated potassium channel complex [GO:0008076]	voltage-gated potassium channel activity [GO:0005249]	3.6487	0.00320969	0.000364725	1.18136	6.5559	6.79635	6.75458	6.77573
Q9Y5I1	Protocadherin alpha-11 (PCDH-alpha-11)	PCDHA11 CNRS7	PCDAB_HUMAN	Homo sapiens (Human)	cell adhesion [GO:0007155];homophilic cell adhesion via plasma membrane adhesion molecules [GO:0007156];nervous system development [GO:0007399]	integral component of plasma membrane [GO:0005887]	calcium ion binding [GO:0005509]	12.8141	0.00735928	0.000644242	1.26493	6.78614	7.12519	7.07005	7.05271
Q8N436	Inactive carboxypeptidase-like protein X2	CPXM2 CPX2 UNQ676/PRO1310	CPXM2_HUMAN	Homo sapiens (Human)	peptide metabolic process [GO:0006518];protein processing [GO:0016485]	extracellular space [GO:0005615]	metallocarboxypeptidase activity [GO:0004181];zinc ion binding [GO:0008270]	8.1479	0.217724	0.00663388	1.13357	6.93103	7.11191	7.06136	7.04688
O95803	Bifunctional heparan sulfate N-deacetylase/N-sulfotransferase 3 (EC 2.8.2.8) (Glucosaminyl N-deacetylase/N-sulfotransferase 3) (NDST-3) (hNDST-3) (N-heparan sulfate sulfotransferase 3) (N-HSST 3) [Includes: Heparan sulfate N-deacetylase 3 (EC 3.-.-.-);Heparan sulfate N-sulfotransferase 3 (EC 2.8.2.-)]	NDST3 HSST3 UNQ2544/PRO4998	NDST3_HUMAN	Homo sapiens (Human)	heparan sulfate proteoglycan biosynthetic process [GO:0015012];heparan sulfate proteoglycan biosynthetic process, polysaccharide chain biosynthetic process [GO:0015014];heparin biosynthetic process [GO:0030210]	Golgi apparatus [GO:0005794];Golgi membrane [GO:0000139];integral component of membrane [GO:0016021]	[heparan sulfate]-glucosamine N-sulfotransferase activity [GO:0015016];deacetylase activity [GO:0019213];heparan sulfate N-acetylglucosaminyltransferase activity [GO:0042328]	12.3822	0.393961	0.0113587	1.07704	6.96516	7.00512	7.07224	7.02437
Q5TCZ1	SH3 and PX domain-containing protein 2A (Adapter protein TKS5) (Five SH3 domain-containing protein) (SH3 multiple domains protein 1) (Tyrosine kinase substrate with five SH3 domains)	SH3PXD2A FISH KIAA0418 SH3MD1 TKS5	SPD2A_HUMAN	Homo sapiens (Human)	extracellular matrix organization [GO:0030198];in utero embryonic development [GO:0001701];osteoclast fusion [GO:0072675];superoxide metabolic process [GO:0006801]	cell junction [GO:0030054];cell projection [GO:0042995];cytosol [GO:0005829];podosome [GO:0002102]	phosphatidylinositol-3,4-bisphosphate binding [GO:0043325];phosphatidylinositol-3-phosphate binding [GO:0032266];phosphatidylinositol-4,5-bisphosphate binding [GO:0005546];phosphatidylinositol-4-phosphate binding [GO:0070273];phosphatidylinositol-5-phosphate binding [GO:0010314];phosphatidylinositol binding [GO:0035091];protease binding [GO:0002020];superoxide-generating NADPH oxidase activator a…	24.3271	0.153706	0.00498748	1.11556	7.19745	7.32395	7.35522	7.34136
Q86X52	Chondroitin sulfate synthase 1 (EC 2.4.1.175) (EC 2.4.1.226) (Chondroitin glucuronyltransferase 1) (Chondroitin synthase 1) (ChSy-1) (Glucuronosyl-N-acetylgalactosaminyl-proteoglycan 4-beta-N-acetylgalactosaminyltransferase 1) (N-acetylgalactosaminyl-proteoglycan 3-beta-glucuronosyltransferase 1) (N-acetylgalactosaminyltransferase 1)	CHSY1 CHSY CSS1 KIAA0990 UNQ756/PRO1487	CHSS1_HUMAN	Homo sapiens (Human)	bone morphogenesis [GO:0060349];chondrocyte development [GO:0002063];chondroitin sulfate biosynthetic process [GO:0030206];negative regulation of ossification [GO:0030279];positive regulation of smoothened signaling pathway [GO:0045880];proximal/distal pattern formation [GO:0009954];response to nutrient levels [GO:0031667];sulfation [GO:0051923]	extracellular region [GO:0005576];Golgi cisterna membrane [GO:0032580];Golgi membrane [GO:0000139];integral component of membrane [GO:0016021];membrane [GO:0016020]	glucuronosyl-N-acetylgalactosaminyl-proteoglycan 4-beta-N-acetylgalactosaminyltransferase activity [GO:0047238];metal ion binding [GO:0046872];N-acetylgalactosaminyl-proteoglycan 3-beta-glucuronosyltransferase activity [GO:0050510]	18.3779	0.0416482	0.00198088	1.21816	7.06234	7.31872	7.34703	7.34384
