# Supplementary material for: An Integrated Proteomics and Bioinformatics Analysis of the Anticancer Properties of RT2 Antimicrobial Peptide on Human Colon Cancer (Caco-2) Cells
Source: Molecules. 2022 Feb 20;27(4):1426. doi: 10.3390/molecules27041426 (PMC8880037; doi:10.3390/molecules27041426)
Supplement: Supplementary file 1 [file molecules-27-01426-s001.zip › Table S1 List of the differentially expressed proteins.xlsx]

## Sheet: Subplementtary Table 1
Table S1. List of the differentially expressed proteins in untreated or RT2-treated Caco-2 cells that were identified by label-free LC-MS/MS-based proteomics. The average ion peak intensity represents the protein abundance in each treatment group and it is calculated using a log2 transformation.
Accession	Protein names	Gene names	Entry	Entry name	Organism	Gene ontology (biological process)	Gene ontology (cellular component)	Gene ontology (molecular function)	Confidence score	Anova (p)	q Value	Max fold change	Log2 expression value
													Untreated control	RT2 concentration (µg/mL)
														37.5	75	150
P23109.2	AMP deaminase 1 (EC 3.5.4.6) (AMP deaminase isoform M) (Myoadenylate deaminase)	AMPD1	P23109	AMPD1_HUMAN	Homo sapiens (Human)	AMP metabolic process [GO:0046033];IMP biosynthetic process [GO:0006188];IMP salvage [GO:0032264];purine-containing compound salvage [GO:0043101];response to organic substance [GO:0010033]	cytosol [GO:0005829]	AMP deaminase activity [GO:0003876];metal ion binding [GO:0046872];myosin heavy chain binding [GO:0032036]	4.0299	0.0629126	0.0025319	1.71907	2.21349	2.99512	2.46493	2.33761
Q96NJ6.1	Zinc finger protein 3 homolog (Zfp-3) (Zinc finger protein 752)	ZFP3 ZNF752	Q96NJ6	ZFP3_HUMAN	Homo sapiens (Human)		nucleus [GO:0005634]	DNA-binding transcription factor activity [GO:0003700];metal ion binding [GO:0046872];sequence-specific DNA binding [GO:0043565]	5.2285	0.570859	0.0159205	1.22927	2.71118	2.50647	2.67112	2.41338
P12757.2	Ski-like protein (Ski-related oncogene) (Ski-related protein)	SKIL SNO	P12757	SKIL_HUMAN	Homo sapiens (Human)	blastocyst formation [GO:0001825];cell cycle arrest [GO:0007050];lens fiber cell differentiation [GO:0070306];lymphocyte homeostasis [GO:0002260];negative regulation of BMP signaling pathway [GO:0030514];negative regulation of cell differentiation [GO:0045596];negative regulation of transcription by RNA polymerase II [GO:0000122];negative regulation of transforming growth factor beta receptor sig…	acrosomal vesicle [GO:0001669];cytoplasm [GO:0005737];nucleoplasm [GO:0005654];nucleus [GO:0005634];PML body [GO:0016605];protein-containing complex [GO:0032991];transcription factor complex [GO:0005667]	chromatin binding [GO:0003682];DNA-binding transcription factor activity, RNA polymerase II-specific [GO:0000981];DNA-binding transcription repressor activity, RNA polymerase II-specific [GO:0001227];identical protein binding [GO:0042802];protein-containing complex binding [GO:0044877];protein domain specific binding [GO:0019904];RNA polymerase II cis-regulatory region sequence-specific DNA bindi…	4.1008	0.171126	0.00540739	1.46	2.4365	2.98247	2.57702	2.45912
P51786.2	Zinc finger protein 157 (Zinc finger protein HZF22)	ZNF157	P51786	ZN157_HUMAN	Homo sapiens (Human)	negative regulation of transcription by RNA polymerase II [GO:0000122]	nucleus [GO:0005634]	DNA binding [GO:0003677];DNA-binding transcription factor activity [GO:0003700];metal ion binding [GO:0046872]	4.1548	0.495827	0.0140031	1.15211	2.97347	2.97354	2.90159	2.76927
Q5T3F8.1	CSC1-like protein 2 (Transmembrane protein 63B)	TMEM63B C6orf110	Q5T3F8	CSCL2_HUMAN	Homo sapiens (Human)		actin cytoskeleton [GO:0015629];integral component of membrane [GO:0016021];plasma membrane [GO:0005886]	calcium activated cation channel activity [GO:0005227];mechanosensitive ion channel activity [GO:0008381];osmolarity-sensing cation channel activity [GO:1990760]	3.9509	0.695506	0.0192485	1.23628	2.78508	3.09108	2.98963	2.85165
Q92535.1	Phosphatidylinositol N-acetylglucosaminyltransferase subunit C (EC 2.4.1.198) (Phosphatidylinositol-glycan biosynthesis class C protein) (PIG-C)	PIGC GPI2	Q92535	PIGC_HUMAN	Homo sapiens (Human)	GPI anchor biosynthetic process [GO:0006506];preassembly of GPI anchor in ER membrane [GO:0016254]	endoplasmic reticulum membrane [GO:0005789];glycosylphosphatidylinositol-N-acetylglucosaminyltransferase (GPI-GnT) complex [GO:0000506];integral component of membrane [GO:0016021]	catalytic activity [GO:0003824];phosphatidylinositol N-acetylglucosaminyltransferase activity [GO:0017176]	4.5892	0.0115692	0.000896343	1.94046	2.68751	2.23369	3.19009	2.75047
Q96JN8.2	Neuralized-like protein 4	NEURL4 KIAA1787	Q96JN8	NEUL4_HUMAN	Homo sapiens (Human)		centriole [GO:0005814];cytoplasm [GO:0005737]	ubiquitin protein ligase activity [GO:0061630]	3.6429	0.083044	0.0031049	1.26704	3.40281	3.15832	3.34336	3.06135
Q8IWY4.3	Signal peptide, CUB and EGF-like domain-containing protein 1	SCUBE1	Q8IWY4	SCUB1_HUMAN	Homo sapiens (Human)	adult heart development [GO:0007512];blood coagulation [GO:0007596];endothelial cell differentiation [GO:0045446];extracellular matrix disassembly [GO:0022617];inflammatory response [GO:0006954];positive regulation of smoothened signaling pathway [GO:0045880];post-embryonic development [GO:0009791]	cell surface [GO:0009986];external side of plasma membrane [GO:0009897];extracellular space [GO:0005615];extrinsic component of plasma membrane [GO:0019897];plasma membrane [GO:0005886]	calcium ion binding [GO:0005509];identical protein binding [GO:0042802]	3.9363	0.00115742	0.000168828	1.38689	3.77065	3.32916	3.80101	3.43529
O95340.2	Bifunctional 3'-phosphoadenosine 5'-phosphosulfate synthase 2 (PAPS synthase 2) (PAPSS 2) (Sulfurylase kinase 2) (SK 2) (SK2) [Includes: Sulfate adenylyltransferase (EC 2.7.7.4) (ATP-sulfurylase) (Sulfate adenylate transferase) (SAT);Adenylyl-sulfate kinase (EC 2.7.1.25) (3'-phosphoadenosine-5'-phosphosulfate synthase) (APS kinase) (Adenosine-5'-phosphosulfate 3'-phosphotransferase) (Adenylylsulf…	PAPSS2 ATPSK2	O95340	PAPS2_HUMAN	Homo sapiens (Human)	3'-phosphoadenosine 5'-phosphosulfate biosynthetic process [GO:0050428];blood coagulation [GO:0007596];bone development [GO:0060348];skeletal system development [GO:0001501];sulfate assimilation [GO:0000103]	cytosol [GO:0005829]	adenylylsulfate kinase activity [GO:0004020];ATP binding [GO:0005524];nucleotidyltransferase activity [GO:0016779];sulfate adenylyltransferase (ATP) activity [GO:0004781]	4.1027	0.0551575	0.00233322	1.32464	3.47512	3.47398	3.24744	3.06952
P14314.2	Glucosidase 2 subunit beta (80K-H protein) (Glucosidase II subunit beta) (Protein kinase C substrate 60.1 kDa protein heavy chain) (PKCSH)	PRKCSH G19P1	P14314	GLU2B_HUMAN	Homo sapiens (Human)	cellular protein metabolic process [GO:0044267];intracellular signal transduction [GO:0035556];N-glycan processing [GO:0006491];post-translational protein modification [GO:0043687];protein folding [GO:0006457]	endoplasmic reticulum [GO:0005783];endoplasmic reticulum lumen [GO:0005788];glucosidase II complex [GO:0017177];intracellular membrane-bounded organelle [GO:0043231]	calcium ion binding [GO:0005509];ion channel binding [GO:0044325];phosphoprotein binding [GO:0051219];protein kinase C binding [GO:0005080]	4.2206	0.00127837	0.000179817	1.73571	4.72665	4.41216	4.11117	3.93113
Q5TH69.3	Brefeldin A-inhibited guanine nucleotide-exchange protein 3 (ARFGEF family member 3)	ARFGEF3 BIG3 C6orf92 KIAA1244	Q5TH69	BIG3_HUMAN	Homo sapiens (Human)	actin cytoskeleton organization [GO:0030036];negative regulation of phosphatase activity [GO:0010923];regulation of ARF protein signal transduction [GO:0032012]	integral component of membrane [GO:0016021];transport vesicle membrane [GO:0030658]	ARF guanyl-nucleotide exchange factor activity [GO:0005086]	4.8137	0.0276122	0.00154758	1.33625	3.65144	3.32024	3.36019	3.73843
O94851.1	[F-actin]-monooxygenase MICAL2 (EC 1.14.13.225) (Molecule interacting with CasL protein 2) (MICAL-2)	MICAL2 KIAA0750 MICAL2PV1 MICAL2PV2	O94851	MICA2_HUMAN	Homo sapiens (Human)	actin cytoskeleton organization [GO:0030036];actin filament depolymerization [GO:0030042];cytoskeleton organization [GO:0007010];heart development [GO:0007507];heart looping [GO:0001947];oxidation-reduction process [GO:0055114];positive regulation of transcription via serum response element binding [GO:0010735];sulfur oxidation [GO:0019417]	filamentous actin [GO:0031941];microtubule organizing center [GO:0005815];nucleus [GO:0005634]	actin binding [GO:0003779];FAD binding [GO:0071949];metal ion binding [GO:0046872];NAD(P)H oxidase activity [GO:0016174];NADPH:sulfur oxidoreductase activity [GO:0043914];oxidoreductase activity [GO:0016491];oxidoreductase activity, acting on paired donors, with incorporation or reduction of molecular oxygen, NAD(P)H as one donor, and incorporation of one atom of oxygen [GO:0016709]	4.5272	0.0130145	0.000939008	2.18037	3.52363	4.27808	4.6482	4.29917
Q15399.3	Toll-like receptor 1 (EC 3.2.2.6) (Toll/interleukin-1 receptor-like protein) (TIL) (CD antigen CD281)	TLR1 KIAA0012	Q15399	TLR1_HUMAN	Homo sapiens (Human)	cell activation [GO:0001775];cellular response to bacterial lipopeptide [GO:0071221];cellular response to triacyl bacterial lipopeptide [GO:0071727];detection of triacyl bacterial lipopeptide [GO:0042495];immune response [GO:0006955];inflammatory response [GO:0006954];innate immune response [GO:0045087];macrophage activation [GO:0042116];MyD88-dependent toll-like receptor signaling pathway [GO:00…	Golgi apparatus [GO:0005794];integral component of plasma membrane [GO:0005887];membrane [GO:0016020];membrane raft [GO:0045121];phagocytic vesicle membrane [GO:0030670];plasma membrane [GO:0005886];Toll-like receptor 1-Toll-like receptor 2 protein complex [GO:0035354]	identical protein binding [GO:0042802];lipopeptide binding [GO:0071723];NAD(P)+ nucleosidase activity [GO:0050135];NAD+ nucleotidase, cyclic ADP-ribose generating [GO:0061809];signaling receptor activity [GO:0038023];Toll-like receptor 2 binding [GO:0035663];transmembrane signaling receptor activity [GO:0004888]	3.8757	0.250565	0.0074927	1.40001	3.90608	4.35187	4.39152	3.98587
O15550.2	Lysine-specific demethylase 6A (EC 1.14.11.-) (Histone demethylase UTX) (Ubiquitously-transcribed TPR protein on the X chromosome) (Ubiquitously-transcribed X chromosome tetratricopeptide repeat protein)	KDM6A UTX	O15550	KDM6A_HUMAN	Homo sapiens (Human)	canonical Wnt signaling pathway [GO:0060070];cardiovascular system development [GO:0072358];chromatin remodeling [GO:0006338];heart morphogenesis [GO:0003007];histone H3-K4 methylation [GO:0051568];in utero embryonic development [GO:0001701];mesodermal cell differentiation [GO:0048333];multicellular organism growth [GO:0035264];neural tube closure [GO:0001843];notochord morphogenesis [GO:0048570]…	histone methyltransferase complex [GO:0035097];MLL3/4 complex [GO:0044666];nuclear chromatin [GO:0000790];nucleoplasm [GO:0005654];nucleus [GO:0005634]	chromatin binding [GO:0003682];chromatin DNA binding [GO:0031490];dioxygenase activity [GO:0051213];histone demethylase activity (H3-K27 specific) [GO:0071558];identical protein binding [GO:0042802];metal ion binding [GO:0046872];RNA polymerase II cis-regulatory region sequence-specific DNA binding [GO:0000978];sequence-specific DNA binding [GO:0043565]	3.9963	0.107776	0.00376593	1.42156	3.78074	3.33015	3.83763	3.78039
Q0P6D6.2	Coiled-coil domain-containing protein 15	CCDC15	Q0P6D6	CCD15_HUMAN	Homo sapiens (Human)		centrosome [GO:0005813]		3.7618	0.107776	0.00376593	1.42156	3.78074	3.33015	3.83763	3.78039
O00754.3	Lysosomal alpha-mannosidase (Laman) (EC 3.2.1.24) (Lysosomal acid alpha-mannosidase) (Mannosidase alpha class 2B member 1) (Mannosidase alpha-B) [Cleaved into: Lysosomal alpha-mannosidase A peptide;Lysosomal alpha-mannosidase B peptide;Lysosomal alpha-mannosidase C peptide;Lysosomal alpha-mannosidase D peptide;Lysosomal alpha-mannosidase E peptide]	MAN2B1 LAMAN MANB	O00754	MA2B1_HUMAN	Homo sapiens (Human)	cellular protein modification process [GO:0006464];learning or memory [GO:0007611];mannose metabolic process [GO:0006013];neutrophil degranulation [GO:0043312];oligosaccharide catabolic process [GO:0009313];protein deglycosylation [GO:0006517]	azurophil granule lumen [GO:0035578];extracellular exosome [GO:0070062];extracellular region [GO:0005576];extracellular space [GO:0005615];lysosomal lumen [GO:0043202];vacuolar membrane [GO:0005774]	alpha-mannosidase activity [GO:0004559];mannose binding [GO:0005537];metal ion binding [GO:0046872]	9.6372	0.00705289	0.000632713	1.80828	3.45524	3.58409	4.16826	4.30986
Q00534.1	Cyclin-dependent kinase 6 (EC 2.7.11.22) (Cell division protein kinase 6) (Serine/threonine-protein kinase PLSTIRE)	CDK6 CDKN6	Q00534	CDK6_HUMAN	Homo sapiens (Human)	astrocyte development [GO:0014002];cell cycle arrest [GO:0007050];cell dedifferentiation [GO:0043697];cell division [GO:0051301];dentate gyrus development [GO:0021542];G1/S transition of mitotic cell cycle [GO:0000082];generation of neurons [GO:0048699];gliogenesis [GO:0042063];hematopoietic stem cell differentiation [GO:0060218];lateral ventricle development [GO:0021670];negative regulation of c…	centrosome [GO:0005813];cyclin D2-CDK6 complex [GO:0097132];cyclin-dependent protein kinase holoenzyme complex [GO:0000307];cytoplasm [GO:0005737];cytosol [GO:0005829];nucleoplasm [GO:0005654];nucleus [GO:0005634];ruffle [GO:0001726]	ATP binding [GO:0005524];cyclin binding [GO:0030332];cyclin-dependent protein serine/threonine kinase activity [GO:0004693];FBXO family protein binding [GO:0098770]	4.9004	0.256029	0.00764033	1.32995	3.76715	4.16781	4.17852	4.0615
Q9BZW7.1	Testis-specific gene 10 protein (Testis development protein NYD-SP7)	TSGA10 CEP4L	Q9BZW7	TSG10_HUMAN	Homo sapiens (Human)	cell projection assembly [GO:0030031];spermatogenesis [GO:0007283]	centriole [GO:0005814];cytoplasm [GO:0005737];neuron projection [GO:0043005];sperm fibrous sheath [GO:0035686];sperm principal piece [GO:0097228]		5.1941	0.00148265	0.000199821	4.27892	3.04046	2.33197	3.53256	4.42921
Q14410.2	Glycerol kinase 2 (GK 2) (Glycerokinase 2) (EC 2.7.1.30) (ATP:glycerol 3-phosphotransferase 2) (Glycerol kinase, testis specific 2)	GK2 GKP2 GKTA	Q14410	GLPK2_HUMAN	Homo sapiens (Human)	glycerol-3-phosphate biosynthetic process [GO:0046167];glycerol catabolic process [GO:0019563];glycerol metabolic process [GO:0006071];phosphorylation [GO:0016310];triglyceride metabolic process [GO:0006641]	extracellular exosome [GO:0070062];mitochondrial outer membrane [GO:0005741];mitochondrion [GO:0005739]	ATP binding [GO:0005524];glycerol kinase activity [GO:0004370];phosphotransferase activity, alcohol group as acceptor [GO:0016773]	4.1144	0.000218941	4.53e-05	1.77125	4.38095	3.55618	4.35668	4.22015
Q8NHG7.1	Small VCP/p97-interacting protein	SVIP	Q8NHG7	SVIP_HUMAN	Homo sapiens (Human)	negative regulation of ER-associated ubiquitin-dependent protein catabolic process [GO:1903070];negative regulation of protein-containing complex assembly [GO:0031333];negative regulation of retrograde protein transport, ER to cytosol [GO:1904153];negative regulation of VCP-NPL4-UFD1 AAA ATPase complex assembly [GO:1904240];neutrophil degranulation [GO:0043312];positive regulation of autophagy [G…	anchored component of membrane [GO:0031225];endoplasmic reticulum membrane [GO:0005789];extracellular exosome [GO:0070062];Golgi membrane [GO:0000139];plasma membrane [GO:0005886];secretory granule membrane [GO:0030667];smooth endoplasmic reticulum membrane [GO:0030868];tertiary granule membrane [GO:0070821]	ATPase binding [GO:0051117];protein self-association [GO:0043621]	4.1454	0.0225225	0.00135398	1.60181	3.96226	3.73249	4.41219	4.0957
Q8N228.2	Sex comb on midleg-like protein 4	SCML4	Q8N228	SCML4_HUMAN	Homo sapiens (Human)		nucleus [GO:0005634]		4.2866	0.339255	0.00990961	1.28136	4.99149	4.91647	4.88987	4.63382
Q5H8C1.3	FRAS1-related extracellular matrix protein 1 (Protein QBRICK)	FREM1 C9orf143 C9orf145 C9orf154	Q5H8C1	FREM1_HUMAN	Homo sapiens (Human)	cell communication [GO:0007154];cell-matrix adhesion [GO:0007160];craniofacial suture morphogenesis [GO:0097094]	basement membrane [GO:0005604];integral component of membrane [GO:0016021]	carbohydrate binding [GO:0030246];metal ion binding [GO:0046872]	7.4661	0.00318739	0.000363617	2.1474	3.49022	4.59282	4.35874	4.17369
Q6PG37.2	Zinc finger protein 790	ZNF790	Q6PG37	ZN790_HUMAN	Homo sapiens (Human)	regulation of transcription, DNA-templated [GO:0006355]	nucleus [GO:0005634]	DNA binding [GO:0003677];metal ion binding [GO:0046872]	4.2184	0.000120059	2.72e-05	6.33625	4.02062	6.68424	4.6193	4.31067
P31040.2	Succinate dehydrogenase [ubiquinone] flavoprotein subunit, mitochondrial (EC 1.3.5.1) (Flavoprotein subunit of complex II) (Fp)	SDHA SDH2 SDHF	P31040	SDHA_HUMAN	Homo sapiens (Human)	mitochondrial electron transport, succinate to ubiquinone [GO:0006121];nervous system development [GO:0007399];oxidation-reduction process [GO:0055114];respiratory electron transport chain [GO:0022904];succinate metabolic process [GO:0006105];tricarboxylic acid cycle [GO:0006099]	mitochondrial inner membrane [GO:0005743];mitochondrial respiratory chain complex II, succinate dehydrogenase complex (ubiquinone) [GO:0005749];mitochondrion [GO:0005739];nucleolus [GO:0005730]	electron transfer activity [GO:0009055];flavin adenine dinucleotide binding [GO:0050660];oxidoreductase activity [GO:0016491];succinate dehydrogenase (ubiquinone) activity [GO:0008177]	3.9393	0.00212262	0.000260617	1.44077	4.51911	3.99227	4.33335	4.47698
O43281.1	Embryonal Fyn-associated substrate (hEFS) (Cas scaffolding protein family member 3)	EFS CASS3	O43281	EFS_HUMAN	Homo sapiens (Human)	actin filament reorganization [GO:0090527];cell adhesion [GO:0007155];cell migration [GO:0016477];intracellular signal transduction [GO:0035556];transmembrane receptor protein tyrosine kinase signaling pathway [GO:0007169]	cytoplasm [GO:0005737]	protein domain specific binding [GO:0019904];SH3 domain binding [GO:0017124]	4.1979	0.357249	0.0103933	1.26335	4.63238	4.73017	4.96964	4.85336
Q96LD4.2	E3 ubiquitin-protein ligase TRIM47 (EC 2.3.2.27) (Gene overexpressed in astrocytoma protein) (RING finger protein 100) (Tripartite motif-containing protein 47)	TRIM47 GOA RNF100	Q96LD4	TRI47_HUMAN	Homo sapiens (Human)	protein ubiquitination [GO:0016567]	cytosol [GO:0005829];nucleus [GO:0005634]	ubiquitin-protein transferase activity [GO:0004842];zinc ion binding [GO:0008270]	8.2232	0.0369837	0.00186409	1.23699	4.37085	4.30533	4.41806	4.61216
P55011.1	Solute carrier family 12 member 2 (Basolateral Na-K-Cl symporter) (Bumetanide-sensitive sodium-(potassium)-chloride cotransporter 2)	SLC12A2 NKCC1	P55011	S12A2_HUMAN	Homo sapiens (Human)	aging [GO:0007568];ammonium transport [GO:0015696];cellular chloride ion homeostasis [GO:0030644];cellular potassium ion homeostasis [GO:0030007];cellular response to chemokine [GO:1990869];cellular response to potassium ion [GO:0035865];cellular sodium ion homeostasis [GO:0006883];cell volume homeostasis [GO:0006884];chloride ion homeostasis [GO:0055064];chloride transmembrane transport [GO:1902…	apical plasma membrane [GO:0016324];basal plasma membrane [GO:0009925];cell [GO:0005623];cell body [GO:0044297];cell body membrane [GO:0044298];cell periphery [GO:0071944];cell projection [GO:0042995];cell projection membrane [GO:0031253];cytoplasmic vesicle membrane [GO:0030659];cytosol [GO:0005829];extracellular exosome [GO:0070062];extracellular vesicle [GO:1903561];integral component of plasm…	ammonium transmembrane transporter activity [GO:0008519];cation:chloride symporter activity [GO:0015377];chaperone binding [GO:0051087];Hsp90 protein binding [GO:0051879];metal ion transmembrane transporter activity [GO:0046873];potassium:chloride symporter activity [GO:0015379];potassium ion transmembrane transporter activity [GO:0015079];protein kinase binding [GO:0019901];sodium:chloride sympo…	4.6669	0.0749036	0.00289004	1.42694	4.51334	5.02626	4.78866	4.84016
P52737.1	Zinc finger protein 136	ZNF136	P52737	ZN136_HUMAN	Homo sapiens (Human)	negative regulation of transcription by RNA polymerase II [GO:0000122];transcription by RNA polymerase II [GO:0006366]	nucleus [GO:0005634]	DNA binding [GO:0003677];metal ion binding [GO:0046872];transcription corepressor activity [GO:0003714]	4.3465	0.0105239	0.000840067	1.30554	4.73464	4.35834	4.68729	4.74298
Q9Y5B9.1	FACT complex subunit SPT16 (Chromatin-specific transcription elongation factor 140 kDa subunit) (FACT 140 kDa subunit) (FACTp140) (Facilitates chromatin transcription complex subunit SPT16) (hSPT16)	SUPT16H FACT140 FACTP140	Q9Y5B9	SP16H_HUMAN	Homo sapiens (Human)	DNA repair [GO:0006281];DNA replication [GO:0006260];DNA replication-independent nucleosome organization [GO:0034724];nucleosome disassembly [GO:0006337];positive regulation of DNA-templated transcription, elongation [GO:0032786];positive regulation of transcription elongation from RNA polymerase II promoter [GO:0032968];regulation of signal transduction by p53 class mediator [GO:1901796];transcr…	chromosome [GO:0005694];FACT complex [GO:0035101];nucleoplasm [GO:0005654]	nucleosome binding [GO:0031491];RNA binding [GO:0003723]	8.5469	0.000771461	0.000126294	1.77558	3.88039	4.43175	4.5286	4.70868
O75140.2	GATOR complex protein DEPDC5 (DEP domain-containing protein 5)	DEPDC5 KIAA0645	O75140	DEPD5_HUMAN	Homo sapiens (Human)	cellular response to amino acid starvation [GO:0034198];intracellular signal transduction [GO:0035556];negative regulation of TORC1 signaling [GO:1904262];negative regulation of TOR signaling [GO:0032007];regulation of autophagy [GO:0010506]	cytosol [GO:0005829];GATOR1 complex [GO:1990130];lysosomal membrane [GO:0005765];lysosome [GO:0005764];perinuclear region of cytoplasm [GO:0048471]	GTPase activator activity [GO:0005096];protein-containing complex binding [GO:0044877]	8.3171	0.0576478	0.0023941	1.20519	4.50239	4.60173	4.63394	4.77165
P11511.3	Aromatase (EC 1.14.14.14) (CYPXIX) (Cytochrome P-450AROM) (Cytochrome P450 19A1) (Estrogen synthase)	CYP19A1 ARO1 CYAR CYP19	P11511	CP19A_HUMAN	Homo sapiens (Human)	androgen catabolic process [GO:0006710];estrogen biosynthetic process [GO:0006703];female genitalia development [GO:0030540];female gonad development [GO:0008585];mammary gland development [GO:0030879];negative regulation of chronic inflammatory response [GO:0002677];negative regulation of macrophage chemotaxis [GO:0010760];positive regulation of estradiol secretion [GO:2000866];prostate gland gr…	endoplasmic reticulum [GO:0005783];endoplasmic reticulum membrane [GO:0005789];integral component of membrane [GO:0016021];membrane [GO:0016020]	aromatase activity [GO:0070330];electron transfer activity [GO:0009055];heme binding [GO:0020037];iron ion binding [GO:0005506];oxidoreductase activity, acting on paired donors, with incorporation or reduction of molecular oxygen, reduced flavin or flavoprotein as one donor, and incorporation of one atom of oxygen [GO:0016712];oxygen binding [GO:0019825];steroid hydroxylase activity [GO:0008395]	4.259	0.290984	0.00859277	1.25486	5.0092	5.27847	5.09057	4.95094
P08195.3	4F2 cell-surface antigen heavy chain (4F2hc) (4F2 heavy chain antigen) (Lymphocyte activation antigen 4F2 large subunit) (Solute carrier family 3 member 2) (CD antigen CD98)	SLC3A2 MDU1	P08195	4F2_HUMAN	Homo sapiens (Human)	amino acid transport [GO:0006865];calcium ion transport [GO:0006816];carbohydrate metabolic process [GO:0005975];L-alpha-amino acid transmembrane transport [GO:1902475];leukocyte migration [GO:0050900];L-leucine import across plasma membrane [GO:1903801];response to exogenous dsRNA [GO:0043330];tryptophan transport [GO:0015827]	amino acid transport complex [GO:1990184];apical plasma membrane [GO:0016324];cell junction [GO:0030054];cell surface [GO:0009986];cytosol [GO:0005829];extracellular exosome [GO:0070062];integral component of membrane [GO:0016021];lysosomal membrane [GO:0005765];melanosome [GO:0042470];membrane [GO:0016020];nucleoplasm [GO:0005654];plasma membrane [GO:0005886]	cadherin binding [GO:0045296];calcium:sodium antiporter activity [GO:0005432];catalytic activity [GO:0003824];double-stranded RNA binding [GO:0003725];neutral amino acid transmembrane transporter activity [GO:0015175];RNA binding [GO:0003723]	9.0963	0.734786	0.0202389	1.37696	5.27189	4.8104	5.04778	5.00139
Q9P2K9.2	Protein dispatched homolog 3 (Patched domain-containing protein 2)	DISP3 KIAA1337 PTCHD2	Q9P2K9	DISP3_HUMAN	Homo sapiens (Human)	cholesterol homeostasis [GO:0042632];cholesterol metabolic process [GO:0008203];negative regulation of neuron differentiation [GO:0045665];positive regulation of lipid metabolic process [GO:0045834];positive regulation of neural precursor cell proliferation [GO:2000179];regulation of lipid transport [GO:0032368];smoothened signaling pathway [GO:0007224]	cytoplasm [GO:0005737];cytoplasmic vesicle membrane [GO:0030659];endoplasmic reticulum [GO:0005783];endoplasmic reticulum membrane [GO:0005789];integral component of membrane [GO:0016021];nuclear membrane [GO:0031965]		4.2379	0.0411456	0.0019674	1.20755	4.84552	4.80092	4.5877	4.57343
O43592.2	Exportin-T (Exportin(tRNA)) (tRNA exportin)	XPOT	O43592	XPOT_HUMAN	Homo sapiens (Human)	tRNA export from nucleus [GO:0006409];tRNA re-export from nucleus [GO:0071528]	cytoplasm [GO:0005737];cytosol [GO:0005829];nuclear matrix [GO:0016363];nucleoplasm [GO:0005654]	Ran GTPase binding [GO:0008536];tRNA binding [GO:0000049]	3.7081	0.0390264	0.00190698	1.32409	4.61521	4.69475	4.99665	5.02022
O95271.2	Poly [ADP-ribose] polymerase tankyrase-1 (EC 2.4.2.30) (ADP-ribosyltransferase diphtheria toxin-like 5) (ARTD5) (Poly [ADP-ribose] polymerase 5A) (Protein poly-ADP-ribosyltransferase tankyrase-1) (EC 2.4.2.-) (TNKS-1) (TRF1-interacting ankyrin-related ADP-ribose polymerase) (Tankyrase I) (Tankyrase-1) (TANK1)	TNKS PARP5A PARPL TIN1 TINF1 TNKS1	O95271	TNKS1_HUMAN	Homo sapiens (Human)	cell division [GO:0051301];cellular response to nutrient [GO:0031670];mitotic spindle organization [GO:0007052];mRNA transport [GO:0051028];negative regulation of maintenance of mitotic sister chromatid cohesion, telomeric [GO:1904908];negative regulation of telomere maintenance via telomere lengthening [GO:1904357];negative regulation of telomeric DNA binding [GO:1904743];peptidyl-serine phospho…	chromosome, telomeric region [GO:0000781];cytoplasm [GO:0005737];cytosol [GO:0005829];Golgi apparatus [GO:0005794];Golgi membrane [GO:0000139];mitotic spindle pole [GO:0097431];nuclear body [GO:0016604];nuclear chromosome, telomeric region [GO:0000784];nuclear membrane [GO:0031965];nuclear pore [GO:0005643];nucleoplasm [GO:0005654];nucleus [GO:0005634];pericentriolar material [GO:0000242]	histone binding [GO:0042393];NAD+ ADP-ribosyltransferase activity [GO:0003950];protein ADP-ribosylase activity [GO:1990404];zinc ion binding [GO:0008270]	4.0883	0.0761963	0.00292823	1.19148	5.14068	5.30917	5.1173	5.05642
P25705.1	ATP synthase subunit alpha, mitochondrial (ATP synthase F1 subunit alpha)	ATP5F1A ATP5A ATP5A1 ATP5AL2 ATPM	P25705	ATPA_HUMAN	Homo sapiens (Human)	ATP biosynthetic process [GO:0006754];ATP synthesis coupled proton transport [GO:0015986];cristae formation [GO:0042407];lipid metabolic process [GO:0006629];mitochondrial ATP synthesis coupled proton transport [GO:0042776];negative regulation of endothelial cell proliferation [GO:0001937];positive regulation of blood vessel endothelial cell migration [GO:0043536]	extracellular exosome [GO:0070062];membrane [GO:0016020];mitochondrial inner membrane [GO:0005743];mitochondrial matrix [GO:0005759];mitochondrial proton-transporting ATP synthase complex [GO:0005753];mitochondrion [GO:0005739];plasma membrane [GO:0005886];proton-transporting ATP synthase complex [GO:0045259];proton-transporting ATP synthase complex, catalytic core F(1) [GO:0045261]	ADP binding [GO:0043531];angiostatin binding [GO:0043532];ATP binding [GO:0005524];MHC class I protein binding [GO:0042288];proton-transporting ATP synthase activity, rotational mechanism [GO:0046933];RNA binding [GO:0003723]	4.3134	0.0761963	0.00292823	1.19148	5.14068	5.30917	5.1173	5.05642
Q9ULI0.3	ATPase family AAA domain-containing protein 2B	ATAD2B KIAA1240	Q9ULI0	ATD2B_HUMAN	Homo sapiens (Human)	negative regulation of chromatin silencing [GO:0031936];positive regulation of transcription by RNA polymerase II [GO:0045944]	nucleoplasm [GO:0005654];nucleus [GO:0005634]	ATPase activity [GO:0016887];ATP binding [GO:0005524];chromatin binding [GO:0003682];histone binding [GO:0042393];lysine-acetylated histone binding [GO:0070577]	9.1354	0.127007	0.00426772	1.37015	4.77896	5.2333	5.07176	5.11368
O14777.1	Kinetochore protein NDC80 homolog (Highly expressed in cancer protein) (Kinetochore protein Hec1) (HsHec1) (Kinetochore-associated protein 2) (Retinoblastoma-associated protein HEC)	NDC80 HEC HEC1 KNTC2	O14777	NDC80_HUMAN	Homo sapiens (Human)	attachment of mitotic spindle microtubules to kinetochore [GO:0051315];attachment of spindle microtubules to kinetochore [GO:0008608];cell division [GO:0051301];chromosome segregation [GO:0007059];establishment of mitotic spindle orientation [GO:0000132];kinetochore organization [GO:0051383];metaphase plate congression [GO:0051310];mitotic cell cycle [GO:0000278];mitotic sister chromatid segregat…	cell [GO:0005623];centrosome [GO:0005813];chromosome, centromeric region [GO:0000775];condensed chromosome kinetochore [GO:0000777];condensed nuclear chromosome kinetochore [GO:0000778];condensed nuclear chromosome outer kinetochore [GO:0000942];cytosol [GO:0005829];kinetochore [GO:0000776];membrane [GO:0016020];Ndc80 complex [GO:0031262];nucleoplasm [GO:0005654];nucleus [GO:0005634]	identical protein binding [GO:0042802]	4.7021	1.76e-05	5.32e-06	1.46985	5.21926	4.66359	4.96351	4.94298
Q9H583.3	HEAT repeat-containing protein 1 (Protein BAP28) (U3 small nucleolar RNA-associated protein 10 homolog) [Cleaved into: HEAT repeat-containing protein 1, N-terminally processed]	HEATR1 BAP28 UTP10	Q9H583	HEAT1_HUMAN	Homo sapiens (Human)	maturation of SSU-rRNA from tricistronic rRNA transcript (SSU-rRNA, 5.8S rRNA, LSU-rRNA) [GO:0000462];positive regulation of rRNA processing [GO:2000234];positive regulation of transcription by RNA polymerase I [GO:0045943];rRNA processing [GO:0006364]	90S preribosome [GO:0030686];fibrillar center [GO:0001650];membrane [GO:0016020];mitochondrion [GO:0005739];nucleolus [GO:0005730];nucleoplasm [GO:0005654];small-subunit processome [GO:0032040];t-UTP complex [GO:0034455]	RNA binding [GO:0003723];snoRNA binding [GO:0030515]	5.0208	0.00132858	0.000184957	1.69325	5.32371	4.64535	5.36442	5.40515
Q02880.3	DNA topoisomerase 2-beta (EC 5.6.2.2) (DNA topoisomerase II, beta isozyme)	TOP2B	Q02880	TOP2B_HUMAN	Homo sapiens (Human)	axonogenesis [GO:0007409];DNA topological change [GO:0006265];forebrain development [GO:0030900];mitotic DNA integrity checkpoint [GO:0044774];neuron migration [GO:0001764];positive regulation of single stranded viral RNA replication via double stranded DNA intermediate [GO:0045870];resolution of meiotic recombination intermediates [GO:0000712];sister chromatid segregation [GO:0000819]	cytosol [GO:0005829];nucleoplasm [GO:0005654];nucleus [GO:0005634];ribonucleoprotein complex [GO:1990904];viral integration complex [GO:0019035]	ATP binding [GO:0005524];chromatin binding [GO:0003682];DNA binding [GO:0003677];DNA topoisomerase type II (double strand cut, ATP-hydrolyzing) activity [GO:0003918];enzyme binding [GO:0019899];histone deacetylase binding [GO:0042826];metal ion binding [GO:0046872];protein C-terminus binding [GO:0008022];protein heterodimerization activity [GO:0046982];protein kinase C binding [GO:0005080]	3.9356	7.83e-05	1.9e-05	1.66396	4.23442	4.17262	4.54292	4.90724
Q9H1B4.1	Nuclear RNA export factor 5 (TAP-like protein 1) (TAPL-1)	NXF5 TAPL1	Q9H1B4	NXF5_HUMAN	Homo sapiens (Human)	mRNA export from nucleus [GO:0006406];multicellular organism development [GO:0007275];poly(A)+ mRNA export from nucleus [GO:0016973];RNA transport [GO:0050658]	cytoplasm [GO:0005737];nucleus [GO:0005634]	RNA binding [GO:0003723]	4.3706	0.10331	0.00366854	1.19581	5.05681	4.79883	5.00199	4.94902
P05114.3	Non-histone chromosomal protein HMG-14 (High mobility group nucleosome-binding domain-containing protein 1)	HMGN1 HMG14	P05114	HMGN1_HUMAN	Homo sapiens (Human)	chromatin organization [GO:0006325];positive regulation of DNA-templated transcription, elongation [GO:0032786];positive regulation of NAD+ ADP-ribosyltransferase activity [GO:1901666];post-embryonic camera-type eye morphogenesis [GO:0048597];pyrimidine dimer repair by nucleotide-excision repair [GO:0000720];regulation of development, heterochronic [GO:0040034];regulation of epithelial cell proli…	chromatin [GO:0000785];cytoplasm [GO:0005737];nucleoplasm [GO:0005654];nucleus [GO:0005634]	DNA binding [GO:0003677];nucleosomal DNA binding [GO:0031492]	3.0087	0.941015	0.0257723	1.04967	5.19427	5.16051	5.12433	5.17024
P57071.4	PR domain zinc finger protein 15 (EC 2.1.1.-) (PR domain-containing protein 15) (Zinc finger protein 298)	PRDM15 C21orf83 ZNF298	P57071	PRD15_HUMAN	Homo sapiens (Human)	methylation [GO:0032259];multicellular organism development [GO:0007275];negative regulation of MAPK cascade [GO:0043409];negative regulation of transcription, DNA-templated [GO:0045892];positive regulation of canonical Wnt signaling pathway [GO:0090263];positive regulation of transcription, DNA-templated [GO:0045893];positive regulation of transcription by RNA polymerase II [GO:0045944];regulati…	nuclear body [GO:0016604];nucleoplasm [GO:0005654];nucleus [GO:0005634]	DNA-binding transcription factor activity [GO:0003700];metal ion binding [GO:0046872];methyltransferase activity [GO:0008168];promoter-specific chromatin binding [GO:1990841];RNA polymerase II cis-regulatory region sequence-specific DNA binding [GO:0000978];sequence-specific DNA binding [GO:0043565]	4.3348	0.400421	0.0115335	1.09167	5.36232	5.26962	5.30448	5.23579
Q9HAR2.2	Adhesion G protein-coupled receptor L3 (Calcium-independent alpha-latrotoxin receptor 3) (CIRL-3) (Latrophilin-3) (Lectomedin-3)	ADGRL3 KIAA0768 LEC3 LPHN3	Q9HAR2	AGRL3_HUMAN	Homo sapiens (Human)	adenylate cyclase-activating G protein-coupled receptor signaling pathway [GO:0007189];brain development [GO:0007420];cell-cell adhesion via plasma-membrane adhesion molecules [GO:0098742];cell surface receptor signaling pathway [GO:0007166];G protein-coupled receptor signaling pathway [GO:0007186];locomotion involved in locomotory behavior [GO:0031987];neuron migration [GO:0001764];positive regu…	axon [GO:0030424];cell-cell junction [GO:0005911];glutamatergic synapse [GO:0098978];integral component of membrane [GO:0016021];integral component of plasma membrane [GO:0005887]	calcium ion binding [GO:0005509];carbohydrate binding [GO:0030246];G protein-coupled receptor activity [GO:0004930]	7.8911	0.00231274	0.000276919	1.57644	4.84816	4.74015	5.26269	5.39682
P22455.2	Fibroblast growth factor receptor 4 (FGFR-4) (EC 2.7.10.1) (CD antigen CD334)	FGFR4 JTK2 TKF	P22455	FGFR4_HUMAN	Homo sapiens (Human)	cell migration [GO:0016477];cholesterol homeostasis [GO:0042632];fibroblast growth factor receptor signaling pathway [GO:0008543];glucose homeostasis [GO:0042593];MAPK cascade [GO:0000165];multicellular organism development [GO:0007275];peptidyl-tyrosine phosphorylation [GO:0018108];phosphate ion homeostasis [GO:0055062];positive regulation of catalytic activity [GO:0043085];positive regulation o…	endoplasmic reticulum [GO:0005783];endosome [GO:0005768];extracellular region [GO:0005576];Golgi apparatus [GO:0005794];integral component of plasma membrane [GO:0005887];plasma membrane [GO:0005886];receptor complex [GO:0043235];transport vesicle [GO:0030133]	ATP binding [GO:0005524];fibroblast growth factor-activated receptor activity [GO:0005007];fibroblast growth factor binding [GO:0017134];heparin binding [GO:0008201];transmembrane receptor protein tyrosine kinase activity [GO:0004714]	9.0874	0.00515095	0.000509404	1.62044	4.73146	4.93125	5.27391	5.42784
Q14565.2	Meiotic recombination protein DMC1/LIM15 homolog	DMC1 DMC1H LIM15	Q14565	DMC1_HUMAN	Homo sapiens (Human)	chromosome organization involved in meiotic cell cycle [GO:0070192];DNA recombinase assembly [GO:0000730];female gamete generation [GO:0007292];male meiosis I [GO:0007141];meiotic cell cycle [GO:0051321];mitotic recombination [GO:0006312];oocyte maturation [GO:0001556];ovarian follicle development [GO:0001541];reciprocal meiotic recombination [GO:0007131];response to ionizing radiation [GO:001021…	chromosome [GO:0005694];chromosome, telomeric region [GO:0000781];condensed nuclear chromosome [GO:0000794];nucleus [GO:0005634]	ATP binding [GO:0005524];DNA binding [GO:0003677];DNA-dependent ATPase activity [GO:0008094];double-stranded DNA binding [GO:0003690];identical protein binding [GO:0042802];recombinase activity [GO:0000150];single-stranded DNA binding [GO:0003697]	9.6177	0.00139397	0.000190529	2.18615	5.97226	6.81006	6.18616	5.68167
P0C7X5.1	Zinc finger protein 806	ZNF806	P0C7X5	ZN806_HUMAN	Homo sapiens (Human)	regulation of transcription, DNA-templated [GO:0006355]	nucleus [GO:0005634]	DNA binding [GO:0003677];metal ion binding [GO:0046872]	5.0878	9.04e-12	2.02e-11	2.10211	5.47941	4.40757	5.42462	5.30005
Q8N766.1	ER membrane protein complex subunit 1	EMC1 KIAA0090 PSEC0263	Q8N766	EMC1_HUMAN	Homo sapiens (Human)		ER membrane protein complex [GO:0072546];integral component of membrane [GO:0016021];protein-containing complex [GO:0032991]		4.3812	0.0452177	0.00208305	1.2427	5.62519	5.50953	5.54355	5.31172
Q8TEW0.2	Partitioning defective 3 homolog (PAR-3) (PARD-3) (Atypical PKC isotype-specific-interacting protein) (ASIP) (CTCL tumor antigen se2-5) (PAR3-alpha)	PARD3 PAR3 PAR3A	Q8TEW0	PARD3_HUMAN	Homo sapiens (Human)	asymmetric cell division [GO:0008356];axonogenesis [GO:0007409];bicellular tight junction assembly [GO:0070830];cell adhesion [GO:0007155];cell cycle [GO:0007049];establishment of cell polarity [GO:0030010];establishment of centrosome localization [GO:0051660];establishment of epithelial cell polarity [GO:0090162];establishment or maintenance of cell polarity [GO:0007163];establishment or mainten…	adherens junction [GO:0005912];apical junction complex [GO:0043296];apical plasma membrane [GO:0016324];axonal growth cone [GO:0044295];bicellular tight junction [GO:0005923];cell [GO:0005623];cell-cell junction [GO:0005911];cell cortex [GO:0005938];cell junction [GO:0030054];cytoplasm [GO:0005737];cytoplasmic ribonucleoprotein granule [GO:0036464];cytoskeleton [GO:0005856];cytosol [GO:0005829];e…	identical protein binding [GO:0042802];phosphatidylinositol-3,4,5-trisphosphate binding [GO:0005547];phosphatidylinositol-3-phosphate binding [GO:0032266];phosphatidylinositol-4,5-bisphosphate binding [GO:0005546];phosphatidylinositol binding [GO:0035091];protein phosphatase binding [GO:0019903]	4.2948	0.00972414	0.000793716	1.18983	5.29527	5.54602	5.35181	5.36795
B3KS81.3	Serine/arginine repetitive matrix protein 5	SRRM5 ZNF576	B3KS81	SRRM5_HUMAN	Homo sapiens (Human)				3.9537	0.326327	0.00956089	1.17308	5.39357	5.17135	5.21312	5.16327
P52272.3	Heterogeneous nuclear ribonucleoprotein M (hnRNP M)	HNRNPM HNRPM NAGR1	P52272	HNRPM_HUMAN	Homo sapiens (Human)	alternative mRNA splicing, via spliceosome [GO:0000380];fibroblast growth factor receptor signaling pathway [GO:0008543];mRNA splicing, via spliceosome [GO:0000398];regulation of mRNA stability involved in response to oxidative stress [GO:2000815];RNA metabolic process [GO:0016070]	catalytic step 2 spliceosome [GO:0071013];collagen-containing extracellular matrix [GO:0062023];cytoplasm [GO:0005737];extracellular exosome [GO:0070062];membrane [GO:0016020];nuclear matrix [GO:0016363];nucleolus [GO:0005730];nucleoplasm [GO:0005654];nucleus [GO:0005634];paraspeckles [GO:0042382];post-mRNA release spliceosomal complex [GO:0071014];ribonucleoprotein complex [GO:1990904];spliceoso…	mRNA binding [GO:0003729];protein domain specific binding [GO:0019904];RNA binding [GO:0003723]	4.2424	0.0591892	0.00243619	1.17258	5.17111	5.33013	5.40079	5.32741
P08069.1	Insulin-like growth factor 1 receptor (EC 2.7.10.1) (Insulin-like growth factor I receptor) (IGF-I receptor) (CD antigen CD221) [Cleaved into: Insulin-like growth factor 1 receptor alpha chain;Insulin-like growth factor 1 receptor beta chain]	IGF1R	P08069	IGF1R_HUMAN	Homo sapiens (Human)	amyloid-beta clearance [GO:0097242];anatomical structure development [GO:0048856];cellular response to amyloid-beta [GO:1904646];cellular response to glucose stimulus [GO:0071333];dendritic spine maintenance [GO:0097062];glucose homeostasis [GO:0042593];immune response [GO:0006955];inactivation of MAPKK activity [GO:0051389];insulin-like growth factor receptor signaling pathway [GO:0048009];insul…	alphav-beta3 integrin-IGF-1-IGF1R complex [GO:0035867];axon [GO:0030424];cell [GO:0005623];insulin receptor complex [GO:0005899];integral component of plasma membrane [GO:0005887];intracellular membrane-bounded organelle [GO:0043231];membrane [GO:0016020];plasma membrane [GO:0005886];protein kinase complex [GO:1902911];receptor complex [GO:0043235]	ATP binding [GO:0005524];identical protein binding [GO:0042802];insulin-activated receptor activity [GO:0005009];insulin binding [GO:0043559];insulin-like growth factor-activated receptor activity [GO:0005010];insulin-like growth factor binding [GO:0005520];insulin-like growth factor I binding [GO:0031994];insulin receptor binding [GO:0005158];insulin receptor substrate binding [GO:0043560];phosp…	8.8975	0.112577	0.00386029	3.32654	5.73311	4.14109	5.87511	5.62114
Q03938.3	Zinc finger protein 90 (Zinc finger protein HTF9)	ZNF90	Q03938	ZNF90_HUMAN	Homo sapiens (Human)		nucleus [GO:0005634]	DNA binding [GO:0003677];DNA-binding transcription factor activity [GO:0003700];zinc ion binding [GO:0008270]	9.8426	0.369073	0.0106943	1.09459	5.51868	5.42772	5.55811	5.43244
Q9BZF3.1	Oxysterol-binding protein-related protein 6 (ORP-6) (OSBP-related protein 6)	OSBPL6 ORP6	Q9BZF3	OSBL6_HUMAN	Homo sapiens (Human)	bile acid biosynthetic process [GO:0006699];regulation of cholesterol transport [GO:0032374]	cytosol [GO:0005829];early endosome membrane [GO:0031901];endoplasmic reticulum membrane [GO:0005789];intracellular membrane-bounded organelle [GO:0043231];membrane [GO:0016020];nuclear membrane [GO:0031965];perinuclear endoplasmic reticulum [GO:0097038];plasma membrane [GO:0005886]	cholesterol binding [GO:0015485];lipid binding [GO:0008289];sterol binding [GO:0032934];sterol transporter activity [GO:0015248]	4.7853	0.115683	0.00393436	1.72205	5.23618	4.65535	5.32417	5.43947
P57678.2	Gem-associated protein 4 (Gemin-4) (Component of gems 4) (p97)	GEMIN4	P57678	GEMI4_HUMAN	Homo sapiens (Human)	import into nucleus [GO:0051170];rRNA processing [GO:0006364];spliceosomal snRNP assembly [GO:0000387]	Cajal body [GO:0015030];cytoplasm [GO:0005737];cytosol [GO:0005829];extracellular exosome [GO:0070062];Gemini of coiled bodies [GO:0097504];membrane [GO:0016020];nuclear body [GO:0016604];nucleolus [GO:0005730];nucleoplasm [GO:0005654];small nuclear ribonucleoprotein complex [GO:0030532];SMN complex [GO:0032797];SMN-Sm protein complex [GO:0034719]	ribonucleoprotein complex binding [GO:0043021]	8.3896	0.0965815	0.00350259	1.21507	5.46101	5.74205	5.70263	5.61687
Q9C0B6.2	BMP/retinoic acid-inducible neural-specific protein 2 (DBCCR1-like protein 2)	BRINP2 DBCCR1L2 FAM5B KIAA1747	Q9C0B6	BRNP2_HUMAN	Homo sapiens (Human)	cell cycle arrest [GO:0007050];cellular response to retinoic acid [GO:0071300];negative regulation of mitotic cell cycle [GO:0045930];positive regulation of neuron differentiation [GO:0045666]	dendrite [GO:0030425];endoplasmic reticulum [GO:0005783];extracellular region [GO:0005576];neuronal cell body [GO:0043025]		14.1876	0.0587698	0.00242237	1.62082	4.79905	5.49577	5.31624	5.39568
O75154.1	Rab11 family-interacting protein 3 (FIP3-Rab11) (Rab11-FIP3) (Arfophilin-1) (EF hands-containing Rab-interacting protein) (Eferin) (MU-MB-17.148)	RAB11FIP3 ARFO1 KIAA0665	O75154	RFIP3_HUMAN	Homo sapiens (Human)	cell cycle [GO:0007049];cell division [GO:0051301];endocytic recycling [GO:0032456];negative regulation of adiponectin secretion [GO:0070164];protein localization to cilium [GO:0061512];regulation of cytokinesis [GO:0032465];vesicle-mediated transport [GO:0016192]	centriolar satellite [GO:0034451];centrosome [GO:0005813];cleavage furrow [GO:0032154];cytosol [GO:0005829];endocytic vesicle [GO:0030139];endosome [GO:0005768];intercellular bridge [GO:0045171];intracellular membrane-bounded organelle [GO:0043231];midbody [GO:0030496];nucleoplasm [GO:0005654];recycling endosome [GO:0055037];recycling endosome membrane [GO:0055038]	ADP-ribosylation factor binding [GO:0030306];calcium ion binding [GO:0005509];dynein light intermediate chain binding [GO:0051959];protein homodimerization activity [GO:0042803];Rab GTPase binding [GO:0017137]	4.2686	0.516845	0.0145541	1.10356	5.42803	5.41234	5.4382	5.55451
Q9Y3M8.2	StAR-related lipid transfer protein 13 (46H23.2) (Deleted in liver cancer 2 protein) (DLC-2) (Rho GTPase-activating protein) (START domain-containing protein 13) (StARD13)	STARD13 DLC2 GT650	Q9Y3M8	STA13_HUMAN	Homo sapiens (Human)	endothelial cell migration [GO:0043542];endothelial tube lumen extension [GO:0097498];negative regulation of cell migration involved in sprouting angiogenesis [GO:0090051];regulation of small GTPase mediated signal transduction [GO:0051056];signal transduction [GO:0007165]	cytosol [GO:0005829];lipid droplet [GO:0005811];mitochondrial membrane [GO:0031966]	GTPase activator activity [GO:0005096];lipid binding [GO:0008289]	4.2239	0.0102642	0.00083074	1.51351	5.20423	5.23996	5.80212	5.67061
Q09FC8.2	Zinc finger protein 415	ZNF415	Q09FC8	ZN415_HUMAN	Homo sapiens (Human)		cytoplasm [GO:0005737];fibrillar center [GO:0001650];microtubule cytoskeleton [GO:0015630]	DNA binding [GO:0003677];metal ion binding [GO:0046872]	5.022	0.469075	0.0133255	1.17737	5.67803	5.44247	5.56598	5.55041
P25092.2	Heat-stable enterotoxin receptor (STA receptor) (hSTAR) (EC 4.6.1.2) (Guanylyl cyclase C) (GC-C) (Intestinal guanylate cyclase)	GUCY2C GUC2C STAR	P25092	GUC2C_HUMAN	Homo sapiens (Human)	cGMP biosynthetic process [GO:0006182];digestion [GO:0007586];intracellular signal transduction [GO:0035556];receptor guanylyl cyclase signaling pathway [GO:0007168];regulation of cell population proliferation [GO:0042127];response to toxic substance [GO:0009636];signal transduction [GO:0007165]	endoplasmic reticulum membrane [GO:0005789];integral component of membrane [GO:0016021];plasma membrane [GO:0005886]	ATP binding [GO:0005524];GTP binding [GO:0005525];guanylate cyclase activity [GO:0004383];natriuretic peptide receptor activity [GO:0016941];peptide hormone binding [GO:0017046];peptide receptor activity [GO:0001653];protein kinase activity [GO:0004672];toxic substance binding [GO:0015643]	7.2412	0.0146122	0.00101264	1.30169	5.44691	5.29916	5.54179	5.67954
Q8WV37.2	Zinc finger protein 480	ZNF480	Q8WV37	ZN480_HUMAN	Homo sapiens (Human)	regulation of transcription, DNA-templated [GO:0006355]	cytosol [GO:0005829];nucleoplasm [GO:0005654]	metal ion binding [GO:0046872];nucleic acid binding [GO:0003676]	3.9722	0.0943082	0.00343736	1.16767	5.64564	5.64658	5.42294	5.47551
P55075.1	Fibroblast growth factor 8 (FGF-8) (Androgen-induced growth factor) (AIGF) (Heparin-binding growth factor 8) (HBGF-8)	FGF8 AIGF	P55075	FGF8_HUMAN	Homo sapiens (Human)	anatomical structure morphogenesis [GO:0009653];aorta morphogenesis [GO:0035909];blood vessel remodeling [GO:0001974];bone development [GO:0060348];branching involved in blood vessel morphogenesis [GO:0001569];branching involved in salivary gland morphogenesis [GO:0060445];branching involved in ureteric bud morphogenesis [GO:0001658];cell fate commitment [GO:0045165];cell migration involved in me…	external side of plasma membrane [GO:0009897];extracellular region [GO:0005576];extracellular space [GO:0005615]	chemoattractant activity [GO:0042056];fibroblast growth factor receptor binding [GO:0005104];growth factor activity [GO:0008083];type 1 fibroblast growth factor receptor binding [GO:0005105];type 2 fibroblast growth factor receptor binding [GO:0005111]	3.6398	0.0229977	0.00137116	1.27353	5.54843	5.59276	5.24393	5.39309
Q96MU7.3	YTH domain-containing protein 1 (Splicing factor YT521) (YT521-B)	YTHDC1 KIAA1966 YT521	Q96MU7	YTDC1_HUMAN	Homo sapiens (Human)	dosage compensation by inactivation of X chromosome [GO:0009048];mRNA export from nucleus [GO:0006406];mRNA splice site selection [GO:0006376];posttranscriptional regulation of gene expression [GO:0010608];regulation of mRNA splicing, via spliceosome [GO:0048024]	nuclear speck [GO:0016607];nucleoplasm [GO:0005654];nucleus [GO:0005634];plasma membrane [GO:0005886]	N6-methyladenosine-containing RNA binding [GO:1990247];RNA binding [GO:0003723]	3.5179	0.155678	0.00502788	1.17327	5.63312	5.8386	5.71308	5.86365
Q9P2D3.2	HEAT repeat-containing protein 5B	HEATR5B KIAA1414	Q9P2D3	HTR5B_HUMAN	Homo sapiens (Human)	endocytosis [GO:0006897];protein localization [GO:0008104];retrograde transport, endosome to Golgi [GO:0042147]	cytosol [GO:0005829];endocytic vesicle [GO:0030139];membrane [GO:0016020]		4.1108	0.24375	0.00731913	1.18772	5.94996	5.75069	5.7751	5.70177
Q8NEM8.2	Cytosolic carboxypeptidase 3 (EC 3.4.17.-) (ATP/GTP-binding protein-like 3)	AGBL3 CCP3	Q8NEM8	CBPC3_HUMAN	Homo sapiens (Human)	protein side chain deglutamylation [GO:0035610]	cytosol [GO:0005829]	metallocarboxypeptidase activity [GO:0004181];zinc ion binding [GO:0008270]	9.4254	0.0199735	0.00124464	1.40629	5.46312	5.30959	5.72494	5.80149
A6NEL2.1	Ankyrin repeat domain-containing protein SOWAHB (Ankyrin repeat domain-containing protein 56) (Protein sosondowah homolog B)	SOWAHB ANKRD56	A6NEL2	SWAHB_HUMAN	Homo sapiens (Human)				7.4105	3.9e-05	1.06e-05	1.66788	6.52112	5.7831	6.36913	5.87314
Q96LW1.1	Zinc finger protein 354B	ZNF354B	Q96LW1	Z354B_HUMAN	Homo sapiens (Human)	negative regulation of transcription by RNA polymerase II [GO:0000122]	nucleus [GO:0005634]	chromatin binding [GO:0003682];DNA binding [GO:0003677];metal ion binding [GO:0046872]	5.0345	5.75e-12	1.39e-11	31.1526	0.889522	2.11991	3.20057	5.8508
Q6P1J6.3	Phospholipase B1, membrane-associated (Phospholipase B) (hPLB) (Phospholipase B/lipase) (PLB/LIP) [Includes: Phospholipase A2 (EC 3.1.1.4);Lysophospholipase (EC 3.1.1.5)]	PLB1 PLB	Q6P1J6	PLB1_HUMAN	Homo sapiens (Human)	lipid catabolic process [GO:0016042];phosphatidylcholine acyl-chain remodeling [GO:0036151];phospholipid metabolic process [GO:0006644];positive regulation of acrosome reaction [GO:2000344];retinoid metabolic process [GO:0001523]	apical plasma membrane [GO:0016324];brush border membrane [GO:0031526];integral component of membrane [GO:0016021];plasma membrane [GO:0005886]	lysophospholipase activity [GO:0004622];phospholipase A2 activity [GO:0004623];phospholipase A2 activity (consuming 1,2-dipalmitoylphosphatidylcholine) [GO:0102567];phospholipase A2 activity consuming 1,2-dioleoylphosphatidylethanolamine) [GO:0102568];phospholipase activity [GO:0004620];retinyl-palmitate esterase activity [GO:0050253]	8.1588	0.701206	0.0193877	1.10855	5.83172	5.98039	5.96939	5.96059
P59095.1	StAR-related lipid transfer protein 6 (START domain-containing protein 6) (StARD6)	STARD6	P59095	STAR6_HUMAN	Homo sapiens (Human)	lipid transport [GO:0006869]		lipid binding [GO:0008289]	3.5481	0.253952	0.00758616	1.16247	5.76144	5.65822	5.54425	5.62053
Q8IUH4.3	Palmitoyltransferase ZDHHC13 (EC 2.3.1.225) (Huntingtin-interacting protein 14-related protein) (HIP14-related protein) (Huntingtin-interacting protein HIP3RP) (Putative MAPK-activating protein PM03) (Putative NF-kappa-B-activating protein 209) (Zinc finger DHHC domain-containing protein 13) (DHHC-13)	ZDHHC13 HIP14L HIP3RP	Q8IUH4	ZDH13_HUMAN	Homo sapiens (Human)	positive regulation of I-kappaB kinase/NF-kappaB signaling [GO:0043123]	cytoplasmic vesicle membrane [GO:0030659];endoplasmic reticulum [GO:0005783];Golgi-associated vesicle membrane [GO:0030660];Golgi membrane [GO:0000139];integral component of membrane [GO:0016021];membrane [GO:0016020]	magnesium ion transmembrane transporter activity [GO:0015095];palmitoyltransferase activity [GO:0016409];protein-cysteine S-palmitoyltransferase activity [GO:0019706]	4.8211	0.0119349	0.00091062	1.29862	5.86097	5.65219	5.54503	5.484
Q9NQ90.2	Anoctamin-2 (Transmembrane protein 16B)	ANO2 C12orf3 TMEM16B	Q9NQ90	ANO2_HUMAN	Homo sapiens (Human)	ion transmembrane transport [GO:0034220]	chloride channel complex [GO:0034707];non-motile cilium [GO:0097730];nucleoplasm [GO:0005654];plasma membrane [GO:0005886]	identical protein binding [GO:0042802];intracellular calcium activated chloride channel activity [GO:0005229];protein dimerization activity [GO:0046983]	4.4262	0.466141	0.0132682	1.11728	5.76512	5.87248	5.74185	5.71249
Q9UKK3.3	Protein mono-ADP-ribosyltransferase PARP4 (EC 2.4.2.-) (193 kDa vault protein) (ADP-ribosyltransferase diphtheria toxin-like 4) (ARTD4) (PARP-related/IalphaI-related H5/proline-rich) (PH5P) (Poly [ADP-ribose] polymerase 4) (PARP-4) (Vault poly(ADP-ribose) polymerase) (VPARP)	PARP4 ADPRTL1 KIAA0177 PARPL	Q9UKK3	PARP4_HUMAN	Homo sapiens (Human)	cell death [GO:0008219];cellular protein modification process [GO:0006464];cellular response to DNA damage stimulus [GO:0006974];DNA repair [GO:0006281];inflammatory response [GO:0006954];protein ADP-ribosylation [GO:0006471];protein mono-ADP-ribosylation [GO:0140289];regulation of telomerase activity [GO:0051972];response to drug [GO:0042493]	cytoplasm [GO:0005737];cytosol [GO:0005829];extracellular exosome [GO:0070062];membrane [GO:0016020];nucleus [GO:0005634];ribonucleoprotein complex [GO:1990904];spindle microtubule [GO:0005876]	DNA binding [GO:0003677];enzyme binding [GO:0019899];NAD+ ADP-ribosyltransferase activity [GO:0003950];protein ADP-ribosylase activity [GO:1990404]	4.7534	0.0404512	0.00195053	1.55324	5.2993	5.55105	5.90421	5.93458
Q9UBT6.1	DNA polymerase kappa (EC 2.7.7.7) (DINB protein) (DINP)	POLK DINB1	Q9UBT6	POLK_HUMAN	Homo sapiens (Human)	cellular response to DNA damage stimulus [GO:0006974];cellular response to UV [GO:0034644];DNA repair [GO:0006281];DNA replication [GO:0006260];error-prone translesion synthesis [GO:0042276];nucleotide-excision repair, DNA gap filling [GO:0006297];nucleotide-excision repair, DNA incision [GO:0033683];nucleotide-excision repair, DNA incision, 5'-to lesion [GO:0006296];transcription-coupled nucleot…	nuclear body [GO:0016604];nucleoplasm [GO:0005654];nucleus [GO:0005634]	damaged DNA binding [GO:0003684];DNA-directed DNA polymerase activity [GO:0003887];metal ion binding [GO:0046872]	7.2863	0.176581	0.00555142	1.16948	6.22524	5.99937	6.03649	6.00219
Q8N4W9.2	Zinc finger protein 808	ZNF808	Q8N4W9	ZN808_HUMAN	Homo sapiens (Human)		nucleus [GO:0005634]	DNA binding [GO:0003677];DNA-binding transcription factor activity [GO:0003700];metal ion binding [GO:0046872]	3.0949	0.0606868	0.0024678	1.26568	6.17928	5.88892	5.83937	5.88375
P54289.3	Voltage-dependent calcium channel subunit alpha-2/delta-1 (Voltage-gated calcium channel subunit alpha-2/delta-1) [Cleaved into: Voltage-dependent calcium channel subunit alpha-2-1;Voltage-dependent calcium channel subunit delta-1]	CACNA2D1 CACNL2A CCHL2A MHS3	P54289	CA2D1_HUMAN	Homo sapiens (Human)	calcium ion import across plasma membrane [GO:0098703];calcium ion transmembrane transport via high voltage-gated calcium channel [GO:0061577];calcium ion transport [GO:0006816];calcium ion transport into cytosol [GO:0060402];cardiac conduction [GO:0061337];cardiac muscle cell action potential involved in contraction [GO:0086002];cellular response to amyloid-beta [GO:1904646];membrane depolarizat…	cell [GO:0005623];extracellular exosome [GO:0070062];L-type voltage-gated calcium channel complex [GO:1990454];plasma membrane [GO:0005886];sarcoplasmic reticulum [GO:0016529];voltage-gated calcium channel complex [GO:0005891]	metal ion binding [GO:0046872];voltage-gated calcium channel activity [GO:0005245]	4.3396	2.59e-05	7.21e-06	1.43007	5.82472	5.32032	5.79348	5.8364
P35913.2	Rod cGMP-specific 3',5'-cyclic phosphodiesterase subunit beta (GMP-PDE beta) (EC 3.1.4.35)	PDE6B PDEB	P35913	PDE6B_HUMAN	Homo sapiens (Human)	G protein-coupled receptor signaling pathway [GO:0007186];phototransduction, visible light [GO:0007603];regulation of cytosolic calcium ion concentration [GO:0051480];regulation of rhodopsin mediated signaling pathway [GO:0022400];retina development in camera-type eye [GO:0060041];rhodopsin mediated signaling pathway [GO:0016056];visual perception [GO:0007601];Wnt signaling pathway, calcium modul…	cell [GO:0005623];photoreceptor disc membrane [GO:0097381];plasma membrane [GO:0005886]	3',5'-cyclic-GMP phosphodiesterase activity [GO:0047555];metal ion binding [GO:0046872]	8.0749	0.456095	0.0130334	1.05946	5.96818	6.04266	5.95934	6.00181
P35914.2	Hydroxymethylglutaryl-CoA lyase, mitochondrial (HL) (HMG-CoA lyase) (EC 4.1.3.4) (3-hydroxy-3-methylglutarate-CoA lyase)	HMGCL	P35914	HMGCL_HUMAN	Homo sapiens (Human)	acyl-CoA metabolic process [GO:0006637];ketone body biosynthetic process [GO:0046951];leucine catabolic process [GO:0006552];lipid metabolic process [GO:0006629];liver development [GO:0001889];mitochondrion organization [GO:0007005];protein targeting to peroxisome [GO:0006625];response to fatty acid [GO:0070542];response to nutrient [GO:0007584];response to starvation [GO:0042594]	cytosol [GO:0005829];mitochondrial matrix [GO:0005759];mitochondrion [GO:0005739];peroxisomal matrix [GO:0005782];peroxisome [GO:0005777];protein-containing complex [GO:0032991]	carboxylic acid binding [GO:0031406];fatty-acyl-CoA binding [GO:0000062];hydroxymethylglutaryl-CoA lyase activity [GO:0004419];magnesium ion binding [GO:0000287];manganese ion binding [GO:0030145];metal ion binding [GO:0046872];structural molecule activity [GO:0005198]	9.3796	0.0106495	0.00084543	1.22516	5.87914	5.64489	5.93785	5.90746
Q5JVL4.1	EF-hand domain-containing protein 1 (Myoclonin-1)	EFHC1	Q5JVL4	EFHC1_HUMAN	Homo sapiens (Human)	cerebral cortex cell migration [GO:0021795];cilium-dependent cell motility [GO:0060285];mitotic cytokinesis [GO:0000281];mitotic spindle organization [GO:0007052];regulation of cell division [GO:0051302]	axoneme [GO:0005930];centrosome [GO:0005813];mitotic spindle [GO:0072686];neuronal cell body [GO:0043025];spindle pole [GO:0000922]	alpha-tubulin binding [GO:0043014];calcium ion binding [GO:0005509];protein C-terminus binding [GO:0008022]	4.5798	4.76e-06	1.84e-06	2.37744	6.37551	5.12611	6.08724	5.86348
Q8TDB6.1	E3 ubiquitin-protein ligase DTX3L (EC 2.3.2.27) (B-lymphoma- and BAL-associated protein) (Protein deltex-3-like) (RING-type E3 ubiquitin transferase DTX3L) (Rhysin-2) (Rhysin2)	DTX3L BBAP	Q8TDB6	DTX3L_HUMAN	Homo sapiens (Human)	cellular response to DNA damage stimulus [GO:0006974];defense response to virus [GO:0051607];double-strand break repair [GO:0006302];endosome to lysosome transport [GO:0008333];histone H2A ubiquitination [GO:0033522];histone H2B ubiquitination [GO:0033523];histone monoubiquitination [GO:0010390];innate immune response [GO:0045087];negative regulation of ubiquitin-protein transferase activity [GO:…	cytoplasm [GO:0005737];cytosol [GO:0005829];early endosome membrane [GO:0031901];lysosomal membrane [GO:0005765];lysosome [GO:0005764];nucleoplasm [GO:0005654];nucleus [GO:0005634];protein-containing complex [GO:0032991]	enzyme activator activity [GO:0008047];enzyme binding [GO:0019899];enzyme inhibitor activity [GO:0004857];histone binding [GO:0042393];metal ion binding [GO:0046872];STAT family protein binding [GO:0097677];ubiquitin-like protein ligase binding [GO:0044389];ubiquitin protein ligase activity [GO:0061630];ubiquitin-protein transferase activity [GO:0004842]	3.4656	0.0689692	0.00270429	1.28083	6.09453	5.84622	6.2033	6.05778
Q5T5X7.1	BEN domain-containing protein 3	BEND3 KIAA1553	Q5T5X7	BEND3_HUMAN	Homo sapiens (Human)	chromatin silencing at rDNA [GO:0000183];DNA methylation [GO:0006306];histone H3-K27 trimethylation [GO:0098532];histone H3-K4 trimethylation [GO:0080182];histone H3-K9 trimethylation [GO:0036124];histone H4 acetylation [GO:0043967];histone H4-K20 trimethylation [GO:0034773];negative regulation of transcription by RNA polymerase II [GO:0000122];positive regulation of ATP metabolic process [GO:190…	nuclear heterochromatin [GO:0005720];nucleolus [GO:0005730];nucleoplasm [GO:0005654]	rDNA binding [GO:0000182]	9.3093	0.15843	0.00509512	1.22122	5.86151	5.99893	6.14983	5.94167
Q03468.1	DNA excision repair protein ERCC-6 (EC 3.6.4.-) (ATP-dependent helicase ERCC6) (Cockayne syndrome protein CSB)	ERCC6 CSB	Q03468	ERCC6_HUMAN	Homo sapiens (Human)	activation of JNKK activity [GO:0007256];activation of JUN kinase activity [GO:0007257];ATP-dependent chromatin remodeling [GO:0043044];base-excision repair [GO:0006284];DNA damage checkpoint [GO:0000077];DNA duplex unwinding [GO:0032508];DNA repair [GO:0006281];double-strand break repair via classical nonhomologous end joining [GO:0097680];intrinsic apoptotic signaling pathway in response to DNA…	nucleolus [GO:0005730];nucleoplasm [GO:0005654];nucleus [GO:0005634];site of DNA damage [GO:0090734];transcription elongation factor complex [GO:0008023]	ATP binding [GO:0005524];chromatin binding [GO:0003682];DNA binding [GO:0003677];DNA-dependent ATPase activity [GO:0008094];helicase activity [GO:0004386];protein-containing complex binding [GO:0044877];protein C-terminus binding [GO:0008022];protein N-terminus binding [GO:0047485];protein tyrosine kinase activator activity [GO:0030296];RNA polymerase binding [GO:0070063]	12.4335	0.0309304	0.00165054	1.14145	6.23639	6.06568	6.0735	6.04553
P07333.2	Macrophage colony-stimulating factor 1 receptor (CSF-1 receptor) (CSF-1-R) (CSF-1R) (M-CSF-R) (EC 2.7.10.1) (Proto-oncogene c-Fms) (CD antigen CD115)	CSF1R FMS	P07333	CSF1R_HUMAN	Homo sapiens (Human)	axon guidance [GO:0007411];cell-cell junction maintenance [GO:0045217];cell population proliferation [GO:0008283];cellular response to cytokine stimulus [GO:0071345];cellular response to macrophage colony-stimulating factor stimulus [GO:0036006];cytokine-mediated signaling pathway [GO:0019221];forebrain neuron differentiation [GO:0021879];hematopoietic progenitor cell differentiation [GO:0002244]…	cell surface [GO:0009986];CSF1-CSF1R complex [GO:1990682];integral component of plasma membrane [GO:0005887];intracellular membrane-bounded organelle [GO:0043231];nucleoplasm [GO:0005654];plasma membrane [GO:0005886];receptor complex [GO:0043235]	ATP binding [GO:0005524];cytokine binding [GO:0019955];growth factor binding [GO:0019838];macrophage colony-stimulating factor receptor activity [GO:0005011];protein homodimerization activity [GO:0042803];protein phosphatase binding [GO:0019903];protein tyrosine kinase activity [GO:0004713];transmembrane receptor protein tyrosine kinase activity [GO:0004714]	4.9307	2.07e-07	1.25e-07	2.79587	6.18494	7.66824	6.74084	6.24785
Q8N3D4.2	EH domain-binding protein 1-like protein 1	EHBP1L1	Q8N3D4	EH1L1_HUMAN	Homo sapiens (Human)	actin cytoskeleton organization [GO:0030036]	endosome [GO:0005768];filamentous actin [GO:0031941];membrane [GO:0016020];microtubule organizing center [GO:0005815]		4.5789	0.0297932	0.00161363	1.64721	5.46718	6.10664	6.04486	6.18721
Q8N5T2.2	TBC1 domain family member 19	TBC1D19	Q8N5T2	TBC19_HUMAN	Homo sapiens (Human)			GTPase activator activity [GO:0005096]	9.3313	0.155535	0.00502788	1.47902	5.93311	6.41326	6.11075	5.84862
Q86XL3.4	Ankyrin repeat and LEM domain-containing protein 2 (LEM domain-containing protein 4)	ANKLE2 KIAA0692 LEM4	Q86XL3	ANKL2_HUMAN	Homo sapiens (Human)	cell division [GO:0051301];central nervous system development [GO:0007417];mitotic nuclear envelope reassembly [GO:0007084];negative regulation of apoptotic process [GO:0043066];negative regulation of phosphorylation [GO:0042326];positive regulation of protein dephosphorylation [GO:0035307];regulation of catalytic activity [GO:0050790]	endoplasmic reticulum [GO:0005783];endoplasmic reticulum membrane [GO:0005789];integral component of endoplasmic reticulum membrane [GO:0030176];membrane [GO:0016020]	protein phosphatase 2A binding [GO:0051721];protein phosphatase regulator activity [GO:0019888]	5.211	0.00519116	0.000510727	2.48584	5.67412	4.89435	6.02308	6.20809
Q96IR2.3	Zinc finger protein 845	ZNF845	Q96IR2	ZN845_HUMAN	Homo sapiens (Human)		nucleus [GO:0005634]	DNA binding [GO:0003677];DNA-binding transcription factor activity [GO:0003700];metal ion binding [GO:0046872]	4.7146	0.0159627	0.00107317	1.19574	6.16391	6.02313	5.90601	5.99676
Q5T764.1	Interferon-induced protein with tetratricopeptide repeats 1B (Interferon-induced protein with tetratricopeptide repeats 1-like protein)	IFIT1B IFIT1L	Q5T764	IFT1B_HUMAN	Homo sapiens (Human)	defense response to virus [GO:0051607]	cytosol [GO:0005829]		12.1303	0.000103142	2.43e-05	1.24622	6.17016	6.34646	6.14251	6.02889
Q9NR97.1	Toll-like receptor 8 (CD antigen CD288)	TLR8 UNQ249/PRO286	Q9NR97	TLR8_HUMAN	Homo sapiens (Human)	cellular response to mechanical stimulus [GO:0071260];defense response to virus [GO:0051607];I-kappaB kinase/NF-kappaB signaling [GO:0007249];immune response [GO:0006955];immunoglobulin mediated immune response [GO:0016064];innate immune response [GO:0045087];microglial cell activation [GO:0001774];MyD88-dependent toll-like receptor signaling pathway [GO:0002755];negative regulation of interleuki…	endolysosome membrane [GO:0036020];endoplasmic reticulum membrane [GO:0005789];endosome membrane [GO:0010008];external side of plasma membrane [GO:0009897];Golgi membrane [GO:0000139];integral component of membrane [GO:0016021];plasma membrane [GO:0005886]	DNA binding [GO:0003677];double-stranded RNA binding [GO:0003725];drug binding [GO:0008144];identical protein binding [GO:0042802];pattern recognition receptor activity [GO:0038187];RNA binding [GO:0003723];signaling receptor activity [GO:0038023];single-stranded RNA binding [GO:0003727];transmembrane signaling receptor activity [GO:0004888]	13.2906	0.468405	0.0133195	1.19261	5.95689	6.21101	6.15538	6.09047
A8MXQ7.2	Putative IQ motif and ankyrin repeat domain-containing protein LOC642574		A8MXQ7	YH010_HUMAN	Homo sapiens (Human)				9.0584	0.0274637	0.00154758	1.53806	5.55747	6.09159	6.17858	6.11425
Q86YA3.3	Protein ZGRF1 (GRF-type zinc finger domain-containing protein 1)	ZGRF1 C4orf21	Q86YA3	ZGRF1_HUMAN	Homo sapiens (Human)		integral component of membrane [GO:0016021]	RNA binding [GO:0003723];zinc ion binding [GO:0008270]	18.4139	1.68e-05	5.23e-06	1.70171	6.33622	5.62707	6.39406	6.31773
Q6P1N0.1	Coiled-coil and C2 domain-containing protein 1A (Akt kinase-interacting protein 1) (Five prime repressor element under dual repression-binding protein 1) (FRE under dual repression-binding protein 1) (Freud-1) (Putative NF-kappa-B-activating protein 023N)	CC2D1A AKI1	Q6P1N0	C2D1A_HUMAN	Homo sapiens (Human)	negative regulation of transcription by RNA polymerase II [GO:0000122];positive regulation of I-kappaB kinase/NF-kappaB signaling [GO:0043123]	cytosol [GO:0005829];extracellular exosome [GO:0070062];fibrillar center [GO:0001650];membrane [GO:0016020];microtubule organizing center [GO:0005815];nucleus [GO:0005634];plasma membrane [GO:0005886]	cadherin binding [GO:0045296];DNA-binding transcription factor activity, RNA polymerase II-specific [GO:0000981];DNA-binding transcription repressor activity, RNA polymerase II-specific [GO:0001227];RNA polymerase II cis-regulatory region sequence-specific DNA binding [GO:0000978]	4.7336	0.0120162	0.00091062	1.28782	6.45519	6.09027	6.2473	6.16638
A2RRD8.1	Zinc finger protein 320	ZNF320	A2RRD8	ZN320_HUMAN	Homo sapiens (Human)	regulation of transcription, DNA-templated [GO:0006355]	nucleus [GO:0005634]	DNA binding [GO:0003677];metal ion binding [GO:0046872]	4.1962	0.000104499	2.44e-05	1.66565	6.83578	6.28848	6.32906	6.0997
O15016.4	Tripartite motif-containing protein 66	TRIM66 C11orf29 KIAA0298	O15016	TRI66_HUMAN	Homo sapiens (Human)	negative regulation of transcription, DNA-templated [GO:0045892]	aggresome [GO:0016235];nucleoplasm [GO:0005654];nucleus [GO:0005634]	chromatin binding [GO:0003682];zinc ion binding [GO:0008270]	8.9033	0.0408661	0.00195931	1.37118	5.78526	6.24068	6.09772	6.17032
Q5K651.1	Sterile alpha motif domain-containing protein 9 (SAM domain-containing protein 9)	SAMD9 C7orf5 DRIF1 KIAA2004 OEF1	Q5K651	SAMD9_HUMAN	Homo sapiens (Human)	endosomal vesicle fusion [GO:0034058]	cytoplasm [GO:0005737];cytosol [GO:0005829];intracellular membrane-bounded organelle [GO:0043231]		9.7323	0.00487524	0.000495671	1.22961	5.889	6.1872	6.1564	6.1844
Q6ZNG0.1	Zinc finger protein 620	ZNF620	Q6ZNG0	ZN620_HUMAN	Homo sapiens (Human)		nucleus [GO:0005634]	DNA-binding transcription factor activity [GO:0003700];metal ion binding [GO:0046872];sequence-specific DNA binding [GO:0043565]	4.5715	0.0434609	0.00203308	1.20598	6.07543	6.34564	6.24008	6.31599
Q6ZQV5.2	Putative KRAB domain-containing protein ZNF788 (Zinc finger family member 788, pseudogene)	ZNF788P ZNF788	Q6ZQV5	ZN788_HUMAN	Homo sapiens (Human)	regulation of transcription, DNA-templated [GO:0006355]	nucleus [GO:0005634]	nucleic acid binding [GO:0003676]	3.325	0.271826	0.00808675	1.19699	6.4096	6.17401	6.19348	6.15018
P17036.3	Zinc finger protein 3 (Zinc finger protein HF.12) (Zinc finger protein HZF3.1) (Zinc finger protein KOX25)	ZNF3 KOX25	P17036	ZNF3_HUMAN	Homo sapiens (Human)	cell differentiation [GO:0030154];leukocyte activation [GO:0045321];multicellular organism development [GO:0007275]	nucleus [GO:0005634]	DNA binding [GO:0003677];DNA-binding transcription factor activity [GO:0003700];identical protein binding [GO:0042802];sequence-specific DNA binding [GO:0043565];zinc ion binding [GO:0008270]	5.0458	0.0708442	0.00275914	1.25697	6.07125	6.38244	6.4012	6.38814
Q96EH8.2	E3 ubiquitin-protein ligase NEURL3 (EC 2.3.2.27) (Lung-inducible neuralized-related C3CH4 RING domain protein) (Neuralized-like protein 3) (RING-type E3 ubiquitin transferase NEURL3)	NEURL3 LINCR	Q96EH8	NEUL3_HUMAN	Homo sapiens (Human)	ubiquitin-dependent endocytosis [GO:0070086]	early endosome [GO:0005769]	metal ion binding [GO:0046872];ubiquitin protein ligase activity [GO:0061630]	4.8946	0.105395	0.00373343	1.13097	6.1646	6.34216	6.20959	6.33738
Q9H0M5.1	Zinc finger protein 700	ZNF700	Q9H0M5	ZN700_HUMAN	Homo sapiens (Human)	regulation of transcription, DNA-templated [GO:0006355]	nucleus [GO:0005634]	DNA binding [GO:0003677];metal ion binding [GO:0046872]	4.7965	0.00208185	0.000257795	1.29562	5.94063	5.72881	5.86241	6.10245
Q9P265.3	Disco-interacting protein 2 homolog B (DIP2 homolog B)	DIP2B KIAA1463	Q9P265	DIP2B_HUMAN	Homo sapiens (Human)		cytoplasm [GO:0005737];extracellular exosome [GO:0070062];membrane [GO:0016020];nucleus [GO:0005634]	catalytic activity [GO:0003824]	8.9802	0.0127543	0.000935802	1.20864	6.18029	6.45367	6.31198	6.25575
Q16630.2	Cleavage and polyadenylation specificity factor subunit 6 (Cleavage and polyadenylation specificity factor 68 kDa subunit) (CPSF 68 kDa subunit) (Cleavage factor Im complex 68 kDa subunit) (CFIm68) (Pre-mRNA cleavage factor Im 68 kDa subunit) (Protein HPBRII-4/7)	CPSF6 CFIM68	Q16630	CPSF6_HUMAN	Homo sapiens (Human)	messenger ribonucleoprotein complex assembly [GO:1990120];mRNA alternative polyadenylation [GO:0110104];mRNA processing [GO:0006397];positive regulation of RNA export from nucleus [GO:0046833];pre-mRNA cleavage required for polyadenylation [GO:0098789];protein heterotetramerization [GO:0051290];protein tetramerization [GO:0051262]	cytoplasm [GO:0005737];interchromatin granule [GO:0035061];membrane [GO:0016020];mRNA cleavage and polyadenylation specificity factor complex [GO:0005847];mRNA cleavage factor complex [GO:0005849];nuclear speck [GO:0016607];nucleoplasm [GO:0005654];nucleus [GO:0005634];paraspeckles [GO:0042382];perichromatin fibrils [GO:0005726];ribonucleoprotein complex [GO:1990904]	exon-exon junction complex binding [GO:1990448];mRNA binding [GO:0003729];ribosomal large subunit binding [GO:0043023];RNA binding [GO:0003723]	8.6795	1.17e-12	3.39e-12	3.41958	5.51669	4.71224	6.0926	6.48606
Q7Z6K3.2	Protein prenyltransferase alpha subunit repeat-containing protein 1	PTAR1	Q7Z6K3	PTAR1_HUMAN	Homo sapiens (Human)	protein prenylation [GO:0018342]	cytoplasm [GO:0005737]	protein prenyltransferase activity [GO:0008318]	4.5371	0.0129955	0.000939008	1.339	6.494	6.27673	6.07284	6.11802
Q5JSJ4.1	Integrator complex subunit 6-like (Protein DDX26B)	INTS6L DDX26B	Q5JSJ4	INT6L_HUMAN	Homo sapiens (Human)	snRNA 3'-end processing [GO:0034472]	integrator complex [GO:0032039]		7.6385	4.82e-05	1.28e-05	1.43994	6.23365	5.85514	6.21826	6.38115
P01130.1	Low-density lipoprotein receptor (LDL receptor)	LDLR	P01130	LDLR_HUMAN	Homo sapiens (Human)	amyloid-beta clearance [GO:0097242];amyloid-beta clearance by cellular catabolic process [GO:0150094];artery morphogenesis [GO:0048844];cellular response to fatty acid [GO:0071398];cellular response to low-density lipoprotein particle stimulus [GO:0071404];cholesterol homeostasis [GO:0042632];cholesterol import [GO:0070508];cholesterol metabolic process [GO:0008203];cholesterol transport [GO:0030…	apical part of cell [GO:0045177];basolateral plasma membrane [GO:0016323];cell [GO:0005623];cell surface [GO:0009986];clathrin-coated endocytic vesicle membrane [GO:0030669];clathrin-coated pit [GO:0005905];early endosome [GO:0005769];endolysosome membrane [GO:0036020];endosome membrane [GO:0010008];external side of plasma membrane [GO:0009897];Golgi apparatus [GO:0005794];integral component of p…	amyloid-beta binding [GO:0001540];calcium ion binding [GO:0005509];clathrin heavy chain binding [GO:0032050];identical protein binding [GO:0042802];low-density lipoprotein particle binding [GO:0030169];low-density lipoprotein particle receptor activity [GO:0005041];protease binding [GO:0002020];very-low-density lipoprotein particle receptor activity [GO:0030229];virus receptor activity [GO:000161…	9.9068	0.0206434	0.00127541	1.23967	6.34965	6.23557	6.47924	6.54553
P55265.4	Double-stranded RNA-specific adenosine deaminase (DRADA) (EC 3.5.4.37) (136 kDa double-stranded RNA-binding protein) (p136) (Interferon-inducible protein 4) (IFI-4) (K88DSRBP)	ADAR ADAR1 DSRAD G1P1 IFI4	P55265	DSRAD_HUMAN	Homo sapiens (Human)	adenosine to inosine editing [GO:0006382];base conversion or substitution editing [GO:0016553];cellular response to virus [GO:0098586];defense response to virus [GO:0051607];definitive hemopoiesis [GO:0060216];erythrocyte differentiation [GO:0030218];hematopoietic progenitor cell differentiation [GO:0002244];hematopoietic stem cell homeostasis [GO:0061484];innate immune response [GO:0045087];miRN…	cytoplasm [GO:0005737];membrane [GO:0016020];nucleolus [GO:0005730];nucleoplasm [GO:0005654];nucleus [GO:0005634];supraspliceosomal complex [GO:0044530]	DNA binding [GO:0003677];double-stranded RNA adenosine deaminase activity [GO:0003726];double-stranded RNA binding [GO:0003725];metal ion binding [GO:0046872];RNA binding [GO:0003723];tRNA-specific adenosine deaminase activity [GO:0008251]	4.1207	0.0111143	0.0008706	1.27092	6.49833	6.15246	6.32711	6.30353
P60484.1	Phosphatidylinositol 3,4,5-trisphosphate 3-phosphatase and dual-specificity protein phosphatase PTEN (EC 3.1.3.16) (EC 3.1.3.48) (EC 3.1.3.67) (Mutated in multiple advanced cancers 1) (Phosphatase and tensin homolog)	PTEN MMAC1 TEP1	P60484	PTEN_HUMAN	Homo sapiens (Human)	adult behavior [GO:0030534];aging [GO:0007568];angiogenesis [GO:0001525];apoptotic process [GO:0006915];brain morphogenesis [GO:0048854];canonical Wnt signaling pathway [GO:0060070];cardiac muscle tissue development [GO:0048738];cell migration [GO:0016477];cellular response to electrical stimulus [GO:0071257];cellular response to ethanol [GO:0071361];cellular response to hypoxia [GO:0071456];cell…	apical plasma membrane [GO:0016324];cell projection [GO:0042995];cytoplasm [GO:0005737];cytoplasmic side of plasma membrane [GO:0009898];cytosol [GO:0005829];dendritic spine [GO:0043197];extracellular region [GO:0005576];mitochondrion [GO:0005739];myelin sheath adaxonal region [GO:0035749];neuron projection [GO:0043005];nucleoplasm [GO:0005654];nucleus [GO:0005634];plasma membrane [GO:0005886];PM…	anaphase-promoting complex binding [GO:0010997];enzyme binding [GO:0019899];identical protein binding [GO:0042802];inositol-1,3,4,5-tetrakisphosphate 3-phosphatase activity [GO:0051717];ionotropic glutamate receptor binding [GO:0035255];lipid binding [GO:0008289];PDZ domain binding [GO:0030165];phosphatidylinositol-3,4,5-trisphosphate 3-phosphatase activity [GO:0016314];phosphatidylinositol-3,4-b…	8.3582	0.129612	0.00434181	1.1445	6.37862	6.45888	6.26416	6.32458
Q6ZU69.4	Protein FAM205A	FAM205A C9orf144B	Q6ZU69	F205A_HUMAN	Homo sapiens (Human)		integral component of membrane [GO:0016021];nucleus [GO:0005634]		7.1232	0.00114418	0.000168685	1.65914	6.57451	5.84407	6.30497	6.21107
Q9Y5I0.1	Protocadherin alpha-13 (PCDH-alpha-13)	PCDHA13 CNRS5	Q9Y5I0	PCDAD_HUMAN	Homo sapiens (Human)	cell adhesion [GO:0007155];homophilic cell adhesion via plasma membrane adhesion molecules [GO:0007156]	integral component of plasma membrane [GO:0005887]	calcium ion binding [GO:0005509]	4.211	3.74e-06	1.51e-06	1.45407	6.09028	5.90619	6.22851	6.44628
Q9Y6X0.3	SET-binding protein (SEB)	SETBP1 KIAA0437	Q9Y6X0	SETBP_HUMAN	Homo sapiens (Human)		cytosol [GO:0005829];nuclear body [GO:0016604];nucleoplasm [GO:0005654]	DNA binding [GO:0003677]	4.4211	1.61e-05	5.07e-06	1.3277	6.73082	6.61932	6.42039	6.32188
Q969P5.1	F-box only protein 32 (Atrogin-1) (Muscle atrophy F-box protein) (MAFbx)	FBXO32	Q969P5	FBX32_HUMAN	Homo sapiens (Human)	cellular response to dexamethasone stimulus [GO:0071549];post-translational protein modification [GO:0043687];protein polyubiquitination [GO:0000209];protein ubiquitination [GO:0016567];response to denervation involved in regulation of muscle adaptation [GO:0014894]	cytoplasm [GO:0005737];cytosol [GO:0005829];nucleoplasm [GO:0005654];SCF ubiquitin ligase complex [GO:0019005];Z disc [GO:0030018]		4.7383	1.61e-05	5.07e-06	1.3277	6.73082	6.61932	6.42039	6.32188
Q96N22.2	Zinc finger protein 681	ZNF681	Q96N22	ZN681_HUMAN	Homo sapiens (Human)	regulation of transcription, DNA-templated [GO:0006355]	nucleus [GO:0005634]	DNA binding [GO:0003677];metal ion binding [GO:0046872]	7.5322	0.0734449	0.00284894	1.06249	6.34102	6.42847	6.3943	6.40603
O94822.6	E3 ubiquitin-protein ligase listerin (EC 2.3.2.27) (RING finger protein 160) (RING-type E3 ubiquitin transferase listerin) (Zinc finger protein 294)	LTN1 C21orf10 C21orf98 KIAA0714 RNF160 ZNF294 HSPC087	O94822	LTN1_HUMAN	Homo sapiens (Human)	proteasome-mediated ubiquitin-dependent protein catabolic process [GO:0043161];protein autoubiquitination [GO:0051865];rescue of stalled ribosome [GO:0072344];ribosome-associated ubiquitin-dependent protein catabolic process [GO:1990116]	cytosol [GO:0005829];RQC complex [GO:1990112]	ribosomal large subunit binding [GO:0043023];ubiquitin protein ligase activity [GO:0061630];zinc ion binding [GO:0008270]	8.2216	0.0158291	0.00106717	1.52729	6.14825	6.75922	6.46714	6.44874
Q96PE2.1	Rho guanine nucleotide exchange factor 17 (164 kDa Rho-specific guanine-nucleotide exchange factor) (p164-RhoGEF) (p164RhoGEF) (Tumor endothelial marker 4)	ARHGEF17 KIAA0337 TEM4	Q96PE2	ARHGH_HUMAN	Homo sapiens (Human)	actin cytoskeleton organization [GO:0030036];G protein-coupled receptor signaling pathway [GO:0007186];positive regulation of apoptotic process [GO:0043065];regulation of small GTPase mediated signal transduction [GO:0051056]	cytosol [GO:0005829]	guanyl-nucleotide exchange factor activity [GO:0005085];Rho guanyl-nucleotide exchange factor activity [GO:0005089]	6.9537	0.0334143	0.00174769	1.38019	6.17683	5.8797	6.30691	6.34457
Q6ZRX8.1	Putative uncharacterized protein FLJ45999		Q6ZRX8	YL004_HUMAN	Homo sapiens (Human)				4.1065	0.0385941	0.00189315	1.14127	6.33699	6.52763	6.51903	6.43903
P17097.1	Zinc finger protein 7 (Zinc finger protein HF.16) (Zinc finger protein KOX4)	ZNF7 KOX4	P17097	ZNF7_HUMAN	Homo sapiens (Human)	multicellular organism development [GO:0007275];regulation of transcription, DNA-templated [GO:0006355]	nucleus [GO:0005634]	DNA binding [GO:0003677];metal ion binding [GO:0046872]	4.8811	0.0010087	0.000155471	1.22573	6.54247	6.74321	6.49232	6.44957
Q6PCB5.2	Lysine-specific demethylase RSBN1L (EC 1.14.11.-) (Round spermatid basic protein 1-like protein)	RSBN1L	Q6PCB5	RSBNL_HUMAN	Homo sapiens (Human)		nucleus [GO:0005634]	dioxygenase activity [GO:0051213];metal ion binding [GO:0046872]	7.5611	0.000414516	7.65e-05	1.19488	6.6718	6.41493	6.60537	6.54174
Q5KU26.3	Collectin-12 (Collectin placenta protein 1) (CL-P1) (hCL-P1) (Nurse cell scavenger receptor 2) (Scavenger receptor class A member 4) (Scavenger receptor with C-type lectin)	COLEC12 CLP1 NSR2 SCARA4 SRCL	Q5KU26	COL12_HUMAN	Homo sapiens (Human)	carbohydrate mediated signaling [GO:0009756];cellular response to exogenous dsRNA [GO:0071360];defense response [GO:0006952];defense response to bacterium [GO:0042742];innate immune response [GO:0045087];phagocytosis, recognition [GO:0006910];positive regulation of cell adhesion molecule production [GO:0060355];receptor-mediated endocytosis [GO:0006898];regulation of immune response [GO:0050776];…	collagen trimer [GO:0005581];endocytic vesicle membrane [GO:0030666];extracellular matrix [GO:0031012];extracellular space [GO:0005615];integral component of membrane [GO:0016021];plasma membrane [GO:0005886]	galactose binding [GO:0005534];low-density lipoprotein particle binding [GO:0030169];metal ion binding [GO:0046872];pattern recognition receptor activity [GO:0038187];scavenger receptor activity [GO:0005044]	5.0897	1.52e-05	4.9e-06	1.97865	6.80673	5.82222	5.96402	6.39219
Q86T82.2	Ubiquitin carboxyl-terminal hydrolase 37 (EC 3.4.19.12) (Deubiquitinating enzyme 37) (Ubiquitin thioesterase 37) (Ubiquitin-specific-processing protease 37)	USP37 KIAA1594	Q86T82	UBP37_HUMAN	Homo sapiens (Human)	cell division [GO:0051301];G1/S transition of mitotic cell cycle [GO:0000082];protein deubiquitination [GO:0016579];protein K11-linked deubiquitination [GO:0035871];protein K48-linked deubiquitination [GO:0071108];regulation of DNA replication [GO:0006275];ubiquitin-dependent protein catabolic process [GO:0006511]	nucleoplasm [GO:0005654];nucleus [GO:0005634]	cysteine-type endopeptidase activity [GO:0004197];protein kinase binding [GO:0019901];thiol-dependent ubiquitin-specific protease activity [GO:0004843];thiol-dependent ubiquitinyl hydrolase activity [GO:0036459]	8.5288	0.00851825	0.00072311	1.13857	6.43023	6.61746	6.61677	6.61608
Q674X7.2	Kazrin	KAZN KAZ KIAA1026 HRIHFB2003	Q674X7	KAZRN_HUMAN	Homo sapiens (Human)	cornification [GO:0070268]	cornified envelope [GO:0001533];cytoskeleton [GO:0005856];cytosol [GO:0005829];desmosome [GO:0030057];nuclear speck [GO:0016607];nucleoplasm [GO:0005654]		12.8246	0.293166	0.00864175	1.23139	6.52726	6.44026	6.74054	6.66619
Q13621.2	Solute carrier family 12 member 1 (Bumetanide-sensitive sodium-(potassium)-chloride cotransporter 2) (Kidney-specific Na-K-Cl symporter)	SLC12A1 NKCC2	Q13621	S12A1_HUMAN	Homo sapiens (Human)	cell volume homeostasis [GO:0006884];chloride ion homeostasis [GO:0055064];chloride transmembrane transport [GO:1902476];ion transmembrane transport [GO:0034220];ion transport [GO:0006811];potassium ion homeostasis [GO:0055075];potassium ion import across plasma membrane [GO:1990573];sodium ion homeostasis [GO:0055078];sodium ion transmembrane transport [GO:0035725]	apical plasma membrane [GO:0016324];cell [GO:0005623];extracellular exosome [GO:0070062];integral component of membrane [GO:0016021];membrane [GO:0016020];plasma membrane [GO:0005886]	potassium:chloride symporter activity [GO:0015379];sodium:chloride symporter activity [GO:0015378];sodium:potassium:chloride symporter activity [GO:0008511];sodium ion transmembrane transporter activity [GO:0015081]	8.6287	0.667797	0.018517	1.12112	6.62581	6.67695	6.79074	6.66651
B0I1T2.2	Unconventional myosin-Ig [Cleaved into: Minor histocompatibility antigen HA-2 (mHag HA-2)]	MYO1G HA2	B0I1T2	MYO1G_HUMAN	Homo sapiens (Human)	cell gliding [GO:0071976];cell-substrate adhesion [GO:0031589];exocytosis [GO:0006887];Fc-gamma receptor signaling pathway involved in phagocytosis [GO:0038096];T cell meandering migration [GO:0120117];T cell mediated immunity [GO:0002456];T cell migration [GO:0072678]	extracellular exosome [GO:0070062];filopodium [GO:0030175];lamellipodium [GO:0030027];leading edge membrane [GO:0031256];membrane [GO:0016020];microvillus [GO:0005902];myosin complex [GO:0016459];phagocytic cup [GO:0001891];plasma membrane [GO:0005886]	actin binding [GO:0003779];ATP binding [GO:0005524];calmodulin binding [GO:0005516];motor activity [GO:0003774];phosphatidylinositol-3,4,5-trisphosphate binding [GO:0005547];phosphatidylinositol-3,4-bisphosphate binding [GO:0043325];phosphatidylinositol-4,5-bisphosphate binding [GO:0005546]	9.5358	0.0175651	0.00113357	1.10737	6.66655	6.56897	6.71611	6.68679
A1L390.1	Pleckstrin homology domain-containing family G member 3 (PH domain-containing family G member 3)	PLEKHG3 KIAA0599	A1L390	PKHG3_HUMAN	Homo sapiens (Human)			guanyl-nucleotide exchange factor activity [GO:0005085]	4.0327	8.3e-06	2.97e-06	1.83486	6.48097	5.83667	6.71235	6.68396
Q9P260.2	RAB11-binding protein RELCH (LisH domain and HEAT repeat-containing protein KIAA1468) (RAB11 binding and LisH domain, coiled-coil and HEAT repeat-containing) (RAB11-binding protein containing LisH, coiled-coil, and HEAT repeats)	RELCH KIAA1468	Q9P260	RELCH_HUMAN	Homo sapiens (Human)	intracellular cholesterol transport [GO:0032367]	recycling endosome [GO:0055037];trans-Golgi network [GO:0005802]		3.7619	0.000112856	2.6e-05	1.37098	7.08312	6.88079	6.80354	6.62792
Q9UQ05.1	Potassium voltage-gated channel subfamily H member 4 (Brain-specific eag-like channel 2) (BEC2) (Ether-a-go-go-like potassium channel 1) (ELK channel 1) (ELK1) (Voltage-gated potassium channel subunit Kv12.3)	KCNH4	Q9UQ05	KCNH4_HUMAN	Homo sapiens (Human)	potassium ion transmembrane transport [GO:0071805];potassium ion transport [GO:0006813];regulation of ion transmembrane transport [GO:0034765];regulation of membrane potential [GO:0042391]	integral component of plasma membrane [GO:0005887];plasma membrane [GO:0005886];voltage-gated potassium channel complex [GO:0008076]	voltage-gated potassium channel activity [GO:0005249]	3.6487	0.00320969	0.000364725	1.18136	6.5559	6.79635	6.75458	6.77573
A1X283.3	SH3 and PX domain-containing protein 2B (Adapter protein HOFI) (Factor for adipocyte differentiation 49) (Tyrosine kinase substrate with four SH3 domains)	SH3PXD2B FAD49 KIAA1295 TKS4	A1X283	SPD2B_HUMAN	Homo sapiens (Human)	adipose tissue development [GO:0060612];bone development [GO:0060348];cranial skeletal system development [GO:1904888];extracellular matrix disassembly [GO:0022617];eye development [GO:0001654];heart development [GO:0007507];osteoblast fate commitment [GO:0002051];podosome assembly [GO:0071800];positive regulation of adipose tissue development [GO:1904179];positive regulation of fat cell differen…	cell junction [GO:0030054];cell projection [GO:0042995];cytoplasm [GO:0005737];podosome [GO:0002102]	phosphatidylinositol-3,5-bisphosphate binding [GO:0080025];phosphatidylinositol-3-phosphate binding [GO:0032266];phosphatidylinositol-4-phosphate binding [GO:0070273];phosphatidylinositol-5-phosphate binding [GO:0010314];phosphatidylinositol binding [GO:0035091];SH2 domain binding [GO:0042169];superoxide-generating NADPH oxidase activator activity [GO:0016176]	8.6699	0.323586	0.00949018	1.11599	6.67936	6.6739	6.54245	6.70077
Q96LW9.2	Zinc finger and SCAN domain-containing protein 31 (Zinc finger protein 323)	ZSCAN31 ZNF310P ZNF323	Q96LW9	ZSC31_HUMAN	Homo sapiens (Human)		nucleus [GO:0005634]	DNA binding [GO:0003677];DNA-binding transcription factor activity [GO:0003700];metal ion binding [GO:0046872]	4.3171	0.00110968	0.000165744	1.59677	6.75758	6.08242	6.54889	6.57892
Q9UDV7.3	Zinc finger protein 282 (HTLV-I U5RE-binding protein 1) (HUB-1)	ZNF282 HUB1	Q9UDV7	ZN282_HUMAN	Homo sapiens (Human)	negative regulation of transcription, DNA-templated [GO:0045892];regulation of transcription, DNA-templated [GO:0006355]	nucleus [GO:0005634]	DNA binding [GO:0003677];zinc ion binding [GO:0008270]	13.943	0.169392	0.00536432	1.08002	6.83386	6.92794	6.81689	6.83958
A6NES4.4	Maestro heat-like repeat-containing protein family member 2A (HEAT repeat-containing protein 7B1)	MROH2A HEATR7B1	A6NES4	MRO2A_HUMAN	Homo sapiens (Human)				15.8874	0.0027251	0.000320988	1.41625	6.75061	7.25269	7.03563	6.85505
Q6ZN19.1	Zinc finger protein 841	ZNF841	Q6ZN19	ZN841_HUMAN	Homo sapiens (Human)		nucleus [GO:0005634]	DNA binding [GO:0003677];metal ion binding [GO:0046872]	8.4045	0.103782	0.0036808	1.18298	6.49713	6.60371	6.68889	6.73955
Q5TAA0.1	Tetratricopeptide repeat protein 22 (TPR repeat protein 22)	TTC22	Q5TAA0	TTC22_HUMAN	Homo sapiens (Human)				3.76	0.0103408	0.00083074	1.16094	6.82845	6.90825	6.74022	6.69296
Q9BQN1.3	Protein FAM83C	FAM83C C20orf128	Q9BQN1	FA83C_HUMAN	Homo sapiens (Human)			protein kinase binding [GO:0019901]	14.8618	0.0829855	0.0031049	1.24409	6.43042	6.51065	6.70316	6.74551
Q96JC4.1	Zinc finger protein 479 (Zinc finger protein Kr19) (HKr19)	ZNF479	Q96JC4	ZN479_HUMAN	Homo sapiens (Human)	regulation of transcription, DNA-templated [GO:0006355]	nucleus [GO:0005634]	DNA binding [GO:0003677];metal ion binding [GO:0046872]	10.3754	0.216764	0.00661158	1.09394	7.01337	6.92698	6.88384	6.94022
Q9H6N6.2	Putative uncharacterized protein MYH16 (Myosin heavy chain 16 pseudogene) (myosin heavy polypeptide 5)	MYH16 MYH5	Q9H6N6	MYH16_HUMAN	Homo sapiens (Human)		myosin complex [GO:0016459]	motor activity [GO:0003774]	7.7088	0.0171108	0.00112096	1.3461	7.22255	6.79376	6.93406	6.92855
Q9Y673.1	Dolichyl-phosphate beta-glucosyltransferase (DolP-glucosyltransferase) (EC 2.4.1.117) (Asparagine-linked glycosylation protein 5 homolog)	ALG5 HSPC149	Q9Y673	ALG5_HUMAN	Homo sapiens (Human)	determination of left/right symmetry [GO:0007368];protein glycosylation [GO:0006486];protein N-linked glycosylation [GO:0006487];protein N-linked glycosylation via asparagine [GO:0018279]	endoplasmic reticulum membrane [GO:0005789];integral component of membrane [GO:0016021];membrane [GO:0016020]	dolichyl-phosphate beta-glucosyltransferase activity [GO:0004581];oligosaccharyl transferase activity [GO:0004576]	8.6118	0.0526265	0.00226766	1.1195	6.90098	6.95546	6.84179	6.7926
Q3SXZ3.1	Zinc finger protein 718	ZNF718	Q3SXZ3	ZN718_HUMAN	Homo sapiens (Human)	regulation of transcription, DNA-templated [GO:0006355]	nucleus [GO:0005634]	DNA binding [GO:0003677];metal ion binding [GO:0046872]	13.7929	0.0111516	0.0008706	1.20952	6.89628	6.99626	6.84806	6.72183
Q2TB90.3	Hexokinase HKDC1 (EC 2.7.1.1) (Hexokinase domain-containing protein 1)	HKDC1	Q2TB90	HKDC1_HUMAN	Homo sapiens (Human)	cellular glucose homeostasis [GO:0001678];glucose 6-phosphate metabolic process [GO:0051156];glycolytic process [GO:0006096];hexose metabolic process [GO:0019318]	cell [GO:0005623];cytosol [GO:0005829];mitochondrial membrane [GO:0031966];mitochondrion [GO:0005739]	ATP binding [GO:0005524];fructokinase activity [GO:0008865];glucokinase activity [GO:0004340];glucose binding [GO:0005536];mannokinase activity [GO:0019158]	3.871	0.234023	0.0070563	1.22284	6.95391	6.66397	6.66367	6.68074
Q9Y5I1.1	Protocadherin alpha-11 (PCDH-alpha-11)	PCDHA11 CNRS7	Q9Y5I1	PCDAB_HUMAN	Homo sapiens (Human)	cell adhesion [GO:0007155];homophilic cell adhesion via plasma membrane adhesion molecules [GO:0007156];nervous system development [GO:0007399]	integral component of plasma membrane [GO:0005887]	calcium ion binding [GO:0005509]	12.8141	0.00735928	0.000644242	1.26493	6.78614	7.12519	7.07005	7.05271
Q9H7P6.2	Multivesicular body subunit 12B (ESCRT-I complex subunit MVB12B) (Protein FAM125B)	MVB12B C9orf28 FAM125B	Q9H7P6	MB12B_HUMAN	Homo sapiens (Human)	endosomal transport [GO:0016197];intracellular transport of virus [GO:0075733];protein transport [GO:0015031];regulation of epidermal growth factor receptor signaling pathway [GO:0042058];ubiquitin-dependent protein catabolic process via the multivesicular body sorting pathway [GO:0043162];viral budding [GO:0046755];viral life cycle [GO:0019058];virus maturation [GO:0019075]	cytosol [GO:0005829];early endosome [GO:0005769];endosome membrane [GO:0010008];ESCRT I complex [GO:0000813];extracellular exosome [GO:0070062];host cell [GO:0043657];late endosome [GO:0005770];late endosome membrane [GO:0031902];nucleus [GO:0005634];plasma membrane [GO:0005886];vesicle [GO:0031982]	lipid binding [GO:0008289]	11.5967	0.0455047	0.00209294	1.88992	6.61417	7.53249	7.3476	6.96969
Q9Y228.2	TRAF3-interacting JNK-activating modulator (TRAF3-interacting protein 3)	TRAF3IP3 T3JAM	Q9Y228	T3JAM_HUMAN	Homo sapiens (Human)		integral component of membrane [GO:0016021]		9.1361	0.59825	0.0166523	1.12972	6.93321	6.75725	6.81118	6.85114
Q86YP4.1	Transcriptional repressor p66-alpha (Hp66alpha) (GATA zinc finger domain-containing protein 2A)	GATAD2A	Q86YP4	P66A_HUMAN	Homo sapiens (Human)	DNA methylation [GO:0006306];negative regulation of transcription, DNA-templated [GO:0045892];negative regulation of transcription by RNA polymerase II [GO:0000122]	nuclear speck [GO:0016607];nucleoplasm [GO:0005654];nucleus [GO:0005634];NuRD complex [GO:0016581]	protein binding, bridging [GO:0030674];sequence-specific DNA binding [GO:0043565];zinc ion binding [GO:0008270]	3.9733	0.00196186	0.000246092	1.30225	6.82608	6.56912	6.44507	6.80158
Q92835.2	Phosphatidylinositol 3,4,5-trisphosphate 5-phosphatase 1 (EC 3.1.3.86) (Inositol polyphosphate-5-phosphatase D) (EC 3.1.3.56) (Inositol polyphosphate-5-phosphatase of 145 kDa) (SIP-145) (Phosphatidylinositol 4,5-bisphosphate 5-phosphatase) (EC 3.1.3.36) (SH2 domain-containing inositol 5'-phosphatase 1) (SH2 domain-containing inositol phosphatase 1) (SHIP-1) (p150Ship) (hp51CN)	INPP5D SHIP SHIP1	Q92835	SHIP1_HUMAN	Homo sapiens (Human)	apoptotic process [GO:0006915];cytokine-mediated signaling pathway [GO:0019221];determination of adult lifespan [GO:0008340];immunoglobulin mediated immune response [GO:0016064];inositol phosphate metabolic process [GO:0043647];intracellular signal transduction [GO:0035556];leukocyte migration [GO:0050900];negative regulation of B cell proliferation [GO:0030889];negative regulation of bone resorp…	cytoskeleton [GO:0005856];cytosol [GO:0005829];membrane raft [GO:0045121];plasma membrane [GO:0005886]	inositol-1,3,4,5-tetrakisphosphate 5-phosphatase activity [GO:0052659];inositol-1,4,5-trisphosphate 5-phosphatase activity [GO:0052658];inositol-polyphosphate 5-phosphatase activity [GO:0004445];phosphatidylinositol-3,4,5-trisphosphate 3-phosphatase activity [GO:0016314];phosphatidylinositol-4,5-bisphosphate 5-phosphatase activity [GO:0004439];SH3 domain binding [GO:0017124]	8.8317	0.000706347	0.000118996	1.25192	6.86386	7.18801	6.91311	6.94214
Q9H501.1	ESF1 homolog (ABT1-associated protein)	ESF1 ABTAP C20orf6 HDCMC28P	Q9H501	ESF1_HUMAN	Homo sapiens (Human)	rRNA processing [GO:0006364]	extracellular space [GO:0005615];nucleolus [GO:0005730];nucleoplasm [GO:0005654]	RNA binding [GO:0003723]	16.7687	0.09731	0.0035246	1.2163	7.1786	6.96605	6.95913	6.8961
Q8N1G2.1	Cap-specific mRNA (nucleoside-2'-O-)-methyltransferase 1 (EC 2.1.1.57) (Cap methyltransferase 1) (Cap1 2'O-ribose methyltransferase 1) (MTr1) (hMTr1) (FtsJ methyltransferase domain-containing protein 2) (Interferon-stimulated gene 95 kDa protein) (ISG95)	CMTR1 FTSJD2 KIAA0082 MTR1	Q8N1G2	CMTR1_HUMAN	Homo sapiens (Human)	7-methylguanosine mRNA capping [GO:0006370];cap1 mRNA methylation [GO:0097309];mRNA methylation [GO:0080009]	cytoplasm [GO:0005737];cytosol [GO:0005829];nucleoplasm [GO:0005654];nucleus [GO:0005634]	mRNA (nucleoside-2'-O-)-methyltransferase activity [GO:0004483];nucleic acid binding [GO:0003676]	13.0177	0.017118	0.00112096	1.47129	6.51299	6.64967	6.86761	7.07007
Q5VUG0.1	Scm-like with four MBT domains protein 2 (Scm-like with 4 MBT domains protein 2)	SFMBT2 KIAA1617	Q5VUG0	SMBT2_HUMAN	Homo sapiens (Human)	negative regulation of gene expression [GO:0010629];regulation of transcription, DNA-templated [GO:0006355]	aggresome [GO:0016235];cytosol [GO:0005829];intracellular membrane-bounded organelle [GO:0043231];nuclear body [GO:0016604];nuclear speck [GO:0016607];nucleoplasm [GO:0005654];nucleus [GO:0005634]	histone binding [GO:0042393];transcription corepressor activity [GO:0003714]	8.8221	0.0381509	0.00189315	1.24375	6.71699	6.94249	6.89959	7.03168
Q6SJ93.1	Protein FAM111B (Cancer-associated nucleoprotein)	FAM111B CANP	Q6SJ93	F111B_HUMAN	Homo sapiens (Human)				9.7289	0.141427	0.00463064	1.49621	6.88028	6.71106	7.29238	6.96613
Q8N436.3	Inactive carboxypeptidase-like protein X2	CPXM2 CPX2 UNQ676/PRO1310	Q8N436	CPXM2_HUMAN	Homo sapiens (Human)	peptide metabolic process [GO:0006518];protein processing [GO:0016485]	extracellular space [GO:0005615]	metallocarboxypeptidase activity [GO:0004181];zinc ion binding [GO:0008270]	8.1479	0.217724	0.00663388	1.13357	6.93103	7.11191	7.06136	7.04688
Q16821.3	Protein phosphatase 1 regulatory subunit 3A (Protein phosphatase 1 glycogen-associated regulatory subunit) (Protein phosphatase type-1 glycogen targeting subunit) (RG1)	PPP1R3A PP1G	Q16821	PPR3A_HUMAN	Homo sapiens (Human)	glycogen metabolic process [GO:0005977]	integral component of membrane [GO:0016021]		13.0924	0.00758373	0.000659903	1.17561	7.2979	7.14737	7.2738	7.0645
Q16352.2	Alpha-internexin (Alpha-Inx) (66 kDa neurofilament protein) (NF-66) (Neurofilament-66) (Neurofilament 5)	INA NEF5	Q16352	AINX_HUMAN	Homo sapiens (Human)	cell differentiation [GO:0030154];cellular response to leukemia inhibitory factor [GO:1990830];neurofilament cytoskeleton organization [GO:0060052];substantia nigra development [GO:0021762]	cytoplasmic ribonucleoprotein granule [GO:0036464];extracellular space [GO:0005615];intermediate filament cytoskeleton [GO:0045111];neurofilament [GO:0005883];postsynapse [GO:0098794];Schaffer collateral - CA1 synapse [GO:0098685]	structural constituent of cytoskeleton [GO:0005200];structural constituent of postsynaptic actin cytoskeleton [GO:0098973];structural constituent of postsynaptic intermediate filament cytoskeleton [GO:0099184]	4.4584	0.420366	0.012072	1.11102	7.10571	7.00684	7.15257	7.00069
Q9NQ11.2	Cation-transporting ATPase 13A2 (EC 7.2.2.-)	ATP13A2 PARK9	Q9NQ11	AT132_HUMAN	Homo sapiens (Human)	autophagosome organization [GO:1905037];autophagy [GO:0006914];cellular calcium ion homeostasis [GO:0006874];cellular cation homeostasis [GO:0030003];cellular iron ion homeostasis [GO:0006879];cellular response to manganese ion [GO:0071287];cellular response to oxidative stress [GO:0034599];cellular response to zinc ion [GO:0071294];cellular zinc ion homeostasis [GO:0006882];extracellular exosome…	autophagosome [GO:0005776];cell [GO:0005623];integral component of lysosomal membrane [GO:1905103];integral component of membrane [GO:0016021];late endosome [GO:0005770];lysosomal lumen [GO:0043202];lysosomal membrane [GO:0005765];lysosome [GO:0005764];multivesicular body [GO:0005771];multivesicular body membrane [GO:0032585];neuronal cell body [GO:0043025];neuron projection [GO:0043005];transpor…	ATPase activity [GO:0016887];ATPase-coupled cation transmembrane transporter activity [GO:0019829];ATP binding [GO:0005524];cupric ion binding [GO:1903135];manganese ion binding [GO:0030145];phosphatidic acid binding [GO:0070300];phosphatidylinositol-3,5-bisphosphate binding [GO:0080025];zinc ion binding [GO:0008270]	8.8163	0.0146428	0.00101264	1.41373	7.16409	6.66458	6.94069	7.029
Q96PH1.1	NADPH oxidase 5 (EC 1.6.3.-)	NOX5	Q96PH1	NOX5_HUMAN	Homo sapiens (Human)	angiogenesis [GO:0001525];apoptotic process [GO:0006915];cellular response to oxidative stress [GO:0034599];cytokine secretion [GO:0050663];cytoskeleton-dependent cytokinesis [GO:0061640];defense response [GO:0006952];endothelial cell proliferation [GO:0001935];oxidation-reduction process [GO:0055114];positive regulation of reactive oxygen species metabolic process [GO:2000379];proton transmembra…	endoplasmic reticulum [GO:0005783];endoplasmic reticulum membrane [GO:0005789];NADPH oxidase complex [GO:0043020];plasma membrane [GO:0005886]	calcium ion binding [GO:0005509];flavin adenine dinucleotide binding [GO:0050660];heme binding [GO:0020037];NADP binding [GO:0050661];proton channel activity [GO:0015252];superoxide-generating NADPH oxidase activity [GO:0016175]	11.5591	0.155519	0.00502788	1.45378	6.96231	6.82388	7.36369	7.04711
Q9UQ16.4	Dynamin-3 (EC 3.6.5.5) (Dynamin, testicular) (T-dynamin)	DNM3 KIAA0820	Q9UQ16	DYN3_HUMAN	Homo sapiens (Human)	endocytosis [GO:0006897];filopodium assembly [GO:0046847];membrane fusion [GO:0061025];mitochondrial fission [GO:0000266];negative regulation of dendritic spine morphogenesis [GO:0061002];organelle fission [GO:0048285];positive regulation of filopodium assembly [GO:0051491];positive regulation of synaptic vesicle recycling [GO:1903423];postsynaptic neurotransmitter receptor internalization [GO:00…	apical tubulobulbar complex [GO:0061828];axon [GO:0030424];basal tubulobulbar complex [GO:0061829];cytoplasm [GO:0005737];cytoplasmic vesicle [GO:0031410];dendritic spine [GO:0043197];dendritic spine head [GO:0044327];extracellular exosome [GO:0070062];glutamatergic synapse [GO:0098978];Golgi apparatus [GO:0005794];membrane [GO:0016020];microtubule [GO:0005874];microtubule cytoskeleton [GO:001563…	GTPase activity [GO:0003924];GTP binding [GO:0005525];identical protein binding [GO:0042802];microtubule binding [GO:0008017];nitric-oxide synthase binding [GO:0050998];structural constituent of postsynapse [GO:0099186];type 1 metabotropic glutamate receptor binding [GO:0031798];type 5 metabotropic glutamate receptor binding [GO:0031802]	9.7254	0.00218779	0.000265246	1.26387	6.92297	7.26082	7.02047	7.0765
A6NK97.1	Solute carrier family 22 member 20 (Organic anion transporter 6) (Solute carrier family 22 member 20 pseudogene)	SLC22A20P OAT6 SLC22A20	A6NK97	S22AK_HUMAN	Homo sapiens (Human)	ion transport [GO:0006811]	integral component of membrane [GO:0016021]	transmembrane transporter activity [GO:0022857]	4.1338	0.107824	0.00376593	1.14067	7.22525	7.24664	7.05675	7.16765
Q9BYN7.2	Zinc finger protein 341	ZNF341	Q9BYN7	ZN341_HUMAN	Homo sapiens (Human)	regulation of transcription, DNA-templated [GO:0006355]	nucleus [GO:0005634]	DNA binding [GO:0003677];DNA-binding transcription activator activity [GO:0001216];DNA-binding transcription factor activity [GO:0003700];metal ion binding [GO:0046872]	13.0038	0.53092	0.0149215	1.06164	6.96972	7.05601	6.97609	7.0389
Q7Z7G2.1	Complexin-4 (Complexin IV) (CPX IV)	CPLX4	Q7Z7G2	CPLX4_HUMAN	Homo sapiens (Human)	regulation of neurotransmitter secretion [GO:0046928];response to stimulus [GO:0050896];synaptic vesicle exocytosis [GO:0016079];visual perception [GO:0007601]	cell junction [GO:0030054];plasma membrane [GO:0005886];SNARE complex [GO:0031201];terminal bouton [GO:0043195]	SNARE binding [GO:0000149];syntaxin binding [GO:0019905]	12.8427	4.55e-07	2.44e-07	1.56466	7.364	7.65872	7.04919	7.01288
Q6W2J9.1	BCL-6 corepressor (BCoR)	BCOR KIAA1575	Q6W2J9	BCOR_HUMAN	Homo sapiens (Human)	blastocyst hatching [GO:0001835];heart development [GO:0007507];histone H2A monoubiquitination [GO:0035518];negative regulation of bone mineralization [GO:0030502];negative regulation of histone H3-K36 methylation [GO:0000415];negative regulation of histone H3-K4 methylation [GO:0051572];negative regulation of tooth mineralization [GO:0070171];negative regulation of transcription, DNA-templated […	BCOR complex [GO:0140261];nucleoplasm [GO:0005654];nucleus [GO:0005634]	heat shock protein binding [GO:0031072];histone deacetylase binding [GO:0042826];RNA polymerase II regulatory region sequence-specific DNA binding [GO:0000977];transcription corepressor activity [GO:0003714];transcription factor binding [GO:0008134];transcription regulatory region DNA binding [GO:0044212]	11.6475	0.000585755	0.000103494	1.25174	6.88671	7.21065	7.0931	7.08687
Q8IY17.2	Patatin-like phospholipase domain-containing protein 6 (EC 3.1.1.5) (Neuropathy target esterase)	PNPLA6 NTE	Q8IY17	PLPL6_HUMAN	Homo sapiens (Human)	glycerophospholipid catabolic process [GO:0046475];phosphatidylcholine metabolic process [GO:0046470]	endoplasmic reticulum [GO:0005783];endoplasmic reticulum membrane [GO:0005789];integral component of membrane [GO:0016021];membrane [GO:0016020]	lysophospholipase activity [GO:0004622]	7.5214	0.425141	0.012197	1.04482	7.03366	7.0858	7.06261	7.09692
Q6ZU64.2	Cilia- and flagella-associated protein 65 (Coiled-coil domain-containing protein 108)	CFAP65 CCDC108	Q6ZU64	CFA65_HUMAN	Homo sapiens (Human)	flagellated sperm motility [GO:0030317];sperm axoneme assembly [GO:0007288]	acrosomal vesicle [GO:0001669];cytoplasm [GO:0005737];integral component of membrane [GO:0016021];plasma membrane [GO:0005886];sperm flagellum [GO:0036126];sperm midpiece [GO:0097225]	RNA binding [GO:0003723]	7.447	0.0656075	0.00259	1.13217	7.18188	7.10739	7.00279	7.01765
O94966.2	Ubiquitin carboxyl-terminal hydrolase 19 (EC 3.4.19.12) (Deubiquitinating enzyme 19) (Ubiquitin thioesterase 19) (Ubiquitin-specific-processing protease 19) (Zinc finger MYND domain-containing protein 9)	USP19 KIAA0891 ZMYND9	O94966	UBP19_HUMAN	Homo sapiens (Human)	negative regulation of proteasomal protein catabolic process [GO:1901799];negative regulation of skeletal muscle tissue development [GO:0048642];positive regulation of cell cycle process [GO:0090068];protein deubiquitination [GO:0016579];protein stabilization [GO:0050821];regulation of cellular response to hypoxia [GO:1900037];regulation of ERAD pathway [GO:1904292];regulation of protein stabilit…	cytosol [GO:0005829];endoplasmic reticulum membrane [GO:0005789];integral component of membrane [GO:0016021]	Hsp90 protein binding [GO:0051879];Lys48-specific deubiquitinase activity [GO:1990380];metal ion binding [GO:0046872];thiol-dependent ubiquitin-specific protease activity [GO:0004843];thiol-dependent ubiquitinyl hydrolase activity [GO:0036459];ubiquitin protein ligase binding [GO:0031625]	13.1517	5.44e-09	5.44e-09	1.74342	7.06941	7.84532	7.23094	7.04341
O43395.2	U4/U6 small nuclear ribonucleoprotein Prp3 (Pre-mRNA-splicing factor 3) (hPrp3) (U4/U6 snRNP 90 kDa protein)	PRPF3 HPRP3 PRP3	O43395	PRPF3_HUMAN	Homo sapiens (Human)	mRNA processing [GO:0006397];mRNA splicing, via spliceosome [GO:0000398];RNA splicing [GO:0008380];RNA splicing, via transesterification reactions [GO:0000375];spliceosomal tri-snRNP complex assembly [GO:0000244]	Cajal body [GO:0015030];cytosol [GO:0005829];nuclear speck [GO:0016607];nucleoplasm [GO:0005654];nucleus [GO:0005634];spliceosomal complex [GO:0005681];U2-type precatalytic spliceosome [GO:0071005];U4/U6 x U5 tri-snRNP complex [GO:0046540]	identical protein binding [GO:0042802];RNA binding [GO:0003723]	12.2399	9.81e-05	2.35e-05	1.24168	6.93746	7.24976	7.05316	7.01003
Q6F5E8.2	Capping protein, Arp2/3 and myosin-I linker protein 2 (Capping protein regulator and myosin 1 linker 2) (F-actin-uncapping protein RLTPR) (Leucine-rich repeat-containing protein 16C) (RGD, leucine-rich repeat, tropomodulin and proline-rich-containing protein)	CARMIL2 LRRC16C RLTPR	Q6F5E8	CARL2_HUMAN	Homo sapiens (Human)	actin filament network formation [GO:0051639];establishment or maintenance of cell polarity [GO:0007163];establishment or maintenance of monopolar cell polarity [GO:0061339];maintenance of cell polarity [GO:0030011];negative regulation of barbed-end actin filament capping [GO:2000813];positive regulation of cell migration [GO:0030335];positive regulation of extracellular matrix disassembly [GO:00…	actin cytoskeleton [GO:0015629];cell leading edge [GO:0031252];cytoplasm [GO:0005737];extrinsic component of cytoplasmic side of plasma membrane [GO:0031234];intermediate filament cytoskeleton [GO:0045111];lamellipodium [GO:0030027];macropinosome [GO:0044354];membrane [GO:0016020];plasma membrane [GO:0005886];ruffle [GO:0001726]	phospholipid binding [GO:0005543];protein-containing complex binding [GO:0044877]	4.7057	0.00550508	0.000531359	1.27279	7.26551	7.1205	6.91752	6.95537
Q6ZP82.2	Coiled-coil domain-containing protein 141 (Coiled-coil protein associated with myosin II and DISC1)	CCDC141 CAMDI	Q6ZP82	CC141_HUMAN	Homo sapiens (Human)		cytoplasm [GO:0005737];microtubule organizing center [GO:0005815];neuron projection [GO:0043005]		9.6066	1.64e-06	7.41e-07	1.40819	7.1481	6.65426	7.04495	7.02699
O95239.3	Chromosome-associated kinesin KIF4A (Chromokinesin-A)	KIF4A KIF4	O95239	KIF4A_HUMAN	Homo sapiens (Human)	anterograde axonal transport [GO:0008089];antigen processing and presentation of exogenous peptide antigen via MHC class II [GO:0019886];microtubule-based movement [GO:0007018];mitotic cytokinesis [GO:0000281];mitotic spindle midzone assembly [GO:0051256];mitotic spindle organization [GO:0007052];organelle organization [GO:0006996];retrograde vesicle-mediated transport, Golgi to endoplasmic retic…	axon cytoplasm [GO:1904115];chromosome [GO:0005694];cytoplasm [GO:0005737];cytosol [GO:0005829];kinesin complex [GO:0005871];membrane [GO:0016020];microtubule [GO:0005874];midbody [GO:0030496];nuclear matrix [GO:0016363];nucleoplasm [GO:0005654];spindle microtubule [GO:0005876]	ATPase activity [GO:0016887];ATP binding [GO:0005524];DNA binding [GO:0003677];microtubule binding [GO:0008017];microtubule motor activity [GO:0003777]	7.5894	0.0059961	0.00056228	1.33193	7.38814	7.24865	6.99913	6.97462
P50221.1	Homeobox protein MOX-1 (Mesenchyme homeobox 1)	MEOX1 MOX1	P50221	MEOX1_HUMAN	Homo sapiens (Human)	hematopoietic stem cell differentiation [GO:0060218];multicellular organism development [GO:0007275];positive regulation of transcription by RNA polymerase II [GO:0045944];sclerotome development [GO:0061056];somite development [GO:0061053];somite specification [GO:0001757]	cytoplasm [GO:0005737];nuclear chromatin [GO:0000790];nucleus [GO:0005634]	chromatin binding [GO:0003682];DNA-binding transcription activator activity, RNA polymerase II-specific [GO:0001228];DNA-binding transcription factor activity [GO:0003700];DNA-binding transcription factor activity, RNA polymerase II-specific [GO:0000981];HMG box domain binding [GO:0071837];RNA polymerase II cis-regulatory region sequence-specific DNA binding [GO:0000978];sequence-specific DNA bin…	13.6572	0.152484	0.00496386	1.14766	7.15045	7.03952	6.95176	7.01812
Q8N7Q3.2	Zinc finger protein 676	ZNF676	Q8N7Q3	ZN676_HUMAN	Homo sapiens (Human)	regulation of transcription, DNA-templated [GO:0006355]	nucleus [GO:0005634]	DNA binding [GO:0003677];metal ion binding [GO:0046872]	8.9904	0.000579136	0.000102952	1.22912	7.22048	7.26374	6.96611	7.03494
Q96IG2.2	F-box/LRR-repeat protein 20 (F-box and leucine-rich repeat protein 20) (F-box/LRR-repeat protein 2-like)	FBXL20 FBL2	Q96IG2	FXL20_HUMAN	Homo sapiens (Human)	behavioral fear response [GO:0001662];post-translational protein modification [GO:0043687];protein polyubiquitination [GO:0000209];regulation of protein catabolic process at presynapse, modulating synaptic transmission [GO:0099575];regulation of synaptic vesicle exocytosis [GO:2000300];SCF-dependent proteasomal ubiquitin-dependent protein catabolic process [GO:0031146];ubiquitin-dependent protein…	cytosol [GO:0005829];glutamatergic synapse [GO:0098978];presynapse [GO:0098793];SCF ubiquitin ligase complex [GO:0019005];Schaffer collateral - CA1 synapse [GO:0098685]		3.115	0.636714	0.017672	1.13414	6.88404	6.76667	6.92065	6.94827
P54753.2	Ephrin type-B receptor 3 (EC 2.7.10.1) (EPH-like tyrosine kinase 2) (EPH-like kinase 2) (Embryonic kinase 2) (EK2) (hEK2) (Tyrosine-protein kinase TYRO6)	EPHB3 ETK2 HEK2 TYRO6	P54753	EPHB3_HUMAN	Homo sapiens (Human)	angiogenesis [GO:0001525];axonal fasciculation [GO:0007413];axon guidance [GO:0007411];cell migration [GO:0016477];central nervous system projection neuron axonogenesis [GO:0021952];corpus callosum development [GO:0022038];dendritic spine development [GO:0060996];dendritic spine morphogenesis [GO:0060997];digestive tract morphogenesis [GO:0048546];ephrin receptor signaling pathway [GO:0048013];mu…	cytosol [GO:0005829];dendrite [GO:0030425];extracellular region [GO:0005576];integral component of plasma membrane [GO:0005887];plasma membrane [GO:0005886];receptor complex [GO:0043235]	ATP binding [GO:0005524];axon guidance receptor activity [GO:0008046];ephrin receptor activity [GO:0005003];transmembrane receptor protein tyrosine kinase activity [GO:0004714]	13.2119	0.000362991	6.91e-05	1.11695	7.14607	7.29892	7.15284	7.13935
Q9NVM9.2	Integrator complex subunit 13 (Cell cycle regulator Mat89Bb homolog) (Germ cell tumor 1) (Protein asunder homolog) (Sarcoma antigen NY-SAR-95)	INTS13 ASUN C12orf11 GCT1	Q9NVM9	INT13_HUMAN	Homo sapiens (Human)	cell division [GO:0051301];centrosome localization [GO:0051642];flagellated sperm motility [GO:0030317];mitotic spindle organization [GO:0007052];protein localization to nuclear envelope [GO:0090435];regulation of fertilization [GO:0080154];regulation of mitotic cell cycle [GO:0007346];snRNA transcription by RNA polymerase II [GO:0042795]	cytoplasm [GO:0005737];intracellular membrane-bounded organelle [GO:0043231];nuclear body [GO:0016604];nucleoplasm [GO:0005654];nucleus [GO:0005634]		9.0096	0.041941	0.00198539	1.19217	7.08115	6.86981	6.94782	7.1234
Q0VAM2.2	Ras-GEF domain-containing family member 1B (GPI gamma-4)	RASGEF1B GPIG4	Q0VAM2	RGF1B_HUMAN	Homo sapiens (Human)	small GTPase mediated signal transduction [GO:0007264]	early endosome [GO:0005769];late endosome [GO:0005770];midbody [GO:0030496]	Ras guanyl-nucleotide exchange factor activity [GO:0005088]	7.4135	0.206461	0.00634407	1.11455	7.12659	7.07763	6.97013	7.00172
O95803.1	Bifunctional heparan sulfate N-deacetylase/N-sulfotransferase 3 (EC 2.8.2.8) (Glucosaminyl N-deacetylase/N-sulfotransferase 3) (NDST-3) (hNDST-3) (N-heparan sulfate sulfotransferase 3) (N-HSST 3) [Includes: Heparan sulfate N-deacetylase 3 (EC 3.-.-.-);Heparan sulfate N-sulfotransferase 3 (EC 2.8.2.-)]	NDST3 HSST3 UNQ2544/PRO4998	O95803	NDST3_HUMAN	Homo sapiens (Human)	heparan sulfate proteoglycan biosynthetic process [GO:0015012];heparan sulfate proteoglycan biosynthetic process, polysaccharide chain biosynthetic process [GO:0015014];heparin biosynthetic process [GO:0030210]	Golgi apparatus [GO:0005794];Golgi membrane [GO:0000139];integral component of membrane [GO:0016021]	[heparan sulfate]-glucosamine N-sulfotransferase activity [GO:0015016];deacetylase activity [GO:0019213];heparan sulfate N-acetylglucosaminyltransferase activity [GO:0042328]	12.3822	0.393961	0.0113587	1.07704	6.96516	7.00512	7.07224	7.02437
Q15648.4	Mediator of RNA polymerase II transcription subunit 1 (Activator-recruited cofactor 205 kDa component) (ARC205) (Mediator complex subunit 1) (Peroxisome proliferator-activated receptor-binding protein) (PBP) (PPAR-binding protein) (Thyroid hormone receptor-associated protein complex 220 kDa component) (Trap220) (Thyroid receptor-interacting protein 2) (TR-interacting protein 2) (TRIP-2) (Vitamin …	MED1 ARC205 CRSP1 CRSP200 DRIP205 DRIP230 PBP PPARBP PPARGBP RB18A TRAP220 TRIP2	Q15648	MED1_HUMAN	Homo sapiens (Human)	androgen biosynthetic process [GO:0006702];angiogenesis [GO:0001525];animal organ regeneration [GO:0031100];brain development [GO:0007420];cell morphogenesis [GO:0000902];cellular response to epidermal growth factor stimulus [GO:0071364];cellular response to hepatocyte growth factor stimulus [GO:0035729];cellular response to steroid hormone stimulus [GO:0071383];cellular response to thyroid hormo…	chromatin [GO:0000785];mediator complex [GO:0016592];membrane [GO:0016020];nucleolus [GO:0005730];nucleoplasm [GO:0005654];nucleus [GO:0005634];protein-DNA complex [GO:0032993];ubiquitin ligase complex [GO:0000151]	chromatin binding [GO:0003682];chromatin DNA binding [GO:0031490];estrogen receptor binding [GO:0030331];LBD domain binding [GO:0050693];mediator complex binding [GO:0036033];nuclear hormone receptor binding [GO:0035257];nuclear receptor binding [GO:0016922];nuclear receptor transcription coactivator activity [GO:0030374];peroxisome proliferator activated receptor binding [GO:0042975];promoter-sp…	13.5035	0.0182947	0.00116508	1.13889	7.06597	7.11454	7.14828	7.25359
Q96SE7.2	Zinc finger protein 347 (Zinc finger protein 1111)	ZNF347 ZNF1111	Q96SE7	ZN347_HUMAN	Homo sapiens (Human)	regulation of transcription, DNA-templated [GO:0006355]	nucleus [GO:0005634]	DNA binding [GO:0003677];metal ion binding [GO:0046872]	8.6253	0.000632123	0.000107744	1.11648	7.21273	7.18528	7.05378	7.11239
A6NMZ7.2	Collagen alpha-6(VI) chain	COL6A6	A6NMZ7	CO6A6_HUMAN	Homo sapiens (Human)	cell adhesion [GO:0007155]	collagen-containing extracellular matrix [GO:0062023];collagen trimer [GO:0005581];extracellular matrix [GO:0031012];extracellular region [GO:0005576]		17.4798	0.000397352	7.48e-05	1.21141	7.4634	7.41666	7.25339	7.1867
O00222.2	Metabotropic glutamate receptor 8 (mGluR8)	GRM8 GPRC1H MGLUR8	O00222	GRM8_HUMAN	Homo sapiens (Human)	adenylate cyclase-inhibiting G protein-coupled glutamate receptor signaling pathway [GO:0007196];adenylate cyclase-inhibiting G protein-coupled receptor signaling pathway [GO:0007193];G protein-coupled glutamate receptor signaling pathway [GO:0007216];G protein-coupled receptor signaling pathway [GO:0007186];regulation of synaptic transmission, glutamatergic [GO:0051966];visual perception [GO:000…	integral component of plasma membrane [GO:0005887];plasma membrane [GO:0005886]	glutamate receptor activity [GO:0008066];G protein-coupled receptor activity [GO:0004930];group III metabotropic glutamate receptor activity [GO:0001642]	8.4691	0.0299831	0.00161486	1.13543	7.22209	7.13614	7.03885	7.06429
P05386.1	60S acidic ribosomal protein P1 (Large ribosomal subunit protein P1)	RPLP1 RRP1	P05386	RLA1_HUMAN	Homo sapiens (Human)	cytoplasmic translation [GO:0002181];nuclear-transcribed mRNA catabolic process, nonsense-mediated decay [GO:0000184];regulation of translation [GO:0006417];SRP-dependent cotranslational protein targeting to membrane [GO:0006614];translation [GO:0006412];translational elongation [GO:0006414];translational initiation [GO:0006413];viral transcription [GO:0019083]	cytosol [GO:0005829];cytosolic large ribosomal subunit [GO:0022625];focal adhesion [GO:0005925]	protein kinase activator activity [GO:0030295];ribonucleoprotein complex binding [GO:0043021];structural constituent of ribosome [GO:0003735]	10.6459	0.0120363	0.00091062	1.99044	6.86171	6.37617	7.36926	7.25349
Q8NFG4.1	Folliculin (BHD skin lesion fibrofolliculoma protein) (Birt-Hogg-Dube syndrome protein)	FLCN BHD	Q8NFG4	FLCN_HUMAN	Homo sapiens (Human)	cell-cell junction assembly [GO:0007043];energy homeostasis [GO:0097009];hemopoiesis [GO:0030097];in utero embryonic development [GO:0001701];negative regulation of ATP biosynthetic process [GO:2001170];negative regulation of cell growth [GO:0030308];negative regulation of cell migration [GO:0030336];negative regulation of cell proliferation involved in kidney development [GO:1901723];negative re…	cilium [GO:0005929];cytoplasm [GO:0005737];cytosol [GO:0005829];lysosome [GO:0005764];nucleus [GO:0005634];plasma membrane [GO:0005886]	guanyl-nucleotide exchange factor activity [GO:0005085];protein-containing complex binding [GO:0044877]	9.0289	0.000596813	0.000104248	1.16035	7.27354	7.24883	7.09291	7.05898
P19971.2	Thymidine phosphorylase (TP) (EC 2.4.2.4) (Gliostatin) (Platelet-derived endothelial cell growth factor) (PD-ECGF) (TdRPase)	TYMP ECGF1	P19971	TYPH_HUMAN	Homo sapiens (Human)	angiogenesis [GO:0001525];cell differentiation [GO:0030154];chemotaxis [GO:0006935];mitochondrial genome maintenance [GO:0000002];pyrimidine nucleobase metabolic process [GO:0006206];pyrimidine nucleoside catabolic process [GO:0046135];pyrimidine nucleoside metabolic process [GO:0006213];pyrimidine nucleoside salvage [GO:0043097];regulation of gastric motility [GO:1905333];regulation of myelinati…	cytosol [GO:0005829]	1,4-alpha-oligoglucan phosphorylase activity [GO:0004645];growth factor activity [GO:0008083];protein homodimerization activity [GO:0042803];pyrimidine-nucleoside phosphorylase activity [GO:0016154];thymidine phosphorylase activity [GO:0009032]	13.7947	3.33e-06	1.42e-06	1.55751	6.96225	6.7568	7.34257	7.39604
Q5TCZ1.1	SH3 and PX domain-containing protein 2A (Adapter protein TKS5) (Five SH3 domain-containing protein) (SH3 multiple domains protein 1) (Tyrosine kinase substrate with five SH3 domains)	SH3PXD2A FISH KIAA0418 SH3MD1 TKS5	Q5TCZ1	SPD2A_HUMAN	Homo sapiens (Human)	extracellular matrix organization [GO:0030198];in utero embryonic development [GO:0001701];osteoclast fusion [GO:0072675];superoxide metabolic process [GO:0006801]	cell junction [GO:0030054];cell projection [GO:0042995];cytosol [GO:0005829];podosome [GO:0002102]	phosphatidylinositol-3,4-bisphosphate binding [GO:0043325];phosphatidylinositol-3-phosphate binding [GO:0032266];phosphatidylinositol-4,5-bisphosphate binding [GO:0005546];phosphatidylinositol-4-phosphate binding [GO:0070273];phosphatidylinositol-5-phosphate binding [GO:0010314];phosphatidylinositol binding [GO:0035091];protease binding [GO:0002020];superoxide-generating NADPH oxidase activator a…	24.3271	0.153706	0.00498748	1.11556	7.19745	7.32395	7.35522	7.34136
Q6XZF7.1	Dynamin-binding protein (Scaffold protein Tuba)	DNMBP ARHGEF36 KIAA1010 TUBA	Q6XZF7	DNMBP_HUMAN	Homo sapiens (Human)	aging [GO:0007568];intracellular signal transduction [GO:0035556];regulation of cell shape [GO:0008360]	cell-cell junction [GO:0005911];cytoskeleton [GO:0005856];Golgi apparatus [GO:0005794];Golgi stack [GO:0005795];presynapse [GO:0098793];synapse [GO:0045202]	Rho guanyl-nucleotide exchange factor activity [GO:0005089]	14.4854	0.0385688	0.00189315	1.24764	7.33105	7.15567	7.01185	7.06066
Q9NRY4.3	Rho GTPase-activating protein 35 (Glucocorticoid receptor DNA-binding factor 1) (Glucocorticoid receptor repression factor 1) (GRF-1) (Rho GAP p190A) (p190-A)	ARHGAP35 GRF1 GRLF1 KIAA1722 P190A p190ARHOGAP	Q9NRY4	RHG35_HUMAN	Homo sapiens (Human)	axonal fasciculation [GO:0007413];axon guidance [GO:0007411];camera-type eye development [GO:0043010];cell migration [GO:0016477];cellular response to extracellular stimulus [GO:0031668];central nervous system neuron axonogenesis [GO:0021955];establishment or maintenance of actin cytoskeleton polarity [GO:0030950];forebrain development [GO:0030900];mammary gland development [GO:0030879];negative …	actin cytoskeleton [GO:0015629];ciliary basal body [GO:0036064];cytosol [GO:0005829];nucleus [GO:0005634];plasma membrane [GO:0005886]	DNA binding [GO:0003677];GTPase activator activity [GO:0005096];GTPase activity [GO:0003924];GTP binding [GO:0005525];phospholipid binding [GO:0005543]	8.3121	0.0066349	0.000604574	1.25904	7.47473	7.18651	7.16271	7.1424
Q6ZW31.1	Rho GTPase-activating protein SYDE1 (Synapse defective protein 1 homolog 1) (Protein syd-1 homolog 1)	SYDE1	Q6ZW31	SYDE1_HUMAN	Homo sapiens (Human)	actin cytoskeleton reorganization [GO:0031532];activation of GTPase activity [GO:0090630];cell migration [GO:0016477];positive regulation of trophoblast cell migration [GO:1901165];regulation of cytoskeleton organization [GO:0051493];regulation of small GTPase mediated signal transduction [GO:0051056];signal transduction [GO:0007165]	cytosol [GO:0005829]	GTPase activator activity [GO:0005096];GTPase regulator activity [GO:0030695]	3.609	0.0989857	0.00355488	1.18557	7.31429	7.10882	7.06871	7.107
P55283.2	Cadherin-4 (Retinal cadherin) (R-CAD) (R-cadherin)	CDH4	P55283	CADH4_HUMAN	Homo sapiens (Human)	adherens junction organization [GO:0034332];axon guidance [GO:0007411];calcium-dependent cell-cell adhesion via plasma membrane cell adhesion molecules [GO:0016339];cell adhesion [GO:0007155];cell-cell adhesion [GO:0098609];cell-cell adhesion mediated by cadherin [GO:0044331];cell-cell junction assembly [GO:0007043];cell morphogenesis [GO:0000902];heterophilic cell-cell adhesion via plasma membra…	adherens junction [GO:0005912];catenin complex [GO:0016342];cell surface [GO:0009986];integral component of plasma membrane [GO:0005887];plasma membrane [GO:0005886]	cadherin binding [GO:0045296];calcium ion binding [GO:0005509];cytoskeletal protein binding [GO:0008092]	12.18	0.00248832	0.0002955	1.39372	7.60245	7.12351	7.36307	7.32656
Q5VTT5.1	Myomesin-3 (Myomesin family member 3)	MYOM3	Q5VTT5	MYOM3_HUMAN	Homo sapiens (Human)	actin filament organization [GO:0007015];cardiac muscle fiber development [GO:0048739];cardiac muscle tissue morphogenesis [GO:0055008];cardiac myofibril assembly [GO:0055003];muscle contraction [GO:0006936];sarcomere organization [GO:0045214];skeletal muscle myosin thick filament assembly [GO:0030241];skeletal muscle thin filament assembly [GO:0030240];striated muscle contraction [GO:0006941];st…	M band [GO:0031430];sarcomere [GO:0030017];striated muscle thin filament [GO:0005865];Z disc [GO:0030018]	actin filament binding [GO:0051015];muscle alpha-actinin binding [GO:0051371];protein homodimerization activity [GO:0042803];structural constituent of muscle [GO:0008307]	13.1478	0.0526686	0.00226766	1.11492	7.29793	7.22119	7.37813	7.27329
Q7Z6B7.1	SLIT-ROBO Rho GTPase-activating protein 1 (srGAP1) (Rho GTPase-activating protein 13)	SRGAP1 ARHGAP13 KIAA1304	Q7Z6B7	SRGP1_HUMAN	Homo sapiens (Human)	negative regulation of cell migration [GO:0030336];regulation of small GTPase mediated signal transduction [GO:0051056];signal transduction [GO:0007165]	cytoplasm [GO:0005737];cytosol [GO:0005829]	GTPase activator activity [GO:0005096];Rac GTPase binding [GO:0048365]	4.179	0.00339826	0.000381662	1.27551	7.52357	7.55758	7.2065	7.207
Q6N021.3	Methylcytosine dioxygenase TET2 (EC 1.14.11.n2)	TET2 KIAA1546 Nbla00191	Q6N021	TET2_HUMAN	Homo sapiens (Human)	5-methylcytosine catabolic process [GO:0006211];cell cycle [GO:0007049];DNA demethylation [GO:0080111];histone H3-K4 trimethylation [GO:0080182];myeloid cell differentiation [GO:0030099];oxidative demethylation [GO:0070989];positive regulation of transcription by RNA polymerase II [GO:0045944];protein O-linked glycosylation [GO:0006493];response to organic cyclic compound [GO:0014070]	nucleus [GO:0005634]	DNA binding [GO:0003677];ferrous iron binding [GO:0008198];iron ion binding [GO:0005506];methylcytosine dioxygenase activity [GO:0070579];zinc ion binding [GO:0008270]	17.6331	7.65e-08	5.28e-08	1.48985	7.16828	6.80045	7.37562	7.29082
Q8NHQ8.2	Ras association domain-containing protein 8 (Carcinoma-associated protein HOJ-1)	RASSF8 C12orf2	Q8NHQ8	RASF8_HUMAN	Homo sapiens (Human)	adherens junction maintenance [GO:0034334];signal transduction [GO:0007165]			9.4542	0.0193656	0.00121723	1.15903	7.27452	7.48585	7.30122	7.27293
P32418.3	Sodium/calcium exchanger 1 (Na(+)/Ca(2+)-exchange protein 1) (Solute carrier family 8 member 1)	SLC8A1 CNC NCX1	P32418	NAC1_HUMAN	Homo sapiens (Human)	calcium ion export [GO:1901660];calcium ion homeostasis [GO:0055074];calcium ion import [GO:0070509];calcium ion transmembrane transport [GO:0070588];calcium ion transport into cytosol [GO:0060402];cardiac muscle cell development [GO:0055013];cardiac muscle contraction [GO:0060048];cell communication by electrical coupling involved in cardiac conduction [GO:0086064];cellular calcium ion homeostas…	axon [GO:0030424];axon terminus [GO:0043679];cell [GO:0005623];cell periphery [GO:0071944];dendrite [GO:0030425];dendritic shaft [GO:0043198];dendritic spine [GO:0043197];integral component of plasma membrane [GO:0005887];integral component of postsynaptic membrane [GO:0099055];intercalated disc [GO:0014704];microtubule [GO:0005874];mitochondrion [GO:0005739];neuronal cell body [GO:0043025];nucle…	ankyrin binding [GO:0030506];calcium:cation antiporter activity involved in regulation of postsynaptic cytosolic calcium ion concentration [GO:1905060];calcium:sodium antiporter activity [GO:0005432];calcium ion binding [GO:0005509];calmodulin binding [GO:0005516];cytoskeletal protein binding [GO:0008092];ion antiporter activity involved in regulation of postsynaptic membrane potential [GO:009958…	4.6381	0.109354	0.00379029	1.18757	7.32359	7.47354	7.22553	7.2648
Q9BTT6.1	Leucine-rich repeat-containing protein 1 (LANO adapter protein) (LAP and no PDZ protein)	LRRC1 LANO	Q9BTT6	LRRC1_HUMAN	Homo sapiens (Human)	cell-cell adhesion [GO:0098609];establishment or maintenance of epithelial cell apical/basal polarity [GO:0045197];neurotransmitter receptor transport, endosome to postsynaptic membrane [GO:0098887];neurotransmitter receptor transport postsynaptic membrane to endosome [GO:0098968];receptor clustering [GO:0043113];receptor localization to synapse [GO:0097120]	adherens junction [GO:0005912];basolateral plasma membrane [GO:0016323];cell-cell junction [GO:0005911];cell junction [GO:0030054];cytosol [GO:0005829];postsynaptic density [GO:0014069];synapse [GO:0045202]		10.2225	0.00102037	0.000156436	2.02019	6.95391	6.4132	7.36026	7.42769
Q9Y473.1	Zinc finger protein 175 (Zinc finger protein OTK18)	ZNF175	Q9Y473	ZN175_HUMAN	Homo sapiens (Human)	defense response to virus [GO:0051607];negative regulation of transcription by RNA polymerase II [GO:0000122];positive regulation of transcription by RNA polymerase II [GO:0045944]	cytosol [GO:0005829];intermediate filament cytoskeleton [GO:0045111];nucleoplasm [GO:0005654]	DNA-binding transcription activator activity, RNA polymerase II-specific [GO:0001228];DNA-binding transcription factor activity [GO:0003700];DNA-binding transcription repressor activity, RNA polymerase II-specific [GO:0001227];metal ion binding [GO:0046872];RNA polymerase II regulatory region sequence-specific DNA binding [GO:0000977]	9.187	0.00010305	2.43e-05	1.25773	7.30348	7.5329	7.23183	7.20208
Q8WXE0.2	Caskin-2 (CASK-interacting protein 2)	CASKIN2 KIAA1139	Q8WXE0	CSKI2_HUMAN	Homo sapiens (Human)		cytoplasm [GO:0005737];membrane [GO:0016020]		8.7941	0.00494473	0.000498226	1.27907	7.66673	7.53049	7.38637	7.31164
Q96JM4.3	Leucine-rich repeat and IQ domain-containing protein 1	LRRIQ1 KIAA1801	Q96JM4	LRIQ1_HUMAN	Homo sapiens (Human)				20.8615	0.201891	0.00623007	1.82573	7.55365	6.97	7.83848	7.48712
Q9UQ52.1	Contactin-6 (Neural recognition molecule NB-3) (hNB-3)	CNTN6	Q9UQ52	CNTN6_HUMAN	Homo sapiens (Human)	axon guidance [GO:0007411];cell adhesion [GO:0007155];central nervous system development [GO:0007417];dendrite self-avoidance [GO:0070593];homophilic cell adhesion via plasma membrane adhesion molecules [GO:0007156];Notch signaling pathway [GO:0007219];positive regulation of Notch signaling pathway [GO:0045747]	anchored component of presynaptic membrane [GO:0099026];axon [GO:0030424];parallel fiber to Purkinje cell synapse [GO:0098688];plasma membrane [GO:0005886]	cell-cell adhesion mediator activity [GO:0098632];Notch binding [GO:0005112]	13.3148	0.114544	0.00390476	1.14702	7.17562	7.37351	7.32869	7.24252
Q5VZK9.1	F-actin-uncapping protein LRRC16A (CARMIL homolog) (Capping protein regulator and myosin 1 linker protein 1) (Capping protein, Arp2/3 and myosin-I linker homolog 1) (Capping protein, Arp2/3 and myosin-I linker protein 1) (Leucine-rich repeat-containing protein 16A)	CARMIL1 CARMIL LRRC16 LRRC16A	Q5VZK9	CARL1_HUMAN	Homo sapiens (Human)	actin filament network formation [GO:0051639];actin filament organization [GO:0007015];barbed-end actin filament uncapping [GO:0051638];blood coagulation [GO:0007596];cell migration [GO:0016477];lamellipodium assembly [GO:0030032];macropinocytosis [GO:0044351];negative regulation of barbed-end actin filament capping [GO:2000813];positive regulation of actin filament polymerization [GO:0030838];po…	cell leading edge [GO:0031252];cytosol [GO:0005829];extracellular exosome [GO:0070062];filamentous actin [GO:0031941];lamellipodium [GO:0030027];macropinosome [GO:0044354];nuclear speck [GO:0016607];nucleoplasm [GO:0005654];plasma membrane [GO:0005886]	protein-containing complex binding [GO:0044877]	12.4421	0.20516	0.0063242	1.12111	7.49966	7.53307	7.36815	7.44126
Q86X52.3	Chondroitin sulfate synthase 1 (EC 2.4.1.175) (EC 2.4.1.226) (Chondroitin glucuronyltransferase 1) (Chondroitin synthase 1) (ChSy-1) (Glucuronosyl-N-acetylgalactosaminyl-proteoglycan 4-beta-N-acetylgalactosaminyltransferase 1) (N-acetylgalactosaminyl-proteoglycan 3-beta-glucuronosyltransferase 1) (N-acetylgalactosaminyltransferase 1)	CHSY1 CHSY CSS1 KIAA0990 UNQ756/PRO1487	Q86X52	CHSS1_HUMAN	Homo sapiens (Human)	bone morphogenesis [GO:0060349];chondrocyte development [GO:0002063];chondroitin sulfate biosynthetic process [GO:0030206];negative regulation of ossification [GO:0030279];positive regulation of smoothened signaling pathway [GO:0045880];proximal/distal pattern formation [GO:0009954];response to nutrient levels [GO:0031667];sulfation [GO:0051923]	extracellular region [GO:0005576];Golgi cisterna membrane [GO:0032580];Golgi membrane [GO:0000139];integral component of membrane [GO:0016021];membrane [GO:0016020]	glucuronosyl-N-acetylgalactosaminyl-proteoglycan 4-beta-N-acetylgalactosaminyltransferase activity [GO:0047238];metal ion binding [GO:0046872];N-acetylgalactosaminyl-proteoglycan 3-beta-glucuronosyltransferase activity [GO:0050510]	18.3779	0.0416482	0.00198088	1.21816	7.06234	7.31872	7.34703	7.34384
Q9HC10.3	Otoferlin (Fer-1-like protein 2)	OTOF FER1L2	Q9HC10	OTOF_HUMAN	Homo sapiens (Human)	membrane fusion [GO:0061025];plasma membrane organization [GO:0007009];sensory perception of sound [GO:0007605];synaptic vesicle exocytosis [GO:0016079];synaptic vesicle priming [GO:0016082]	basolateral plasma membrane [GO:0016323];cell junction [GO:0030054];cell projection [GO:0042995];cytosol [GO:0005829];endoplasmic reticulum membrane [GO:0005789];Golgi membrane [GO:0000139];integral component of membrane [GO:0016021];presynaptic active zone membrane [GO:0048787];synaptic vesicle membrane [GO:0030672]	AP-2 adaptor complex binding [GO:0035612];calcium ion binding [GO:0005509]	7.6388	0.00574519	0.000547612	1.22042	7.60655	7.53533	7.34523	7.31918
O95757.3	Heat shock 70 kDa protein 4L (Heat shock 70-related protein APG-1) (Osmotic stress protein 94)	HSPA4L APG1 OSP94	O95757	HS74L_HUMAN	Homo sapiens (Human)	protein folding [GO:0006457];response to unfolded protein [GO:0006986]	cytoplasm [GO:0005737];cytosol [GO:0005829];nucleus [GO:0005634]	ATP binding [GO:0005524]	14.5558	0.181578	0.00567577	1.05811	7.43566	7.48728	7.40721	7.4058
Q12768.1	WASH complex subunit 5 (Strumpellin) (WASH complex subunit strumpellin)	WASHC5 KIAA0196	Q12768	WASC5_HUMAN	Homo sapiens (Human)	cellular protein-containing complex localization [GO:0034629];endosomal transport [GO:0016197];lysosome organization [GO:0007040];oocyte maturation [GO:0001556];polar body extrusion after meiotic divisions [GO:0040038];positive regulation of neuron projection development [GO:0010976];protein-containing complex subunit organization [GO:0043933];protein transport [GO:0015031];regulation of actin nu…	cytosol [GO:0005829];early endosome [GO:0005769];endoplasmic reticulum [GO:0005783];neuronal cell body [GO:0043025];neuron projection [GO:0043005];nucleoplasm [GO:0005654];WASH complex [GO:0071203]		4.3067	0.225233	0.00681964	1.18256	7.40316	7.16125	7.20058	7.23911
Q9ULU4.2	Protein kinase C-binding protein 1 (Cutaneous T-cell lymphoma-associated antigen se14-3) (CTCL-associated antigen se14-3) (Rack7) (Zinc finger MYND domain-containing protein 8)	ZMYND8 KIAA1125 PRKCBP1 RACK7	Q9ULU4	PKCB1_HUMAN	Homo sapiens (Human)	modulation of excitatory postsynaptic potential [GO:0098815];negative regulation of cell migration [GO:0030336];positive regulation of dendritic spine development [GO:0060999];positive regulation of dendritic spine maintenance [GO:1902952];positive regulation of filopodium assembly [GO:0051491];regulation of postsynaptic density protein 95 clustering [GO:1902897];regulation of transcription, DNA-…	cytoplasm [GO:0005737];dendritic shaft [GO:0043198];dendritic spine [GO:0043197];Golgi apparatus [GO:0005794];nucleoplasm [GO:0005654];nucleus [GO:0005634]	lysine-acetylated histone binding [GO:0070577];methylated histone binding [GO:0035064];protein domain specific binding [GO:0019904];protein N-terminus binding [GO:0047485];repressing transcription factor binding [GO:0070491];transcription corepressor activity [GO:0003714];zinc ion binding [GO:0008270]	3.8689	0.00936589	0.000770989	1.31078	7.61179	7.41734	7.22137	7.22879
Q9UPS8.3	Ankyrin repeat domain-containing protein 26	ANKRD26 KIAA1074	Q9UPS8	ANR26_HUMAN	Homo sapiens (Human)	negative regulation of fat cell differentiation [GO:0045599]	centrosome [GO:0005813]		19.8379	0.00324875	0.000367721	1.14491	7.5853	7.48783	7.47661	7.39007
Q9UHV7.3	Mediator of RNA polymerase II transcription subunit 13 (Activator-recruited cofactor 250 kDa component) (ARC250) (Mediator complex subunit 13) (Thyroid hormone receptor-associated protein 1) (Thyroid hormone receptor-associated protein complex 240 kDa component) (Trap240) (Vitamin D3 receptor-interacting protein complex component DRIP250) (DRIP250)	MED13 ARC250 KIAA0593 THRAP1 TRAP240	Q9UHV7	MED13_HUMAN	Homo sapiens (Human)	cholesterol homeostasis [GO:0042632];negative regulation of DNA-binding transcription factor activity [GO:0043433];positive regulation of transcription, DNA-templated [GO:0045893];positive regulation of transcription by RNA polymerase II [GO:0045944];regulation of transcription by RNA polymerase II [GO:0006357];transcription initiation from RNA polymerase II promoter [GO:0006367];triglyceride hom…	mediator complex [GO:0016592];membrane [GO:0016020];nucleoplasm [GO:0005654];nucleus [GO:0005634]	nuclear receptor transcription coactivator activity [GO:0030374];thyroid hormone receptor binding [GO:0046966];transcription coactivator activity [GO:0003713];transcription coregulator activity [GO:0003712];vitamin D receptor binding [GO:0042809]	9.9929	0.00717656	0.000637923	1.33888	7.73072	7.46793	7.38408	7.30969
O00409.1	Forkhead box protein N3 (Checkpoint suppressor 1)	FOXN3 C14orf116 CHES1	O00409	FOXN3_HUMAN	Homo sapiens (Human)	craniofacial suture morphogenesis [GO:0097094];mitotic G2 DNA damage checkpoint [GO:0007095];negative regulation of transcription, DNA-templated [GO:0045892]	nuclear chromatin [GO:0000790];nucleus [GO:0005634]	DNA-binding transcription factor activity, RNA polymerase II-specific [GO:0000981];protein C-terminus binding [GO:0008022];sequence-specific DNA binding [GO:0043565]	3.5194	0.065105	0.00257367	1.28739	7.38398	7.01953	7.05492	7.27733
Q8TDR0.1	TRAF3-interacting protein 1 (Interleukin-13 receptor alpha 1-binding protein 1) (Intraflagellar transport protein 54 homolog) (Microtubule-interacting protein associated with TRAF3) (MIP-T3)	TRAF3IP1 IFT54 MIPT3	Q8TDR0	MIPT3_HUMAN	Homo sapiens (Human)	cilium assembly [GO:0060271];embryonic camera-type eye development [GO:0031076];embryonic digit morphogenesis [GO:0042733];embryonic heart tube development [GO:0035050];intraciliary transport [GO:0042073];intraciliary transport involved in cilium assembly [GO:0035735];kidney development [GO:0001822];morphogenesis of a polarized epithelium [GO:0001738];negative regulation of defense response to vi…	axoneme [GO:0005930];centrosome [GO:0005813];ciliary basal body [GO:0036064];ciliary base [GO:0097546];ciliary tip [GO:0097542];ciliary transition zone [GO:0035869];cilium [GO:0005929];intraciliary transport particle B [GO:0030992]	microtubule binding [GO:0008017]	4.4131	0.065105	0.00257367	1.28739	7.38398	7.01953	7.05492	7.27733
Q8TE49.1	OTU domain-containing protein 7A (EC 3.4.19.12) (Zinc finger protein Cezanne 2)	OTUD7A C15orf16 CEZANNE2 OTUD7	Q8TE49	OTU7A_HUMAN	Homo sapiens (Human)	negative regulation of I-kappaB kinase/NF-kappaB signaling [GO:0043124];protein deubiquitination [GO:0016579];protein deubiquitination involved in ubiquitin-dependent protein catabolic process [GO:0071947];protein K11-linked deubiquitination [GO:0035871];protein K48-linked deubiquitination [GO:0071108];protein K63-linked deubiquitination [GO:0070536]	cytoplasm [GO:0005737];cytosol [GO:0005829];nucleus [GO:0005634]	DNA binding [GO:0003677];K63-linked polyubiquitin modification-dependent protein binding [GO:0070530];thiol-dependent ubiquitin-specific protease activity [GO:0004843];thiol-dependent ubiquitinyl hydrolase activity [GO:0036459];zinc ion binding [GO:0008270]	4.5925	0.0462065	0.00210306	1.32912	7.58401	7.31241	7.17354	7.25563
P41182.1	B-cell lymphoma 6 protein (BCL-6) (B-cell lymphoma 5 protein) (BCL-5) (Protein LAZ-3) (Zinc finger and BTB domain-containing protein 27) (Zinc finger protein 51)	BCL6 BCL5 LAZ3 ZBTB27 ZNF51	P41182	BCL6_HUMAN	Homo sapiens (Human)	actin cytoskeleton organization [GO:0030036];B cell differentiation [GO:0030183];cell morphogenesis [GO:0000902];cellular response to DNA damage stimulus [GO:0006974];cytokine-mediated signaling pathway [GO:0019221];erythrocyte development [GO:0048821];germinal center formation [GO:0002467];inflammatory response [GO:0006954];negative regulation of B cell apoptotic process [GO:0002903];negative re…	Golgi apparatus [GO:0005794];nucleoplasm [GO:0005654];nucleus [GO:0005634]	chromatin binding [GO:0003682];chromatin DNA binding [GO:0031490];DNA binding [GO:0003677];DNA-binding transcription factor activity [GO:0003700];DNA-binding transcription repressor activity, RNA polymerase II-specific [GO:0001227];identical protein binding [GO:0042802];intronic transcription regulatory region sequence-specific DNA binding [GO:0001161];metal ion binding [GO:0046872];RNA polymeras…	8.0815	0.135842	0.00447803	1.12567	7.41904	7.25048	7.24826	7.3049
P86452.1	Zinc finger BED domain-containing protein 6	ZBED6	P86452	ZBED6_HUMAN	Homo sapiens (Human)	blastocyst hatching [GO:0001835];negative regulation of transcription, DNA-templated [GO:0045892];negative regulation of transcription by RNA polymerase II [GO:0000122]	nuclear chromatin [GO:0000790];nucleolus [GO:0005730];nucleus [GO:0005634]	DNA binding [GO:0003677];DNA-binding transcription factor activity, RNA polymerase II-specific [GO:0000981];metal ion binding [GO:0046872];protein dimerization activity [GO:0046983]	14.1378	1.15e-10	1.72e-10	3.17985	5.80657	5.87851	6.30675	7.47553
Q76I76.1	Protein phosphatase Slingshot homolog 2 (EC 3.1.3.16) (EC 3.1.3.48) (SSH-like protein 2) (SSH-2L) (hSSH-2L)	SSH2 KIAA1725 SSH2L	Q76I76	SSH2_HUMAN	Homo sapiens (Human)	actin cytoskeleton organization [GO:0030036];negative regulation of actin filament polymerization [GO:0030837];protein dephosphorylation [GO:0006470]	cytoplasm [GO:0005737];cytoskeleton [GO:0005856];extracellular space [GO:0005615]	actin binding [GO:0003779];phosphoprotein phosphatase activity [GO:0004721];protein tyrosine/serine/threonine phosphatase activity [GO:0008138];protein tyrosine phosphatase activity [GO:0004725]	9.3069	0.0117712	0.000904736	1.26113	7.64371	7.39519	7.72991	7.56836
Q9UI10.2	Translation initiation factor eIF-2B subunit delta (eIF-2B GDP-GTP exchange factor subunit delta)	EIF2B4 EIF2BD	Q9UI10	EI2BD_HUMAN	Homo sapiens (Human)	myelination [GO:0042552];oligodendrocyte development [GO:0014003];ovarian follicle development [GO:0001541];regulation of translation [GO:0006417];response to glucose [GO:0009749];response to heat [GO:0009408];response to peptide hormone [GO:0043434];T cell receptor signaling pathway [GO:0050852];translational initiation [GO:0006413]	cytoplasm [GO:0005737];cytosol [GO:0005829];eukaryotic translation initiation factor 2B complex [GO:0005851]	translation initiation factor activity [GO:0003743];translation initiation factor binding [GO:0031369]	12.9075	1.13e-11	2.34e-11	1.61347	7.34299	8.02229	7.33579	7.33212
Q96N67.4	Dedicator of cytokinesis protein 7	DOCK7 KIAA1771	Q96N67	DOCK7_HUMAN	Homo sapiens (Human)	activation of GTPase activity [GO:0090630];axonogenesis [GO:0007409];establishment of neuroblast polarity [GO:0045200];interkinetic nuclear migration [GO:0022027];microtubule cytoskeleton organization [GO:0000226];negative regulation of cold-induced thermogenesis [GO:0120163];neuron projection development [GO:0031175];positive regulation of peptidyl-serine phosphorylation [GO:0033138];positive re…	axon [GO:0030424];basal part of cell [GO:0045178];focal adhesion [GO:0005925];growth cone [GO:0030426];neuron projection [GO:0043005]	guanyl-nucleotide exchange factor activity [GO:0005085];Rac GTPase binding [GO:0048365]	11.808	2.2e-09	2.36e-09	1.91747	6.58793	6.76047	7.14414	7.52714
Q9P2H5.3	Ubiquitin carboxyl-terminal hydrolase 35 (EC 3.4.19.12) (Deubiquitinating enzyme 35) (Ubiquitin thioesterase 35) (Ubiquitin-specific-processing protease 35)	USP35 KIAA1372 USP34	Q9P2H5	UBP35_HUMAN	Homo sapiens (Human)	protein deubiquitination [GO:0016579];ubiquitin-dependent protein catabolic process [GO:0006511]		cysteine-type endopeptidase activity [GO:0004197];thiol-dependent ubiquitin-specific protease activity [GO:0004843]	16.9991	0.332947	0.00973516	1.09662	7.50631	7.60254	7.53476	7.46947
Q0VGE8.2	Zinc finger protein 816	ZNF816 ZNF816A	Q0VGE8	ZN816_HUMAN	Homo sapiens (Human)	regulation of transcription, DNA-templated [GO:0006355]	nucleus [GO:0005634]	DNA binding [GO:0003677];metal ion binding [GO:0046872]	12.4932	0.00312322	0.000357705	1.24023	7.61808	7.48581	7.36896	7.30747
Q9BW92.1	Threonine--tRNA ligase, mitochondrial (EC 6.1.1.3) (Threonyl-tRNA synthetase) (ThrRS) (Threonyl-tRNA synthetase-like 1)	TARS2 TARSL1	Q9BW92	SYTM_HUMAN	Homo sapiens (Human)	mitochondrial threonyl-tRNA aminoacylation [GO:0070159];threonyl-tRNA aminoacylation [GO:0006435];tRNA aminoacylation for protein translation [GO:0006418]	mitochondrial matrix [GO:0005759]	aminoacyl-tRNA editing activity [GO:0002161];aminoacyl-tRNA ligase activity [GO:0004812];ATP binding [GO:0005524];protein homodimerization activity [GO:0042803];threonine-tRNA ligase activity [GO:0004829]	8.2241	0.39201	0.0113137	1.07141	7.48932	7.54356	7.55338	7.45387
Q96CP6.2	Protein Aster-A (GRAM domain-containing protein 1A)	GRAMD1A KIAA1533	Q96CP6	ASTRA_HUMAN	Homo sapiens (Human)	autophagy [GO:0006914];cellular response to cholesterol [GO:0071397]	autophagosome [GO:0005776];cytoplasmic vesicle [GO:0031410];cytosol [GO:0005829];endoplasmic reticulum-plasma membrane contact site [GO:0140268];extrinsic component of cytoplasmic side of plasma membrane [GO:0031234];integral component of membrane [GO:0016021];intrinsic component of endoplasmic reticulum membrane [GO:0031227];organelle membrane contact site [GO:0044232];plasma membrane [GO:000588…	cholesterol binding [GO:0015485];cholesterol transfer activity [GO:0120020]	4.2408	0.130708	0.00436484	1.19729	7.69273	7.59356	7.53104	7.43297
Q8N7X1.2	RNA-binding motif protein, X-linked-like-3	RBMXL3 CXorf55	Q8N7X1	RMXL3_HUMAN	Homo sapiens (Human)	mRNA splicing, via spliceosome [GO:0000398]	U1 snRNP [GO:0005685];U2-type prespliceosome [GO:0071004]	mRNA binding [GO:0003729];snRNA binding [GO:0017069];U1 snRNA binding [GO:0030619]	10.1281	0.0217093	0.00131537	1.20872	7.46504	7.38225	7.56324	7.65573
Q9C091.2	GREB1-like protein (Growth regulation by estrogen in breast cancer 1-like protein)	GREB1L C18orf6 KIAA1772	Q9C091	GRB1L_HUMAN	Homo sapiens (Human)	branching involved in ureteric bud morphogenesis [GO:0001658];cardiac ventricle development [GO:0003231];kidney development [GO:0001822];male genitalia development [GO:0030539];mesonephric duct development [GO:0072177];metanephros development [GO:0001656];paramesonephric duct development [GO:0061205];uterus development [GO:0060065]	integral component of membrane [GO:0016021]		4.2302	1.17e-08	1.02e-08	1.73804	7.70152	8.36565	7.72883	7.56819
Q9BWE0.1	Replication initiator 1 (60 kDa origin-specific DNA-binding protein) (60 kDa replication initiation region protein) (ATT-binding protein) (DHFR oribeta-binding protein RIP60) (Zinc finger protein 464)	REPIN1 RIP60 ZNF464	Q9BWE0	REPI1_HUMAN	Homo sapiens (Human)	DNA replication [GO:0006260]	nuclear origin of replication recognition complex [GO:0005664];nucleoplasm [GO:0005654]	DNA binding [GO:0003677];metal ion binding [GO:0046872];RNA binding [GO:0003723]	8.2461	0.73288	0.0202056	1.08218	7.77343	7.69607	7.70469	7.65948
O00522.2	Krev interaction trapped protein 1 (Krev interaction trapped 1) (Cerebral cavernous malformations 1 protein)	KRIT1 CCM1	O00522	KRIT1_HUMAN	Homo sapiens (Human)	angiogenesis [GO:0001525];cell redox homeostasis [GO:0045454];negative regulation of angiogenesis [GO:0016525];negative regulation of endothelial cell apoptotic process [GO:2000352];negative regulation of endothelial cell migration [GO:0010596];negative regulation of endothelial cell proliferation [GO:0001937];regulation of establishment of cell polarity [GO:2000114];small GTPase mediated signal …	cell [GO:0005623];cell-cell junction [GO:0005911];cytoplasm [GO:0005737];cytoskeleton [GO:0005856];extracellular space [GO:0005615];plasma membrane [GO:0005886]	GTPase regulator activity [GO:0030695];microtubule binding [GO:0008017];phosphatidylinositol-4,5-bisphosphate binding [GO:0005546]	9.4302	0.13557	0.00447416	1.24533	7.60432	7.32165	7.28779	7.44861
O14802.2	DNA-directed RNA polymerase III subunit RPC1 (RNA polymerase III subunit C1) (EC 2.7.7.6) (DNA-directed RNA polymerase III largest subunit) (DNA-directed RNA polymerase III subunit A) (RNA polymerase III 155 kDa subunit) (RPC155) (RNA polymerase III subunit C160)	POLR3A	O14802	RPC1_HUMAN	Homo sapiens (Human)	defense response to virus [GO:0051607];innate immune response [GO:0045087];positive regulation of interferon-beta production [GO:0032728];positive regulation of type I interferon production [GO:0032481];transcription, DNA-templated [GO:0006351];transcription by RNA polymerase III [GO:0006383]	cytosol [GO:0005829];membrane [GO:0016020];nucleoplasm [GO:0005654];RNA polymerase III complex [GO:0005666]	chromatin binding [GO:0003682];DNA binding [GO:0003677];DNA-directed 5'-3' RNA polymerase activity [GO:0003899];metal ion binding [GO:0046872]	7.5175	0.0275417	0.00154758	1.17217	7.6143	7.62261	7.39343	7.47658
Q659C4.2	La-related protein 1B (La ribonucleoprotein domain family member 1B) (La ribonucleoprotein domain family member 2) (La-related protein 2)	LARP1B LARP2	Q659C4	LAR1B_HUMAN	Homo sapiens (Human)		nucleus [GO:0005634]	RNA binding [GO:0003723]	4.1945	0.286449	0.0084696	1.19745	7.68549	7.49804	7.42553	7.45065
P55196.3	Afadin (ALL1-fused gene from chromosome 6 protein) (Protein AF-6) (Afadin adherens junction formation factor)	AFDN AF6 MLLT4	P55196	AFAD_HUMAN	Homo sapiens (Human)	adherens junction organization [GO:0034332];bicellular tight junction assembly [GO:0070830];cell adhesion [GO:0007155];cell-cell adhesion mediated by cadherin [GO:0044331];cell-cell signaling [GO:0007267];establishment of endothelial intestinal barrier [GO:0090557];establishment of protein localization to plasma membrane [GO:0061951];negative regulation of cell migration [GO:0030336];pore complex…	adherens junction [GO:0005912];cell-cell contact zone [GO:0044291];cell-cell junction [GO:0005911];cell junction [GO:0030054];cytosol [GO:0005829];nuclear speck [GO:0016607];nucleoplasm [GO:0005654];plasma membrane [GO:0005886];pore complex [GO:0046930];tight junction [GO:0070160]	actin filament binding [GO:0051015];cadherin binding [GO:0045296];cell adhesion molecule binding [GO:0050839];protein C-terminus binding [GO:0008022];Ras GTPase binding [GO:0017016]	8.5634	0.0233811	0.00139116	1.18404	7.67159	7.42787	7.49899	7.53375
Q7Z7L1.2	Schlafen family member 11 (EC 3.6.-.-)	SLFN11	Q7Z7L1	SLN11_HUMAN	Homo sapiens (Human)	cellular response to DNA damage stimulus [GO:0006974];defense response to virus [GO:0051607];negative regulation of DNA replication [GO:0008156];negative regulation of G1/S transition of mitotic cell cycle [GO:2000134];positive regulation of cell death [GO:0010942];replication fork arrest [GO:0043111];rRNA catabolic process [GO:0016075];tRNA catabolic process [GO:0016078]	cytosol [GO:0005829];nucleoplasm [GO:0005654];nucleus [GO:0005634];site of DNA damage [GO:0090734]	ATPase activity [GO:0016887];ATP binding [GO:0005524];endoribonuclease activity [GO:0004521];helicase activity [GO:0004386];tRNA binding [GO:0000049];zinc ion binding [GO:0008270]	4.604	7.48e-05	1.85e-05	1.50445	7.47227	7.01222	7.35983	7.60145
Q9BX66.3	Sorbin and SH3 domain-containing protein 1 (Ponsin) (SH3 domain protein 5) (SH3P12) (c-Cbl-associated protein) (CAP)	SORBS1 KIAA0894 KIAA1296 SH3D5	Q9BX66	SRBS1_HUMAN	Homo sapiens (Human)	cell-matrix adhesion [GO:0007160];cellular response to insulin stimulus [GO:0032869];focal adhesion assembly [GO:0048041];insulin receptor signaling pathway [GO:0008286];muscle contraction [GO:0006936];positive regulation of glucose import [GO:0046326];positive regulation of glycogen biosynthetic process [GO:0045725];positive regulation of insulin receptor signaling pathway [GO:0046628];positive …	adherens junction [GO:0005912];cell-substrate junction [GO:0030055];centrosome [GO:0005813];cytosol [GO:0005829];focal adhesion [GO:0005925];membrane raft [GO:0045121];nuclear matrix [GO:0016363];nucleus [GO:0005634];plasma membrane [GO:0005886];stress fiber [GO:0001725];zonula adherens [GO:0005915]	actin binding [GO:0003779];cytoskeletal protein binding [GO:0008092];insulin receptor binding [GO:0005158];SH3/SH2 adaptor activity [GO:0005070]	13.9451	0.100891	0.00360918	1.086	7.62927	7.52763	7.58427	7.64665
Q6ZWK6.2	Transmembrane protease serine 11F (EC 3.4.21.-) (Airway trypsin-like protease 4)	TMPRSS11F HATL4	Q6ZWK6	TM11F_HUMAN	Homo sapiens (Human)		extracellular region [GO:0005576];integral component of plasma membrane [GO:0005887]	serine-type endopeptidase activity [GO:0004252]	3.7432	0.0272718	0.00154343	1.16126	7.57559	7.56091	7.3599	7.45442
Q86VS8.2	Protein Hook homolog 3 (h-hook3) (hHK3)	HOOK3	Q86VS8	HOOK3_HUMAN	Homo sapiens (Human)	cytoplasmic microtubule organization [GO:0031122];cytoskeleton-dependent intracellular transport [GO:0030705];early endosome to late endosome transport [GO:0045022];endosome organization [GO:0007032];endosome to lysosome transport [GO:0008333];Golgi localization [GO:0051645];interkinetic nuclear migration [GO:0022027];lysosome organization [GO:0007040];microtubule anchoring at centrosome [GO:0034…	centriolar satellite [GO:0034451];centrosome [GO:0005813];cis-Golgi network [GO:0005801];cytoplasm [GO:0005737];cytosol [GO:0005829];FHF complex [GO:0070695];microtubule [GO:0005874];pericentriolar material [GO:0000242]	dynactin binding [GO:0034452];dynein intermediate chain binding [GO:0045505];dynein light chain binding [GO:0045503];dynein light intermediate chain binding [GO:0051959];identical protein binding [GO:0042802];microtubule binding [GO:0008017]	13.8039	0.000311614	6.1e-05	1.47804	8.03592	7.47223	7.87965	7.73496
O75448.1	Mediator of RNA polymerase II transcription subunit 24 (Activator-recruited cofactor 100 kDa component) (ARC100) (Cofactor required for Sp1 transcriptional activation subunit 4) (CRSP complex subunit 4) (Mediator complex subunit 24) (Thyroid hormone receptor-associated protein 4) (Thyroid hormone receptor-associated protein complex 100 kDa component) (Trap100) (hTRAP100) (Vitamin D3 receptor-inte…	MED24 ARC100 CRSP4 DRIP100 KIAA0130 THRAP4 TRAP100	O75448	MED24_HUMAN	Homo sapiens (Human)	positive regulation of transcription, DNA-templated [GO:0045893];transcription initiation from RNA polymerase II promoter [GO:0006367]	mediator complex [GO:0016592];nucleoplasm [GO:0005654];nucleus [GO:0005634]	nuclear receptor transcription coactivator activity [GO:0030374];thyroid hormone receptor binding [GO:0046966];transcription coregulator activity [GO:0003712];vitamin D receptor binding [GO:0042809]	8.6539	0.00555625	0.000531359	1.17492	7.62432	7.65872	7.42616	7.43462
Q9Y4U1.3	Methylmalonic aciduria and homocystinuria type C protein (EC 1.16.1.-) (CblC) (Cyanocobalamin reductase (cyanide-eliminating))	MMACHC	Q9Y4U1	MMAC_HUMAN	Homo sapiens (Human)	cobalamin biosynthetic process [GO:0009236];cobalamin metabolic process [GO:0009235];demethylation [GO:0070988];glutathione metabolic process [GO:0006749];oxidation-reduction process [GO:0055114]	cytoplasm [GO:0005737];cytosol [GO:0005829]	cobalamin binding [GO:0031419];cyanocobalamin reductase (cyanide-eliminating) activity [GO:0033787];demethylase activity [GO:0032451];FAD binding [GO:0071949];glutathione binding [GO:0043295];oxidoreductase activity [GO:0016491];protein homodimerization activity [GO:0042803]	10.4306	0.0020453	0.000254356	1.96135	7.08183	6.81296	7.58684	7.78481
Q14147.2	Probable ATP-dependent RNA helicase DHX34 (EC 3.6.4.13) (DEAH box protein 34)	DHX34 DDX34 KIAA0134	Q14147	DHX34_HUMAN	Homo sapiens (Human)	negative regulation of nuclear-transcribed mRNA catabolic process, nonsense-mediated decay [GO:2000623];nuclear-transcribed mRNA catabolic process [GO:0000956];nuclear-transcribed mRNA catabolic process, nonsense-mediated decay [GO:0000184]	membrane [GO:0016020]	ATP binding [GO:0005524];RNA binding [GO:0003723];RNA helicase activity [GO:0003724]	7.6766	0.294515	0.00867271	1.24605	7.57924	7.26187	7.45243	7.52104
Q14585.1	Zinc finger protein 345 (Zinc finger protein HZF10)	ZNF345	Q14585	ZN345_HUMAN	Homo sapiens (Human)	negative regulation of transcription by RNA polymerase II [GO:0000122];regulation of transcription by RNA polymerase III [GO:0006359];transcription by RNA polymerase II [GO:0006366];transcription by RNA polymerase III [GO:0006383]	nucleus [GO:0005634]	DNA binding [GO:0003677];metal ion binding [GO:0046872]	9.7537	0.00355353	0.000395067	1.30902	7.8972	7.50871	7.67702	7.64759
O00203.3	AP-3 complex subunit beta-1 (Adaptor protein complex AP-3 subunit beta-1) (Adaptor-related protein complex 3 subunit beta-1) (Beta-3A-adaptin) (Clathrin assembly protein complex 3 beta-1 large chain)	AP3B1 ADTB3A	O00203	AP3B1_HUMAN	Homo sapiens (Human)	anterograde axonal transport [GO:0008089];anterograde synaptic vesicle transport [GO:0048490];antigen processing and presentation, exogenous lipid antigen via MHC class Ib [GO:0048007];blood coagulation [GO:0007596];intracellular protein transport [GO:0006886];melanosome organization [GO:0032438];positive regulation of NK T cell differentiation [GO:0051138];protein targeting to lysosome [GO:00066…	AP-3 adaptor complex [GO:0030123];axon cytoplasm [GO:1904115];cell [GO:0005623];clathrin adaptor complex [GO:0030131];clathrin-coated vesicle membrane [GO:0030665];Golgi apparatus [GO:0005794];lysosomal membrane [GO:0005765];membrane [GO:0016020];synapse [GO:0045202]	GTP-dependent protein binding [GO:0030742];protein phosphatase binding [GO:0019903]	17.9482	1.86e-11	3.59e-11	1.56636	6.9785	7.04214	7.05477	7.62592
Q9C040.1	Tripartite motif-containing protein 2 (EC 2.3.2.27) (E3 ubiquitin-protein ligase TRIM2) (RING finger protein 86) (RING-type E3 ubiquitin transferase TRIM2)	TRIM2 KIAA0517 RNF86	Q9C040	TRIM2_HUMAN	Homo sapiens (Human)	proteasome-mediated ubiquitin-dependent protein catabolic process [GO:0043161];protein polyubiquitination [GO:0000209];regulation of neuron apoptotic process [GO:0043523]	cytoplasm [GO:0005737]	ubiquitin protein ligase activity [GO:0061630];ubiquitin-protein transferase activity [GO:0004842];zinc ion binding [GO:0008270]	9.3899	0.231313	0.00698912	1.13759	7.70199	7.66841	7.51601	7.64813
Q6DN14.2	Multiple C2 and transmembrane domain-containing protein 1	MCTP1	Q6DN14	MCTP1_HUMAN	Homo sapiens (Human)	calcium-mediated signaling [GO:0019722];negative regulation of cell migration [GO:0030336];negative regulation of endocytosis [GO:0045806];negative regulation of response to oxidative stress [GO:1902883];regulation of neuronal synaptic plasticity [GO:0048168];regulation of neurotransmitter secretion [GO:0046928]	cell junction [GO:0030054];endoplasmic reticulum membrane [GO:0005789];integral component of membrane [GO:0016021];recycling endosome [GO:0055037];synaptic vesicle membrane [GO:0030672]	calcium ion binding [GO:0005509]	4.4989	0.00451114	0.000470201	1.19397	7.79536	7.76931	7.53959	7.54364
Q8IXJ9.3	Polycomb group protein ASXL1 (Additional sex combs-like protein 1)	ASXL1 KIAA0978	Q8IXJ9	ASXL1_HUMAN	Homo sapiens (Human)	animal organ morphogenesis [GO:0009887];bone marrow development [GO:0048539];cell morphogenesis [GO:0000902];glomerular visceral epithelial cell development [GO:0072015];heart morphogenesis [GO:0003007];hemopoiesis [GO:0030097];homeostasis of number of cells [GO:0048872];lung saccule development [GO:0060430];monoubiquitinated histone H2A deubiquitination [GO:0035522];negative regulation of fat ce…	nucleoplasm [GO:0005654];PR-DUB complex [GO:0035517]	chromatin binding [GO:0003682];DNA binding [GO:0003677];metal ion binding [GO:0046872];peroxisome proliferator activated receptor binding [GO:0042975];retinoic acid receptor binding [GO:0042974];transcription coactivator activity [GO:0003713]	21.2196	0.0574504	0.0023941	1.21694	7.52868	7.70756	7.78946	7.81193
Q8TF39.3	Zinc finger protein 483 (Zinc finger protein with KRAB and SCAN domains 16)	ZNF483 KIAA1962 ZKSCAN16	Q8TF39	ZN483_HUMAN	Homo sapiens (Human)		nucleus [GO:0005634]	DNA binding [GO:0003677];DNA-binding transcription factor activity [GO:0003700];metal ion binding [GO:0046872]	4.7888	7e-11	1.17e-10	3.08556	7.49116	6.15152	7.55648	7.77705
Q32P44.1	Echinoderm microtubule-associated protein-like 3 (EMAP-3)	EML3	Q32P44	EMAL3_HUMAN	Homo sapiens (Human)	microtubule cytoskeleton organization [GO:0000226]	cytoplasm [GO:0005737];microtubule [GO:0005874]	microtubule binding [GO:0008017]	10.0268	0.0119803	0.00091062	1.67639	7.1179	7.27656	7.68511	7.86326
P12107.4	Collagen alpha-1(XI) chain	COL11A1 COLL6	P12107	COBA1_HUMAN	Homo sapiens (Human)	cartilage condensation [GO:0001502];chondrocyte development [GO:0002063];collagen fibril organization [GO:0030199];detection of mechanical stimulus involved in sensory perception of sound [GO:0050910];embryonic skeletal system morphogenesis [GO:0048704];endodermal cell differentiation [GO:0035987];extracellular matrix organization [GO:0030198];inner ear morphogenesis [GO:0042472];ossification [GO…	collagen-containing extracellular matrix [GO:0062023];collagen type XI trimer [GO:0005592];endoplasmic reticulum lumen [GO:0005788];extracellular matrix [GO:0031012];extracellular region [GO:0005576];extracellular space [GO:0005615]	extracellular matrix binding [GO:0050840];extracellular matrix structural constituent [GO:0005201];heparan sulfate binding [GO:1904399];heparin binding [GO:0008201];metal ion binding [GO:0046872];protein binding, bridging [GO:0030674]	12.0272	2.64e-07	1.56e-07	1.88632	6.77042	7.15464	7.31552	7.68599
Q8NFW1.2	Collagen alpha-1(XXII) chain	COL22A1	Q8NFW1	COMA1_HUMAN	Homo sapiens (Human)	extracellular matrix organization [GO:0030198]	collagen trimer [GO:0005581];endoplasmic reticulum lumen [GO:0005788];extracellular matrix [GO:0031012];extracellular region [GO:0005576];extracellular space [GO:0005615]	extracellular matrix structural constituent [GO:0005201]	17.262	0.0105134	0.000840067	1.16662	7.79266	7.57032	7.69304	7.72967
Q9Y2K9.2	Syntaxin-binding protein 5-like (Lethal(2) giant larvae protein homolog 4) (Tomosyn-2)	STXBP5L KIAA1006 LLGL4	Q9Y2K9	STB5L_HUMAN	Homo sapiens (Human)	exocytosis [GO:0006887];glucose homeostasis [GO:0042593];negative regulation of insulin secretion [GO:0046676];protein transport [GO:0015031];regulation of exocytosis [GO:0017157];regulation of protein secretion [GO:0050708];regulation of synaptic vesicle exocytosis [GO:2000300]	cytoplasm [GO:0005737];neuromuscular junction [GO:0031594];neuronal dense core vesicle [GO:0098992];plasma membrane [GO:0005886];SNARE complex [GO:0031201]	GTPase activator activity [GO:0005096];myosin II binding [GO:0045159];Rab GTPase binding [GO:0017137];syntaxin binding [GO:0019905]	16.7458	0.426294	0.012218	1.16348	7.9701	7.90149	7.96015	7.75166
Q9UHB7.1	AF4/FMR2 family member 4 (ALL1-fused gene from chromosome 5q31 protein) (Protein AF-5q31) (Major CDK9 elongation factor-associated protein)	AFF4 AF5Q31 MCEF HSPC092	Q9UHB7	AFF4_HUMAN	Homo sapiens (Human)	regulation of gene expression [GO:0010468];spermatid development [GO:0007286];transcription by RNA polymerase II [GO:0006366];transcription elongation from RNA polymerase II promoter [GO:0006368]	ELL-EAF complex [GO:0032783];fibrillar center [GO:0001650];nucleoplasm [GO:0005654];nucleus [GO:0005634];transcriptionally active chromatin [GO:0035327];transcription elongation factor complex [GO:0008023]	DNA-binding transcription factor activity [GO:0003700]	11.9119	0.143875	0.00470535	1.28162	7.72092	7.63227	7.99024	7.82331
O76031.2	ATP-dependent Clp protease ATP-binding subunit clpX-like, mitochondrial	CLPX	O76031	CLPX_HUMAN	Homo sapiens (Human)	ATP metabolic process [GO:0046034];protein catabolic process [GO:0030163];protein folding [GO:0006457];proteolysis [GO:0006508];proteolysis involved in cellular protein catabolic process [GO:0051603]	cytosol [GO:0005829];endopeptidase Clp complex [GO:0009368];mitochondrial endopeptidase Clp complex [GO:0009841];mitochondrial inner membrane [GO:0005743];mitochondrial matrix [GO:0005759];mitochondrial nucleoid [GO:0042645];mitochondrion [GO:0005739];nucleoplasm [GO:0005654]	ATPase activity [GO:0016887];ATP binding [GO:0005524];metal ion binding [GO:0046872];peptidase activator activity [GO:0016504];unfolded protein binding [GO:0051082]	14.1835	0.0120177	0.00091062	1.16744	7.74826	7.57116	7.53044	7.75378
P50454.2	Serpin H1 (47 kDa heat shock protein) (Arsenic-transactivated protein 3) (AsTP3) (Cell proliferation-inducing gene 14 protein) (Collagen-binding protein) (Colligin) (Rheumatoid arthritis-related antigen RA-A47)	SERPINH1 CBP1 CBP2 HSP47 SERPINH2 PIG14	P50454	SERPH_HUMAN	Homo sapiens (Human)	chondrocyte development involved in endochondral bone morphogenesis [GO:0003433];collagen biosynthetic process [GO:0032964];collagen fibril organization [GO:0030199];negative regulation of endopeptidase activity [GO:0010951];protein maturation [GO:0051604];response to unfolded protein [GO:0006986]	collagen-containing extracellular matrix [GO:0062023];endoplasmic reticulum [GO:0005783];endoplasmic reticulum-Golgi intermediate compartment [GO:0005793];endoplasmic reticulum lumen [GO:0005788];extracellular space [GO:0005615];membrane raft [GO:0045121]	collagen binding [GO:0005518];RNA binding [GO:0003723];serine-type endopeptidase inhibitor activity [GO:0004867];unfolded protein binding [GO:0051082]	15.9859	0.046155	0.00210306	1.13627	7.57909	7.48405	7.63259	7.66836
O75373.3	Zinc finger protein 737 (Zinc finger protein 102)	ZNF737 ZNF102	O75373	ZN737_HUMAN	Homo sapiens (Human)	regulation of transcription, DNA-templated [GO:0006355]	nucleus [GO:0005634]	DNA binding [GO:0003677];metal ion binding [GO:0046872]	4.2123	0.348762	0.0101668	1.18142	7.73723	7.60524	7.49671	7.57283
Q7Z3Z4.2	Piwi-like protein 4	PIWIL4 HIWI2 PIWI	Q7Z3Z4	PIWL4_HUMAN	Homo sapiens (Human)	cell differentiation [GO:0030154];DNA methylation involved in gamete generation [GO:0043046];epithelial structure maintenance [GO:0010669];gene silencing by RNA [GO:0031047];meiotic cell cycle [GO:0051321];multicellular organism development [GO:0007275];negative regulation of transposition [GO:0010529];piRNA metabolic process [GO:0034587];regulation of translation [GO:0006417];RNA phosphodiester …	cytoplasm [GO:0005737];nucleus [GO:0005634];P granule [GO:0043186];piP-body [GO:0071547]	piRNA binding [GO:0034584]	18.2037	1.92e-07	1.18e-07	1.26824	7.56042	7.44302	7.76745	7.78585
Q96M94.2	Kelch-like protein 15	KLHL15 KIAA1677	Q96M94	KLH15_HUMAN	Homo sapiens (Human)	negative regulation of double-strand break repair via homologous recombination [GO:2000042];nuclear protein quality control by the ubiquitin-proteasome system [GO:0071630];protein ubiquitination [GO:0016567];ubiquitin-dependent protein catabolic process [GO:0006511]	Cul3-RING ubiquitin ligase complex [GO:0031463];nucleus [GO:0005634]		12.2006	0.232381	0.0070141	1.08084	7.82219	7.71004	7.79149	7.73668
O43897.1	Tolloid-like protein 1 (EC 3.4.24.-)	TLL1 TLL	O43897	TLL1_HUMAN	Homo sapiens (Human)	cell differentiation [GO:0030154];extracellular matrix disassembly [GO:0022617];skeletal system development [GO:0001501]	extracellular region [GO:0005576]	calcium ion binding [GO:0005509];metalloendopeptidase activity [GO:0004222];zinc ion binding [GO:0008270]	16.5993	0.000249761	5.13e-05	1.871	7.06767	7.03383	7.88327	7.93764
P58317.2	Zinc finger protein 121 (Zinc finger protein 20)	ZNF121 ZNF20	P58317	ZN121_HUMAN	Homo sapiens (Human)		nucleus [GO:0005634]	DNA binding [GO:0003677];metal ion binding [GO:0046872]	9.0885	0.0171441	0.00112096	1.14954	7.91072	7.74242	7.90753	7.70966
Q8IYB3.2	Serine/arginine repetitive matrix protein 1 (SR-related nuclear matrix protein of 160 kDa) (SRm160) (Ser/Arg-related nuclear matrix protein)	SRRM1 SRM160	Q8IYB3	SRRM1_HUMAN	Homo sapiens (Human)	mRNA 3'-end processing [GO:0031124];mRNA export from nucleus [GO:0006406];mRNA splicing, via spliceosome [GO:0000398];RNA export from nucleus [GO:0006405];RNA splicing [GO:0008380];RNA splicing, via transesterification reactions [GO:0000375]	catalytic step 2 spliceosome [GO:0071013];cytosol [GO:0005829];nuclear matrix [GO:0016363];nuclear speck [GO:0016607];nucleoplasm [GO:0005654];nucleus [GO:0005634]	DNA binding [GO:0003677];RNA binding [GO:0003723]	9.1091	0.00590827	0.000557653	1.28723	7.99871	7.85359	7.63443	7.70501
O60231.2	Pre-mRNA-splicing factor ATP-dependent RNA helicase DHX16 (EC 3.6.4.13) (ATP-dependent RNA helicase #3) (DEAH-box protein 16)	DHX16 DBP2 DDX16 KIAA0577 PRP2	O60231	DHX16_HUMAN	Homo sapiens (Human)	mRNA splicing, via spliceosome [GO:0000398];RNA splicing [GO:0008380]	nucleoplasm [GO:0005654];nucleus [GO:0005634];spliceosomal complex [GO:0005681];U2-type precatalytic spliceosome [GO:0071005]	ATPase activity [GO:0016887];ATP binding [GO:0005524];RNA binding [GO:0003723];RNA helicase activity [GO:0003724]	12.5914	9.65e-10	1.08e-09	1.50933	7.60979	7.25929	7.7875	7.85321
O95393.1	Bone morphogenetic protein 10 (BMP-10)	BMP10	O95393	BMP10_HUMAN	Homo sapiens (Human)	activin receptor signaling pathway [GO:0032924];adult heart development [GO:0007512];atrial cardiac muscle tissue morphogenesis [GO:0055009];BMP signaling pathway [GO:0030509];cardiac muscle cell proliferation [GO:0060038];cell adhesion [GO:0007155];heart trabecula formation [GO:0060347];negative regulation of cardiac muscle hypertrophy [GO:0010614];negative regulation of cell growth [GO:0030308]…	cell surface [GO:0009986];cytoplasm [GO:0005737];extracellular region [GO:0005576];extracellular space [GO:0005615];Z disc [GO:0030018]	cytokine activity [GO:0005125];growth factor activity [GO:0008083];hormone activity [GO:0005179];receptor serine/threonine kinase binding [GO:0033612];telethonin binding [GO:0031433]	3.649	0.487891	0.0137924	1.08452	7.75029	7.72246	7.66761	7.78467
Q6NT76.1	Homeobox-containing protein 1 (Homeobox telomere-binding protein 1) (Telomere-associated homeobox-containing protein 1)	HMBOX1 HOT1 TAH1	Q6NT76	HMBX1_HUMAN	Homo sapiens (Human)	negative regulation of transcription, DNA-templated [GO:0045892];negative regulation of transcription by RNA polymerase II [GO:0000122];positive regulation of chromatin binding [GO:0035563];positive regulation of telomerase activity [GO:0051973];positive regulation of telomere maintenance via telomerase [GO:0032212];positive regulation of transcription, DNA-templated [GO:0045893];regulation of te…	Cajal body [GO:0015030];centrosome [GO:0005813];cytoplasm [GO:0005737];cytosol [GO:0005829];nuclear body [GO:0016604];nuclear chromatin [GO:0000790];nuclear chromosome, telomeric region [GO:0000784];nucleoplasm [GO:0005654];nucleus [GO:0005634];PML body [GO:0016605]	DNA-binding transcription factor activity, RNA polymerase II-specific [GO:0000981];DNA-binding transcription repressor activity, RNA polymerase II-specific [GO:0001227];double-stranded telomeric DNA binding [GO:0003691];identical protein binding [GO:0042802];protein-containing complex binding [GO:0044877];sequence-specific DNA binding [GO:0043565];telomeric DNA binding [GO:0042162]	4.1534	0.487891	0.0137924	1.08452	7.75029	7.72246	7.66761	7.78467
Q6ZN30.1	Zinc finger protein basonuclin-2	BNC2	Q6ZN30	BNC2_HUMAN	Homo sapiens (Human)	endochondral bone growth [GO:0003416];mesenchyme development [GO:0060485];roof of mouth development [GO:0060021];tongue development [GO:0043586]	nucleoplasm [GO:0005654]	DNA binding [GO:0003677];metal ion binding [GO:0046872]	12.6393	4.75e-07	2.5e-07	1.49161	7.95282	8.32489	7.79358	7.74802
P11217.6	Glycogen phosphorylase, muscle form (EC 2.4.1.1) (Myophosphorylase)	PYGM	P11217	PYGM_HUMAN	Homo sapiens (Human)	glycogen catabolic process [GO:0005980];glycogen metabolic process [GO:0005977]	cytoplasm [GO:0005737];cytosol [GO:0005829];extracellular exosome [GO:0070062]	glycogen phosphorylase activity [GO:0008184];linear malto-oligosaccharide phosphorylase activity [GO:0102250];nucleotide binding [GO:0000166];pyridoxal phosphate binding [GO:0030170];SHG alpha-glucan phosphorylase activity [GO:0102499]	14.1129	0.0531087	0.00227984	1.11873	7.73945	7.90132	7.80012	7.85158
Q8WU66.2	Thrombospondin-type laminin G domain and EAR repeat-containing protein (TSP-EAR)	TSPEAR C21orf29	Q8WU66	TSEAR_HUMAN	Homo sapiens (Human)	regulation of Notch signaling pathway [GO:0008593];sensory perception of sound [GO:0007605];tooth mineralization [GO:0034505]	cell surface [GO:0009986];ciliary membrane [GO:0060170];extracellular region [GO:0005576];stereocilium [GO:0032420]		7.5651	0.0409087	0.00195931	1.25892	7.88801	7.55582	7.79666	7.72137
P02042.2	Hemoglobin subunit delta (Delta-globin) (Hemoglobin delta chain)	HBD	P02042	HBD_HUMAN	Homo sapiens (Human)	blood coagulation [GO:0007596];cellular oxidant detoxification [GO:0098869];hydrogen peroxide catabolic process [GO:0042744]	blood microparticle [GO:0072562];cytosol [GO:0005829];haptoglobin-hemoglobin complex [GO:0031838];hemoglobin complex [GO:0005833]	heme binding [GO:0020037];hemoglobin alpha binding [GO:0031721];metal ion binding [GO:0046872];organic acid binding [GO:0043177];oxygen binding [GO:0019825];oxygen carrier activity [GO:0005344]	5.9868	5.96e-13	2.16e-12	6.82442	5.08377	5.70439	6.40738	7.85448
Q8NEN9.1	PDZ domain-containing protein 8 (Sarcoma antigen NY-SAR-84/NY-SAR-104)	PDZD8 PDZK8	Q8NEN9	PDZD8_HUMAN	Homo sapiens (Human)	cytoskeleton organization [GO:0007010];intracellular signal transduction [GO:0035556];lipid transport [GO:0006869];mitochondrial calcium ion homeostasis [GO:0051560];mitochondrion-endoplasmic reticulum membrane tethering [GO:1990456];regulation of cell morphogenesis [GO:0022604];viral process [GO:0016032]	endoplasmic reticulum membrane [GO:0005789];integral component of membrane [GO:0016021];membrane [GO:0016020];mitochondria-associated endoplasmic reticulum membrane [GO:0044233];mitochondrion [GO:0005739]	lipid binding [GO:0008289];metal ion binding [GO:0046872]	3.742	0.00649849	0.000597783	1.36205	8.16093	7.88016	7.78804	7.71515
Q04637.4	Eukaryotic translation initiation factor 4 gamma 1 (eIF-4-gamma 1) (eIF-4G 1) (eIF-4G1) (p220)	EIF4G1 EIF4F EIF4G EIF4GI	Q04637	IF4G1_HUMAN	Homo sapiens (Human)	behavioral fear response [GO:0001662];cap-dependent translational initiation [GO:0002191];cellular macromolecule biosynthetic process [GO:0034645];cellular response to nutrient levels [GO:0031669];developmental process [GO:0032502];energy homeostasis [GO:0097009];negative regulation of autophagy [GO:0010507];negative regulation of neuron death [GO:1901215];negative regulation of peptidyl-threonin…	cytoplasm [GO:0005737];cytosol [GO:0005829];eukaryotic translation initiation factor 4F complex [GO:0016281];membrane [GO:0016020];nucleus [GO:0005634];polysome [GO:0005844]	ATP binding [GO:0005524];eukaryotic initiation factor 4E binding [GO:0008190];identical protein binding [GO:0042802];molecular adaptor activity [GO:0060090];mRNA binding [GO:0003729];RNA binding [GO:0003723];translation factor activity, RNA binding [GO:0008135];translation initiation factor activity [GO:0003743];translation initiation factor binding [GO:0031369]	13.3073	0.786993	0.0216358	1.07406	7.80037	7.8722	7.8594	7.90344
Q9UQR1.2	Zinc finger protein 148 (Transcription factor ZBP-89) (Zinc finger DNA-binding protein 89)	ZNF148 ZBP89	Q9UQR1	ZN148_HUMAN	Homo sapiens (Human)	cellular defense response [GO:0006968];gamete generation [GO:0007276];negative regulation of gene expression [GO:0010629];negative regulation of transcription, DNA-templated [GO:0045892];negative regulation of transcription by RNA polymerase II [GO:0000122];positive regulation of transcription by RNA polymerase II [GO:0045944];protein-containing complex assembly [GO:0065003];substantia nigra deve…	Golgi apparatus [GO:0005794];nucleoplasm [GO:0005654]	DNA-binding transcription factor activity [GO:0003700];DNA-binding transcription repressor activity, RNA polymerase II-specific [GO:0001227];metal ion binding [GO:0046872];RNA polymerase II cis-regulatory region sequence-specific DNA binding [GO:0000978];sequence-specific DNA binding [GO:0043565];transcription regulatory region DNA binding [GO:0044212]	3.812	0.00215318	0.000263253	1.31477	8.04802	7.9123	7.65321	7.65637
Q8N283.2	Ankyrin repeat domain-containing protein 35	ANKRD35	Q8N283	ANR35_HUMAN	Homo sapiens (Human)				14.0509	0.000184103	3.92e-05	1.20959	7.90372	7.9395	7.66498	7.69174
Q9P2F9.2	Zinc finger protein 319	ZNF319 KIAA1388	Q9P2F9	ZN319_HUMAN	Homo sapiens (Human)		nucleus [GO:0005634]	DNA binding [GO:0003677];DNA-binding transcription factor activity [GO:0003700];metal ion binding [GO:0046872]	4.0007	0.000430932	7.9e-05	1.5442	7.35624	7.07737	7.54738	7.70423
P51513.1	RNA-binding protein Nova-1 (Neuro-oncological ventral antigen 1) (Onconeural ventral antigen 1) (Paraneoplastic Ri antigen) (Ventral neuron-specific protein 1)	NOVA1	P51513	NOVA1_HUMAN	Homo sapiens (Human)	chemical synaptic transmission [GO:0007268];locomotory behavior [GO:0007626];mRNA splicing, via spliceosome [GO:0000398];negative regulation of cold-induced thermogenesis [GO:0120163];regulation of RNA metabolic process [GO:0051252];RNA processing [GO:0006396];RNA splicing [GO:0008380]	intracellular membrane-bounded organelle [GO:0043231];nucleolus [GO:0005730];nucleoplasm [GO:0005654];synapse [GO:0045202]	mRNA 3'-UTR binding [GO:0003730];RNA binding [GO:0003723]	8.0666	0.13477	0.00446301	1.21542	7.94789	7.66644	7.70077	7.72613
Q15111.3	Inactive phospholipase C-like protein 1 (PLC-L1) (Phospholipase C-deleted in lung carcinoma) (Phospholipase C-related but catalytically inactive protein) (PRIP)	PLCL1	Q15111	PLCL1_HUMAN	Homo sapiens (Human)	gamma-aminobutyric acid signaling pathway [GO:0007214];inositol trisphosphate biosynthetic process [GO:0032959];intracellular signal transduction [GO:0035556];lipid metabolic process [GO:0006629];negative regulation of cold-induced thermogenesis [GO:0120163];phosphatidylinositol-mediated signaling [GO:0048015];positive regulation of receptor binding [GO:1900122];regulation of peptidyl-serine phos…	cell [GO:0005623];cytoplasm [GO:0005737];plasma membrane [GO:0005886]	GABA receptor binding [GO:0050811];inositol 1,4,5 trisphosphate binding [GO:0070679];phosphatidylinositol phospholipase C activity [GO:0004435];phospholipase C activity [GO:0004629]	15.3058	0.0116339	0.000898955	1.22292	8.03774	7.86863	7.74741	7.7615
P17040.3	Zinc finger and SCAN domain-containing protein 20 (Zinc finger protein 31) (Zinc finger protein 360) (Zinc finger protein KOX29)	ZSCAN20 KOX29 ZNF31 ZNF360	P17040	ZSC20_HUMAN	Homo sapiens (Human)		nucleus [GO:0005634]	DNA binding [GO:0003677];DNA-binding transcription factor activity, RNA polymerase II-specific [GO:0000981];metal ion binding [GO:0046872]	22.6816	0.285669	0.0084606	1.11542	7.86967	7.71208	7.82188	7.8467
Q16849.1	Receptor-type tyrosine-protein phosphatase-like N (R-PTP-N) (Islet cell antigen 512) (ICA 512) (Islet cell autoantigen 3) (PTP IA-2) [Cleaved into: ICA512-N-terminal fragment (ICA512-NTF);ICA512-transmembrane fragment (ICA512-TMF);ICA512-cleaved cytosolic fragment (ICA512-CCF)]	PTPRN ICA3 ICA512	Q16849	PTPRN_HUMAN	Homo sapiens (Human)	cytokine-mediated signaling pathway [GO:0019221];dense core granule maturation [GO:1990502];insulin secretion [GO:0030073];insulin secretion involved in cellular response to glucose stimulus [GO:0035773];luteinization [GO:0001553];peptidyl-tyrosine dephosphorylation [GO:0035335];positive regulation of transcription by RNA polymerase II [GO:0045944];positive regulation of type B pancreatic cell pr…	axon terminus [GO:0043679];cell [GO:0005623];cell junction [GO:0030054];endosome [GO:0005768];Golgi apparatus [GO:0005794];integral component of membrane [GO:0016021];neuronal cell body [GO:0043025];nucleus [GO:0005634];perikaryon [GO:0043204];plasma membrane [GO:0005886];secretory granule [GO:0030141];synapse [GO:0045202];transport vesicle membrane [GO:0030658]	GTPase binding [GO:0051020];spectrin binding [GO:0030507];transcription factor binding [GO:0008134];ubiquitin-like protein ligase binding [GO:0044389]	8.2424	0.509321	0.0143562	1.09068	7.84101	7.71577	7.77636	7.76786
P52732.2	Kinesin-like protein KIF11 (Kinesin-like protein 1) (Kinesin-like spindle protein HKSP) (Kinesin-related motor protein Eg5) (Thyroid receptor-interacting protein 5) (TR-interacting protein 5) (TRIP-5)	KIF11 EG5 KNSL1 TRIP5	P52732	KIF11_HUMAN	Homo sapiens (Human)	antigen processing and presentation of exogenous peptide antigen via MHC class II [GO:0019886];cell division [GO:0051301];microtubule-based movement [GO:0007018];mitotic cell cycle [GO:0000278];mitotic centrosome separation [GO:0007100];mitotic spindle assembly [GO:0090307];mitotic spindle organization [GO:0007052];regulation of mitotic centrosome separation [GO:0046602];retrograde vesicle-mediat…	cytosol [GO:0005829];kinesin complex [GO:0005871];membrane [GO:0016020];microtubule [GO:0005874];mitotic spindle [GO:0072686];nucleus [GO:0005634];protein-containing complex [GO:0032991];spindle [GO:0005819];spindle pole [GO:0000922]	ATPase activity [GO:0016887];ATP binding [GO:0005524];ATP-dependent microtubule motor activity, plus-end-directed [GO:0008574];microtubule binding [GO:0008017];microtubule motor activity [GO:0003777];protein kinase binding [GO:0019901]	13.9685	0.209738	0.00643793	1.10454	7.87409	7.78341	7.86312	7.92685
Q14674.3	Separin (EC 3.4.22.49) (Caspase-like protein ESPL1) (Extra spindle poles-like 1 protein) (Separase)	ESPL1 ESP1 KIAA0165	Q14674	ESPL1_HUMAN	Homo sapiens (Human)	apoptotic process [GO:0006915];establishment of mitotic spindle localization [GO:0040001];homologous chromosome segregation [GO:0045143];meiotic chromosome separation [GO:0051307];meiotic spindle organization [GO:0000212];mitotic cytokinesis [GO:0000281];mitotic sister chromatid segregation [GO:0000070];negative regulation of sister chromatid cohesion [GO:0045875];positive regulation of mitotic m…	cell [GO:0005623];centrosome [GO:0005813];cytoplasm [GO:0005737];cytosol [GO:0005829];mitotic spindle [GO:0072686];nucleus [GO:0005634]	catalytic activity [GO:0003824];cysteine-type endopeptidase activity [GO:0004197];cysteine-type peptidase activity [GO:0008234]	25.6204	0.0571946	0.00238802	1.13854	7.79461	7.9818	7.9262	7.97544
Q04726.2	Transducin-like enhancer protein 3 (Enhancer of split groucho-like protein 3) (ESG3)	TLE3 KIAA1547	Q04726	TLE3_HUMAN	Homo sapiens (Human)	animal organ morphogenesis [GO:0009887];beta-catenin-TCF complex assembly [GO:1904837];negative regulation of canonical Wnt signaling pathway [GO:0090090];negative regulation of cold-induced thermogenesis [GO:0120163];regulation of transcription, DNA-templated [GO:0006355];signal transduction [GO:0007165];Wnt signaling pathway [GO:0016055]	beta-catenin-TCF complex [GO:1990907];nucleoplasm [GO:0005654];nucleus [GO:0005634];transcription factor complex [GO:0005667]	repressing transcription factor binding [GO:0070491];transcription corepressor activity [GO:0003714]	10.5872	0.000931565	0.000144349	1.27893	7.55609	7.55002	7.74095	7.90495
Q8N122.1	Regulatory-associated protein of mTOR (Raptor) (p150 target of rapamycin (TOR)-scaffold protein)	RPTOR KIAA1303 RAPTOR	Q8N122	RPTOR_HUMAN	Homo sapiens (Human)	cell cycle arrest [GO:0007050];cellular response to amino acid stimulus [GO:0071230];cellular response to leucine [GO:0071233];cellular response to nutrient levels [GO:0031669];cellular response to starvation [GO:0009267];positive regulation of cell growth [GO:0030307];positive regulation of endothelial cell proliferation [GO:0001938];positive regulation of G1/S transition of mitotic cell cycle […	cytoplasm [GO:0005737];cytoplasmic stress granule [GO:0010494];cytosol [GO:0005829];dendrite [GO:0030425];lysosomal membrane [GO:0005765];lysosome [GO:0005764];neuronal cell body [GO:0043025];nucleoplasm [GO:0005654];TORC1 complex [GO:0031931]	14-3-3 protein binding [GO:0071889];protein binding, bridging [GO:0030674];protein-containing complex binding [GO:0044877];protein kinase activator activity [GO:0030295];protein kinase binding [GO:0019901];protein serine/threonine kinase inhibitor activity [GO:0030291];RNA polymerase III type 1 promoter DNA binding [GO:0001030];RNA polymerase III type 2 promoter DNA binding [GO:0001031];RNA polym…	6.6676	0.464956	0.0132605	1.1261	7.8599	7.68857	7.71795	7.72336
Q6ZUT9.2	DENN domain-containing protein 5B (Rab6IP1-like protein)	DENND5B	Q6ZUT9	DEN5B_HUMAN	Homo sapiens (Human)		cytosol [GO:0005829];integral component of membrane [GO:0016021]	Rab guanyl-nucleotide exchange factor activity [GO:0017112]	13.7621	0.312473	0.00917355	1.0727	7.86168	7.81429	7.91553	7.83434
Q9BXT8.3	RING finger protein 17 (Tudor domain-containing protein 4)	RNF17 TDRD4	Q9BXT8	RNF17_HUMAN	Homo sapiens (Human)	multicellular organism development [GO:0007275];spermatid development [GO:0007286]	cytoplasm [GO:0005737];nucleus [GO:0005634]	identical protein binding [GO:0042802];metal ion binding [GO:0046872]	14.8374	4.96e-05	1.31e-05	1.24971	7.68085	7.47105	7.57831	7.79264
P30101.4	Protein disulfide-isomerase A3 (EC 5.3.4.1) (58 kDa glucose-regulated protein) (58 kDa microsomal protein) (p58) (Disulfide isomerase ER-60) (Endoplasmic reticulum resident protein 57) (ER protein 57) (ERp57) (Endoplasmic reticulum resident protein 60) (ER protein 60) (ERp60)	PDIA3 ERP57 ERP60 GRP58	P30101	PDIA3_HUMAN	Homo sapiens (Human)	antigen processing and presentation of exogenous peptide antigen via MHC class I, TAP-dependent [GO:0002479];antigen processing and presentation of peptide antigen via MHC class I [GO:0002474];cell redox homeostasis [GO:0045454];cellular response to interleukin-7 [GO:0098761];positive regulation of extrinsic apoptotic signaling pathway [GO:2001238];protein folding [GO:0006457];protein folding in …	cell [GO:0005623];cell surface [GO:0009986];endoplasmic reticulum [GO:0005783];endoplasmic reticulum lumen [GO:0005788];extracellular exosome [GO:0070062];extracellular space [GO:0005615];focal adhesion [GO:0005925];melanosome [GO:0042470];MHC class I peptide loading complex [GO:0042824];nucleus [GO:0005634];phagocytic vesicle [GO:0045335];recycling endosome membrane [GO:0055038]	cysteine-type endopeptidase activity [GO:0004197];disulfide oxidoreductase activity [GO:0015036];identical protein binding [GO:0042802];peptide disulfide oxidoreductase activity [GO:0015037];phospholipase C activity [GO:0004629];protein disulfide isomerase activity [GO:0003756];RNA binding [GO:0003723]	24.06	0.358829	0.0104288	1.09223	7.74679	7.62338	7.70778	7.75066
Q9Y3R0.3	Glutamate receptor-interacting protein 1 (GRIP-1)	GRIP1	Q9Y3R0	GRIP1_HUMAN	Homo sapiens (Human)	androgen receptor signaling pathway [GO:0030521];dendrite development [GO:0016358];intracellular signal transduction [GO:0035556];neurotransmitter receptor transport, endosome to postsynaptic membrane [GO:0098887];positive regulation of neuron projection arborization [GO:0150012];positive regulation of transcription, DNA-templated [GO:0045893];vesicle-mediated transport in synapse [GO:0099003]	cell junction [GO:0030054];cytoplasmic vesicle [GO:0031410];cytosol [GO:0005829];dendrite [GO:0030425];endoplasmic reticulum membrane [GO:0005789];glutamatergic synapse [GO:0098978];membrane raft [GO:0045121];neuron projection [GO:0043005];perikaryon [GO:0043204];plasma membrane [GO:0005886];postsynaptic density [GO:0014069];postsynaptic membrane [GO:0045211]	androgen receptor binding [GO:0050681];beta-catenin binding [GO:0008013];glucocorticoid receptor binding [GO:0035259];protein C-terminus binding [GO:0008022];receptor signaling complex adaptor activity [GO:0030159];transcription coactivator activity [GO:0003713]	8.2068	0.0383192	0.00189315	1.22712	7.95637	7.66109	7.70937	7.75632
P13646.4	Keratin, type I cytoskeletal 13 (Cytokeratin-13) (CK-13) (Keratin-13) (K13)	KRT13	P13646	K1C13_HUMAN	Homo sapiens (Human)	cornification [GO:0070268];cytoskeleton organization [GO:0007010];keratinization [GO:0031424]	cytosol [GO:0005829];extracellular exosome [GO:0070062];intermediate filament cytoskeleton [GO:0045111];keratin filament [GO:0045095];nucleus [GO:0005634]	structural molecule activity [GO:0005198]	22.7693	1.7e-05	5.23e-06	1.42997	7.39443	7.41011	7.75317	7.91041
P15311.4	Ezrin (Cytovillin) (Villin-2) (p81)	EZR VIL2	P15311	EZRI_HUMAN	Homo sapiens (Human)	actin cytoskeleton reorganization [GO:0031532];actin filament bundle assembly [GO:0051017];astral microtubule organization [GO:0030953];axon guidance [GO:0007411];cellular protein-containing complex localization [GO:0034629];cellular response to cAMP [GO:0071320];cortical microtubule organization [GO:0043622];cytoskeletal anchoring at plasma membrane [GO:0007016];establishment of centrosome local…	actin cytoskeleton [GO:0015629];actin filament [GO:0005884];apical part of cell [GO:0045177];apical plasma membrane [GO:0016324];astrocyte projection [GO:0097449];basolateral plasma membrane [GO:0016323];brush border [GO:0005903];cell [GO:0005623];cell body [GO:0044297];cell periphery [GO:0071944];cell projection [GO:0042995];cell tip [GO:0051286];ciliary basal body [GO:0036064];cortical cytoskel…	actin binding [GO:0003779];actin filament binding [GO:0051015];ATPase binding [GO:0051117];cadherin binding [GO:0045296];cell adhesion molecule binding [GO:0050839];disordered domain specific binding [GO:0097718];identical protein binding [GO:0042802];microtubule binding [GO:0008017];protein C-terminus binding [GO:0008022];protein domain specific binding [GO:0019904];protein kinase A binding [GO:…	9.6687	0.178812	0.00560141	1.13294	7.87893	7.69886	7.70024	7.78899
Q5T6C5.1	Ataxin-7-like protein 2	ATXN7L2	Q5T6C5	AT7L2_HUMAN	Homo sapiens (Human)				0	0.362478	0.0105138	1.17076	7.88958	7.67434	7.66213	7.71439
O95780.1	Zinc finger protein 682	ZNF682	O95780	ZN682_HUMAN	Homo sapiens (Human)	regulation of transcription, DNA-templated [GO:0006355]	nucleus [GO:0005634]	DNA binding [GO:0003677];metal ion binding [GO:0046872]	19.3119	0.0524238	0.00226723	1.1413	7.91892	8.05553	7.96389	7.86485
P17039.5	Zinc finger protein 30 (Zinc finger protein KOX28)	ZNF30 KOX28	P17039	ZNF30_HUMAN	Homo sapiens (Human)	regulation of transcription, DNA-templated [GO:0006355]	nucleus [GO:0005634]	DNA binding [GO:0003677];metal ion binding [GO:0046872]	12.5733	2.51e-05	7.13e-06	1.35347	7.90057	7.4639	7.85677	7.89715
Q92797.2	Symplekin	SYMPK SPK	Q92797	SYMPK_HUMAN	Homo sapiens (Human)	cell adhesion [GO:0007155];mRNA 3'-end processing [GO:0031124];mRNA export from nucleus [GO:0006406];mRNA polyadenylation [GO:0006378];mRNA splicing, via spliceosome [GO:0000398];negative regulation of protein binding [GO:0032091];positive regulation of protein dephosphorylation [GO:0035307];termination of RNA polymerase II transcription [GO:0006369]	bicellular tight junction [GO:0005923];cytoplasm [GO:0005737];cytoskeleton [GO:0005856];cytosol [GO:0005829];nuclear stress granule [GO:0097165];nucleoplasm [GO:0005654];plasma membrane [GO:0005886]		17.458	1.78e-07	1.12e-07	1.41584	7.59195	7.43086	7.72014	7.93252
P17020.3	Zinc finger protein 16 (Zinc finger protein KOX9)	ZNF16 HZF1 KOX9	P17020	ZNF16_HUMAN	Homo sapiens (Human)	cell cycle [GO:0007049];cell division [GO:0051301];cellular response to sodium dodecyl sulfate [GO:0072707];negative regulation of apoptotic process [GO:0043066];positive regulation of cell cycle phase transition [GO:1901989];positive regulation of cell division [GO:0051781];positive regulation of cell population proliferation [GO:0008284];positive regulation of erythrocyte differentiation [GO:00…	nucleolus [GO:0005730];nucleoplasm [GO:0005654];nucleus [GO:0005634]	DNA binding [GO:0003677];metal ion binding [GO:0046872]	4.6443	0.0369296	0.00186409	1.30089	8.13614	7.87238	7.75664	7.78701
Q5TG30.3	Rho GTPase-activating protein 40 (Rho-type GTPase-activating protein 40)	ARHGAP40 C20orf95	Q5TG30	RHG40_HUMAN	Homo sapiens (Human)	regulation of actin cytoskeleton organization [GO:0032956];regulation of actin filament polymerization [GO:0030833];regulation of small GTPase mediated signal transduction [GO:0051056];signal transduction [GO:0007165]	cytoplasm [GO:0005737];cytosol [GO:0005829]	GTPase activator activity [GO:0005096]	14.3525	0.00134217	0.000185196	1.35951	7.63046	7.47066	7.83126	7.91375
Q8TEK3.2	Histone-lysine N-methyltransferase, H3 lysine-79 specific (EC 2.1.1.360) (DOT1-like protein) (Histone H3-K79 methyltransferase) (H3-K79-HMTase) (Lysine N-methyltransferase 4)	DOT1L KIAA1814 KMT4	Q8TEK3	DOT1L_HUMAN	Homo sapiens (Human)	chromatin silencing at telomere [GO:0006348];DNA damage checkpoint [GO:0000077];DNA repair [GO:0006281];histone H3-K79 methylation [GO:0034729];positive regulation of cell population proliferation [GO:0008284];positive regulation of transcription by RNA polymerase II [GO:0045944];regulation of receptor signaling pathway via JAK-STAT [GO:0046425];regulation of transcription regulatory region DNA b…	chromosome, telomeric region [GO:0000781];intracellular membrane-bounded organelle [GO:0043231];nucleoplasm [GO:0005654];nucleus [GO:0005634];protein-containing complex [GO:0032991]	DNA binding [GO:0003677];histone-lysine N-methyltransferase activity [GO:0018024];histone methyltransferase activity [GO:0042054];histone methyltransferase activity (H3-K79 specific) [GO:0031151];transcription factor binding [GO:0008134]	13.0106	0.0150403	0.00103092	1.28535	8.18889	7.82673	7.83733	7.83574
Q9H4T2.2	Zinc finger and SCAN domain-containing protein 16 (Zinc finger protein 392) (Zinc finger protein 435)	ZSCAN16 ZNF392 ZNF435	Q9H4T2	ZSC16_HUMAN	Homo sapiens (Human)		nucleus [GO:0005634]	DNA binding [GO:0003677];DNA-binding transcription factor activity [GO:0003700];metal ion binding [GO:0046872]	18.2769	0.549288	0.0153781	1.08786	8.00719	7.98018	7.94199	7.8857
Q8IZ21.1	Phosphatase and actin regulator 4	PHACTR4 PRO2963	Q8IZ21	PHAR4_HUMAN	Homo sapiens (Human)	actin cytoskeleton organization [GO:0030036];closure of optic fissure [GO:0061386];enteric nervous system development [GO:0048484];negative regulation of integrin-mediated signaling pathway [GO:2001045];neural crest cell migration [GO:0001755];neural tube closure [GO:0001843];positive regulation of catalytic activity [GO:0043085];regulation of cell cycle [GO:0051726];Rho protein signal transducti…	cytoplasm [GO:0005737];lamellipodium [GO:0030027]	actin binding [GO:0003779];protein phosphatase 1 binding [GO:0008157];protein phosphatase activator activity [GO:0072542]	14.2999	0.199648	0.00616743	1.09477	7.86755	7.73693	7.74537	7.83124
Q07617.3	Sperm-associated antigen 1 (HSD-3.8) (Infertility-related sperm protein Spag-1)	SPAG1	Q07617	SPAG1_HUMAN	Homo sapiens (Human)	axonemal dynein complex assembly [GO:0070286];single fertilization [GO:0007338]	cytoplasm [GO:0005737];cytosol [GO:0005829]	GTP binding [GO:0005525];hydrolase activity [GO:0016787]	13.4991	1.16e-05	4.01e-06	1.76799	8.38648	7.56437	8.00439	8.03417
A0JP26.2	POTE ankyrin domain family member B3	POTEB3	A0JP26	POTB3_HUMAN	Homo sapiens (Human)				0	3.34e-08	2.6e-08	1.92296	6.95333	7.18088	7.39715	7.89665
P49189.3	4-trimethylaminobutyraldehyde dehydrogenase (TMABA-DH) (TMABALDH) (EC 1.2.1.47) (Aldehyde dehydrogenase E3 isozyme) (Aldehyde dehydrogenase family 9 member A1) (EC 1.2.1.3) (Gamma-aminobutyraldehyde dehydrogenase) (EC 1.2.1.19) (R-aminobutyraldehyde dehydrogenase) [Cleaved into: 4-trimethylaminobutyraldehyde dehydrogenase, N-terminally processed]	ALDH9A1 ALDH4 ALDH7 ALDH9	P49189	AL9A1_HUMAN	Homo sapiens (Human)	carnitine biosynthetic process [GO:0045329];cellular aldehyde metabolic process [GO:0006081];hormone metabolic process [GO:0042445];neurotransmitter biosynthetic process [GO:0042136];oxidation-reduction process [GO:0055114];protein homotetramerization [GO:0051289]	cytoplasm [GO:0005737];cytosol [GO:0005829];extracellular exosome [GO:0070062]	1-pyrroline dehydrogenase activity [GO:0033737];4-trimethylammoniobutyraldehyde dehydrogenase activity [GO:0047105];aldehyde dehydrogenase (NAD+) activity [GO:0004029];aminobutyraldehyde dehydrogenase activity [GO:0019145];glyceraldehyde-3-phosphate dehydrogenase (NAD+) (non-phosphorylating) activity [GO:0043878]	3.2164	3.34e-08	2.6e-08	1.92296	6.95333	7.18088	7.39715	7.89665
Q9BUG6.1	Zinc finger and SCAN domain-containing protein 5A (Zinc finger protein 495)	ZSCAN5A ZNF495 ZSCAN5	Q9BUG6	ZSA5A_HUMAN	Homo sapiens (Human)		nucleus [GO:0005634]	DNA binding [GO:0003677];DNA-binding transcription factor activity [GO:0003700];metal ion binding [GO:0046872]	12.1891	0.000260127	5.2e-05	1.47989	7.55261	7.44889	7.71026	8.01438
P09104.3	Gamma-enolase (EC 4.2.1.11) (2-phospho-D-glycerate hydro-lyase) (Enolase 2) (Neural enolase) (Neuron-specific enolase) (NSE)	ENO2	P09104	ENOG_HUMAN	Homo sapiens (Human)	canonical glycolysis [GO:0061621];gluconeogenesis [GO:0006094];glycolytic process [GO:0006096]	cytosol [GO:0005829];extracellular exosome [GO:0070062];extracellular space [GO:0005615];membrane [GO:0016020];perikaryon [GO:0043204];phosphopyruvate hydratase complex [GO:0000015];photoreceptor inner segment [GO:0001917];plasma membrane [GO:0005886]	magnesium ion binding [GO:0000287];phosphopyruvate hydratase activity [GO:0004634]	11.7935	1.91e-05	5.64e-06	1.20409	8.08766	8.31184	8.08515	8.0439
Q08043.2	Alpha-actinin-3 (Alpha-actinin skeletal muscle isoform 3) (F-actin cross-linking protein)	ACTN3	Q08043	ACTN3_HUMAN	Homo sapiens (Human)	focal adhesion assembly [GO:0048041];muscle filament sliding [GO:0030049];negative regulation of calcineurin-NFAT signaling cascade [GO:0070885];negative regulation of cold-induced thermogenesis [GO:0120163];negative regulation of glycolytic process [GO:0045820];negative regulation of oxidative phosphorylation [GO:0090324];positive regulation of glucose catabolic process to lactate via pyruvate […	actin filament [GO:0005884];cytosol [GO:0005829];extracellular exosome [GO:0070062];focal adhesion [GO:0005925];pseudopodium [GO:0031143]	actin binding [GO:0003779];calcium ion binding [GO:0005509];integrin binding [GO:0005178];ion channel binding [GO:0044325];structural constituent of muscle [GO:0008307]	15.1051	1.6e-10	2.21e-10	1.70767	7.17308	7.31789	7.4077	7.94511
Q13017.2	Rho GTPase-activating protein 5 (Rho-type GTPase-activating protein 5) (p190-B)	ARHGAP5 RHOGAP5	Q13017	RHG05_HUMAN	Homo sapiens (Human)	cell adhesion [GO:0007155];mammary gland development [GO:0030879];regulation of small GTPase mediated signal transduction [GO:0051056];Rho protein signal transduction [GO:0007266]	cytoplasm [GO:0005737];cytosol [GO:0005829];endoplasmic reticulum [GO:0005783];plasma membrane [GO:0005886]	GTPase activator activity [GO:0005096];GTPase activity [GO:0003924];GTP binding [GO:0005525];SH2 domain binding [GO:0042169]	13.2536	4.38e-07	2.39e-07	1.20864	7.96756	7.72258	7.98697	7.99597
O15083.3	ERC protein 2	ERC2 KIAA0378	O15083	ERC2_HUMAN	Homo sapiens (Human)	synaptic vesicle priming [GO:0016082]	cell junction [GO:0030054];cytoskeleton [GO:0005856];GABA-ergic synapse [GO:0098982];glutamatergic synapse [GO:0098978];growth cone [GO:0030426];presynaptic active zone [GO:0048786];presynaptic active zone cytoplasmic component [GO:0098831];presynaptic membrane [GO:0042734]	structural constituent of presynaptic active zone [GO:0098882]	27.7458	2.23e-10	2.81e-10	1.49064	7.79917	7.45078	7.79881	8.02671
Q96NJ3.2	Zinc finger protein 285 (Zinc finger protein 285A)	ZNF285 ZNF285A	Q96NJ3	ZN285_HUMAN	Homo sapiens (Human)	regulation of transcription, DNA-templated [GO:0006355]	nucleus [GO:0005634]	DNA binding [GO:0003677];metal ion binding [GO:0046872]	7.7689	0.00126434	0.000179587	1.38312	8.35806	8.01762	7.899	7.89014
P54277.1	PMS1 protein homolog 1 (DNA mismatch repair protein PMS1)	PMS1 PMSL1	P54277	PMS1_HUMAN	Homo sapiens (Human)	mismatch repair [GO:0006298];response to drug [GO:0042493]	mismatch repair complex [GO:0032300];MutLalpha complex [GO:0032389];nucleus [GO:0005634]	ATPase activity [GO:0016887];ATP binding [GO:0005524];DNA binding [GO:0003677];enzyme binding [GO:0019899];mismatched DNA binding [GO:0030983]	7.6973	0.0612048	0.00247693	1.09386	7.97816	7.98931	7.85989	7.9138
O43143.2	Pre-mRNA-splicing factor ATP-dependent RNA helicase DHX15 (EC 3.6.4.13) (ATP-dependent RNA helicase #46) (DEAH box protein 15)	DHX15 DBP1 DDX15	O43143	DHX15_HUMAN	Homo sapiens (Human)	mRNA processing [GO:0006397];mRNA splicing, via spliceosome [GO:0000398];response to alkaloid [GO:0043279];response to toxic substance [GO:0009636];RNA splicing [GO:0008380]	nuclear speck [GO:0016607];nucleolus [GO:0005730];nucleoplasm [GO:0005654];nucleus [GO:0005634];spliceosomal complex [GO:0005681];U12-type spliceosomal complex [GO:0005689]	ATP binding [GO:0005524];double-stranded RNA binding [GO:0003725];RNA binding [GO:0003723];RNA helicase activity [GO:0003724]	8.8375	4.65e-13	2.16e-12	3.90376	6.07035	6.32152	6.86945	8.03522
Q86UX6.1	Serine/threonine-protein kinase 32C (EC 2.7.11.1) (PKE) (Yet another novel kinase 3)	STK32C YANK3	Q86UX6	ST32C_HUMAN	Homo sapiens (Human)	intracellular signal transduction [GO:0035556];peptidyl-serine phosphorylation [GO:0018105]		ATP binding [GO:0005524];metal ion binding [GO:0046872];protein serine/threonine kinase activity [GO:0004674]	5.7182	0.042308	0.00199662	1.37579	8.16971	7.70945	7.80846	7.83869
O75923.1	Dysferlin (Dystrophy-associated fer-1-like protein) (Fer-1-like protein 1)	DYSF FER1L1	O75923	DYSF_HUMAN	Homo sapiens (Human)	angiogenesis [GO:0001525];cellular response to osmotic stress [GO:0071470];cytokine secretion [GO:0050663];fat cell differentiation [GO:0045444];glycerol metabolic process [GO:0006071];lipid storage [GO:0019915];macrophage activation involved in immune response [GO:0002281];membrane fusion [GO:0061025];monocyte activation involved in immune response [GO:0002280];muscle contraction [GO:0006936];mu…	centriolar satellite [GO:0034451];cytoplasmic vesicle [GO:0031410];cytoplasmic vesicle membrane [GO:0030659];early endosome [GO:0005769];endocytic vesicle [GO:0030139];endosome [GO:0005768];extracellular exosome [GO:0070062];Golgi apparatus [GO:0005794];integral component of membrane [GO:0016021];lamellipodium [GO:0030027];late endosome [GO:0005770];membrane microdomain [GO:0098857];microtubule […	alpha-tubulin binding [GO:0043014];calcium-dependent phospholipid binding [GO:0005544];calcium ion binding [GO:0005509];microtubule binding [GO:0008017];phospholipid binding [GO:0005543]	12.6483	0.0351741	0.00180711	1.16932	8.16817	8.06296	8.12462	7.9425
Q8N859.1	Zinc finger protein 713	ZNF713	Q8N859	ZN713_HUMAN	Homo sapiens (Human)	regulation of transcription, DNA-templated [GO:0006355]	nucleus [GO:0005634]	DNA binding [GO:0003677];metal ion binding [GO:0046872]	13.9208	0.719321	0.0198696	1.10522	8.18362	8.03928	8.06999	8.1146
P51805.2	Plexin-A3 (Plexin-4) (Semaphorin receptor SEX)	PLXNA3 PLXN4 SEX	P51805	PLXA3_HUMAN	Homo sapiens (Human)	branchiomotor neuron axon guidance [GO:0021785];facial nerve structural organization [GO:0021612];hippocampus development [GO:0021766];multicellular organism development [GO:0007275];negative chemotaxis [GO:0050919];negative regulation of axon extension involved in axon guidance [GO:0048843];negative regulation of cell adhesion [GO:0007162];neuron projection extension [GO:1990138];positive regula…	integral component of plasma membrane [GO:0005887];membrane [GO:0016020];plasma membrane [GO:0005886];semaphorin receptor complex [GO:0002116]	semaphorin receptor activity [GO:0017154];transmembrane signaling receptor activity [GO:0004888]	26.4193	0.00401056	0.000435247	1.1208	8.02131	7.88761	8.05214	8.02468
O75122.2	CLIP-associating protein 2 (Cytoplasmic linker-associated protein 2) (Protein Orbit homolog 2) (hOrbit2)	CLASP2 KIAA0627	O75122	CLAP2_HUMAN	Homo sapiens (Human)	cell division [GO:0051301];establishment or maintenance of cell polarity [GO:0007163];exit from mitosis [GO:0010458];Golgi organization [GO:0007030];microtubule anchoring [GO:0034453];microtubule cytoskeleton organization [GO:0000226];microtubule nucleation [GO:0007020];microtubule organizing center organization [GO:0031023];mitotic spindle organization [GO:0007052];negative regulation of focal a…	axonal growth cone [GO:0044295];basal cortex [GO:0045180];cell [GO:0005623];cell cortex [GO:0005938];cell leading edge [GO:0031252];condensed chromosome kinetochore [GO:0000777];cortical microtubule plus-end [GO:1903754];cytoplasm [GO:0005737];cytoplasmic microtubule [GO:0005881];cytosol [GO:0005829];Golgi apparatus [GO:0005794];kinetochore microtubule [GO:0005828];membrane [GO:0016020];microtubu…	actin filament binding [GO:0051015];dystroglycan binding [GO:0002162];microtubule binding [GO:0008017];microtubule plus-end binding [GO:0051010];protein tyrosine kinase binding [GO:1990782]	9.0568	0.0394909	0.00191996	1.16174	7.93477	8.15105	8.02993	8.05029
Q9HBU1.2	Homeobox protein BarH-like 1	BARX1	Q9HBU1	BARX1_HUMAN	Homo sapiens (Human)	animal organ development [GO:0048513];anterior/posterior pattern specification [GO:0009952];cell-cell signaling [GO:0007267];digestive system development [GO:0055123];epithelial cell differentiation [GO:0030855];negative regulation of Wnt signaling pathway [GO:0030178];regulation of transcription by RNA polymerase II [GO:0006357];spleen development [GO:0048536];tissue development [GO:0009888]	nuclear chromatin [GO:0000790];nucleus [GO:0005634]	DNA-binding transcription activator activity, RNA polymerase II-specific [GO:0001228];DNA-binding transcription factor activity [GO:0003700];DNA-binding transcription factor activity, RNA polymerase II-specific [GO:0000981];RNA polymerase II regulatory region sequence-specific DNA binding [GO:0000977]	17.0984	1.87e-10	2.46e-10	2.14883	6.93536	7.01155	7.33331	8.03891
O94913.3	Pre-mRNA cleavage complex 2 protein Pcf11 (Pre-mRNA cleavage complex II protein Pcf11)	PCF11 KIAA0824	O94913	PCF11_HUMAN	Homo sapiens (Human)	mRNA 3'-end processing [GO:0031124];mRNA cleavage [GO:0006379];mRNA polyadenylation [GO:0006378];mRNA splicing, via spliceosome [GO:0000398];termination of RNA polymerase II transcription [GO:0006369]	cytoplasm [GO:0005737];mitochondrion [GO:0005739];mRNA cleavage factor complex [GO:0005849];nucleoplasm [GO:0005654]	mRNA binding [GO:0003729];RNA polymerase II complex binding [GO:0000993]	11.4073	0.0145325	0.00100983	1.14419	8.21958	8.0623	8.02526	8.0472
P58397.2	A disintegrin and metalloproteinase with thrombospondin motifs 12 (ADAM-TS 12) (ADAM-TS12) (ADAMTS-12) (EC 3.4.24.-)	ADAMTS12 UNQ1918/PRO4389	P58397	ATS12_HUMAN	Homo sapiens (Human)	cell-matrix adhesion [GO:0007160];cell migration [GO:0016477];cellular response to BMP stimulus [GO:0071773];cellular response to interleukin-1 [GO:0071347];cellular response to tumor necrosis factor [GO:0071356];negative regulation of cellular response to hepatocyte growth factor stimulus [GO:2001113];negative regulation of cellular response to vascular endothelial growth factor stimulus [GO:190…	extracellular region [GO:0005576]	metal ion binding [GO:0046872];metalloendopeptidase activity [GO:0004222]	12.124	7.86e-05	1.9e-05	1.32655	8.28211	8.37995	7.97227	7.98503
O60312.2	Probable phospholipid-transporting ATPase VA (EC 7.6.2.1) (ATPase class V type 10A) (Aminophospholipid translocase VA) (P4-ATPase flippase complex alpha subunit ATP10A)	ATP10A ATP10C ATPVA ATPVC KIAA0566	O60312	AT10A_HUMAN	Homo sapiens (Human)	ion transmembrane transport [GO:0034220];phospholipid translocation [GO:0045332];regulation of cell shape [GO:0008360]	endoplasmic reticulum [GO:0005783];endoplasmic reticulum membrane [GO:0005789];integral component of membrane [GO:0016021];plasma membrane [GO:0005886]	ATPase-coupled intramembrane lipid transporter activity [GO:0140326];ATP binding [GO:0005524];magnesium ion binding [GO:0000287]	13.6511	0.0168447	0.00111186	1.15921	8.24008	8.05126	8.0345	8.02695
Q86UP8.2	General transcription factor II-I repeat domain-containing protein 2A (GTF2I repeat domain-containing protein 2A) (Transcription factor GTF2IRD2-alpha)	GTF2IRD2 GTF2IRD2A	Q86UP8	GTD2A_HUMAN	Homo sapiens (Human)	transition between fast and slow fiber [GO:0014883]	nucleus [GO:0005634]	DNA binding [GO:0003677]	8.0712	0.0435015	0.00203308	1.23679	8.13109	7.93542	7.8245	7.89198
P62258.1	14-3-3 protein epsilon (14-3-3E)	YWHAE	P62258	1433E_HUMAN	Homo sapiens (Human)	cellular response to heat [GO:0034605];cerebral cortex development [GO:0021987];ciliary basal body-plasma membrane docking [GO:0097711];G2/M transition of mitotic cell cycle [GO:0000086];hippocampus development [GO:0021766];hippo signaling [GO:0035329];intracellular signal transduction [GO:0035556];MAPK cascade [GO:0000165];membrane organization [GO:0061024];membrane repolarization during cardiac…	cell [GO:0005623];central region of growth cone [GO:0090724];cytoplasm [GO:0005737];cytosol [GO:0005829];extracellular exosome [GO:0070062];focal adhesion [GO:0005925];glutamatergic synapse [GO:0098978];kinesin complex [GO:0005871];melanosome [GO:0042470];membrane [GO:0016020];mitochondrion [GO:0005739];nucleus [GO:0005634]	cadherin binding [GO:0045296];calcium channel regulator activity [GO:0005246];enzyme binding [GO:0019899];histone deacetylase binding [GO:0042826];identical protein binding [GO:0042802];ion channel binding [GO:0044325];MHC class II protein complex binding [GO:0023026];phosphoprotein binding [GO:0051219];phosphoserine residue binding [GO:0050815];potassium channel regulator activity [GO:0015459];p…	21.9108	0.00189591	0.000239897	1.22252	8.26591	8.13777	7.97605	8.0287
Q8N9V6.3	Ankyrin repeat domain-containing protein 53	ANKRD53	Q8N9V6	ANR53_HUMAN	Homo sapiens (Human)	cell division [GO:0051301];mitotic metaphase plate congression [GO:0007080];positive regulation of microtubule polymerization [GO:0031116];regulation of mitotic cytokinesis [GO:1902412];regulation of mitotic spindle organization [GO:0060236]	cell [GO:0005623];cytoplasm [GO:0005737];spindle [GO:0005819];spindle pole [GO:0000922]		2.9398	0.00365613	0.000404354	1.10015	7.97482	7.83854	7.83712	7.97047
Q9NY46.2	Sodium channel protein type 3 subunit alpha (Sodium channel protein brain III subunit alpha) (Sodium channel protein type III subunit alpha) (Voltage-gated sodium channel subtype III) (Voltage-gated sodium channel subunit alpha Nav1.3)	SCN3A KIAA1356 NAC3	Q9NY46	SCN3A_HUMAN	Homo sapiens (Human)	membrane depolarization during action potential [GO:0086010];neuronal action potential [GO:0019228];regulation of ion transmembrane transport [GO:0034765];sodium ion transmembrane transport [GO:0035725];sodium ion transport [GO:0006814]	axon [GO:0030424];cytoplasm [GO:0005737];plasma membrane [GO:0005886];voltage-gated sodium channel complex [GO:0001518]	cation channel activity [GO:0005261];voltage-gated ion channel activity [GO:0005244];voltage-gated sodium channel activity [GO:0005248]	14.186	0.439579	0.0125863	1.05646	8.05824	7.97901	7.98099	8.033
Q8IXZ2.3	Zinc finger CCCH domain-containing protein 3 (Smad-interacting CPSF-like factor)	ZC3H3 KIAA0150 SMICL ZC3HDC3	Q8IXZ2	ZC3H3_HUMAN	Homo sapiens (Human)	mRNA 3'-end processing [GO:0031124];mRNA transport [GO:0051028];positive regulation of activin receptor signaling pathway [GO:0032927];regulation of mRNA polyadenylation [GO:1900363]	mRNA cleavage and polyadenylation specificity factor complex [GO:0005847];nucleus [GO:0005634]	DNA binding [GO:0003677];metal ion binding [GO:0046872];R-SMAD binding [GO:0070412]	8.8505	0.465492	0.0132627	1.14805	8.29107	8.21692	8.16736	8.09189
Q96NU0.2	Contactin-associated protein-like 3B (Cell recognition molecule Caspr3b)	CNTNAP3B CASPR3B	Q96NU0	CNT3B_HUMAN	Homo sapiens (Human)	cell adhesion [GO:0007155]	integral component of membrane [GO:0016021]		17.2872	2.13e-05	6.24e-06	1.18159	7.88134	7.80606	8.02474	8.04679
Q99457.2	Nucleosome assembly protein 1-like 3	NAP1L3 BNAP	Q99457	NP1L3_HUMAN	Homo sapiens (Human)	nucleosome assembly [GO:0006334]	nucleus [GO:0005634]		7.8469	0.00115953	0.000168828	1.13055	8.19584	8.21103	8.04077	8.034
Q8TE57.3	A disintegrin and metalloproteinase with thrombospondin motifs 16 (ADAM-TS 16) (ADAM-TS16) (ADAMTS-16) (EC 3.4.24.-)	ADAMTS16 KIAA2029	Q8TE57	ATS16_HUMAN	Homo sapiens (Human)	branching involved in ureteric bud morphogenesis [GO:0001658];male gamete generation [GO:0048232];regulation of cilium assembly [GO:1902017];regulation of systemic arterial blood pressure [GO:0003073]	extracellular region [GO:0005576]	metal ion binding [GO:0046872];metalloendopeptidase activity [GO:0004222]	11.8072	0.00173406	0.000225541	1.49956	7.69655	7.65028	8.04403	8.23481
Q9Y2M0.4	Fanconi-associated nuclease 1 (EC 3.1.21.-) (EC 3.1.4.1) (FANCD2/FANCI-associated nuclease 1) (hFAN1) (Myotubularin-related protein 15)	FAN1 KIAA1018 MTMR15	Q9Y2M0	FAN1_HUMAN	Homo sapiens (Human)	DNA repair [GO:0006281];double-strand break repair via homologous recombination [GO:0000724];interstrand cross-link repair [GO:0036297];nucleotide-excision repair [GO:0006289];nucleotide-excision repair, DNA incision [GO:0033683]	cytosol [GO:0005829];intercellular bridge [GO:0045171];nucleoplasm [GO:0005654];nucleus [GO:0005634]	5'-3' exonuclease activity [GO:0008409];5'-flap endonuclease activity [GO:0017108];flap-structured DNA binding [GO:0070336];magnesium ion binding [GO:0000287];phosphodiesterase I activity [GO:0004528];ubiquitin-dependent protein binding [GO:0140036]	8.2472	0.0141157	0.000990363	1.1852	8.31982	8.17416	8.0974	8.07469
A0A1B0GUU1.1	Transmembrane protein C17orf113	C17orf113	A0A1B0GUU1	CQ113_HUMAN	Homo sapiens (Human)		integral component of membrane [GO:0016021]		5.2955	6.8e-07	3.34e-07	1.41846	7.65322	7.60216	7.84115	8.10648
Q14764.4	Major vault protein (MVP) (Lung resistance-related protein)	MVP LRP	Q14764	MVP_HUMAN	Homo sapiens (Human)	ERBB signaling pathway [GO:0038127];mRNA transport [GO:0051028];negative regulation of protein autophosphorylation [GO:0031953];negative regulation of protein tyrosine kinase activity [GO:0061099];negative regulation of signaling [GO:0023057];neutrophil degranulation [GO:0043312];protein transport [GO:0015031];regulation of signaling [GO:0023051]	cytoplasm [GO:0005737];cytoskeleton [GO:0005856];cytosol [GO:0005829];extracellular exosome [GO:0070062];extracellular region [GO:0005576];ficolin-1-rich granule lumen [GO:1904813];membrane [GO:0016020];nuclear pore [GO:0005643];nucleus [GO:0005634];perinuclear region of cytoplasm [GO:0048471];secretory granule lumen [GO:0034774]	identical protein binding [GO:0042802];protein kinase binding [GO:0019901];protein phosphatase binding [GO:0019903]	11.776	0.388796	0.0112321	1.0954	8.10005	8.05637	7.99487	8.12632
Q92878.1	DNA repair protein RAD50 (hRAD50) (EC 3.6.-.-)	RAD50	Q92878	RAD50_HUMAN	Homo sapiens (Human)	cellular response to DNA damage stimulus [GO:0006974];chromosome organization involved in meiotic cell cycle [GO:0070192];DNA double-strand break processing [GO:0000729];DNA duplex unwinding [GO:0032508];DNA recombination [GO:0006310];DNA repair [GO:0006281];DNA replication [GO:0006260];double-strand break repair [GO:0006302];double-strand break repair via homologous recombination [GO:0000724];do…	condensed nuclear chromosome [GO:0000794];membrane [GO:0016020];Mre11 complex [GO:0030870];nuclear chromatin [GO:0000790];nuclear chromosome, telomeric region [GO:0000784];nucleoplasm [GO:0005654];site of double-strand break [GO:0035861]	adenylate kinase activity [GO:0004017];ATPase activity [GO:0016887];ATP binding [GO:0005524];DNA binding [GO:0003677];double-stranded telomeric DNA binding [GO:0003691];G-quadruplex DNA binding [GO:0051880];identical protein binding [GO:0042802];metal ion binding [GO:0046872];protein binding, bridging [GO:0030674];single-stranded telomeric DNA binding [GO:0043047]	32.1555	0.359528	0.0104387	1.05246	8.15299	8.07922	8.11967	8.15264
A8K8P3.2	Protein SFI1 homolog (hSFI1)	SFI1 KIAA0542	A8K8P3	SFI1_HUMAN	Homo sapiens (Human)	ciliary basal body-plasma membrane docking [GO:0097711];G2/M transition of mitotic cell cycle [GO:0000086];negative regulation of phosphatase activity [GO:0010923];regulation of G2/M transition of mitotic cell cycle [GO:0010389]	centriole [GO:0005814];centrosome [GO:0005813];cytosol [GO:0005829]	phosphatase binding [GO:0019902]	11.3902	0.00970423	0.000793716	1.26952	7.89094	7.68974	7.71655	8.03403
Q9Y2L8.1	Zinc finger protein with KRAB and SCAN domains 5 (Zinc finger protein 95 homolog) (Zfp-95)	ZKSCAN5 KIAA1015 ZFP95	Q9Y2L8	ZKSC5_HUMAN	Homo sapiens (Human)	regulation of transcription, DNA-templated [GO:0006355]	nucleus [GO:0005634]	DNA binding [GO:0003677];DNA-binding transcription factor activity [GO:0003700];zinc ion binding [GO:0008270]	3.5669	0.0193318	0.00121723	1.28334	8.33441	7.97632	7.97451	8.03549
O14514.2	Adhesion G protein-coupled receptor B1 (Brain-specific angiogenesis inhibitor 1) [Cleaved into: Vasculostatin-40 (Vstat40);Vasculostatin-120 (Vstat120)]	ADGRB1 BAI1	O14514	AGRB1_HUMAN	Homo sapiens (Human)	adenylate cyclase-activating G protein-coupled receptor signaling pathway [GO:0007189];apoptotic cell clearance [GO:0043277];axonogenesis [GO:0007409];cell adhesion [GO:0007155];cell surface receptor signaling pathway [GO:0007166];defense response to Gram-negative bacterium [GO:0050829];engulfment of apoptotic cell [GO:0043652];G protein-coupled receptor signaling pathway [GO:0007186];innate immu…	cell-cell junction [GO:0005911];dendrite [GO:0030425];dendritic spine [GO:0043197];extracellular space [GO:0005615];focal adhesion [GO:0005925];integral component of membrane [GO:0016021];integral component of plasma membrane [GO:0005887];perinuclear region of cytoplasm [GO:0048471];phagocytic cup [GO:0001891];plasma membrane [GO:0005886];postsynaptic density [GO:0014069]	G protein-coupled receptor activity [GO:0004930];lipopolysaccharide binding [GO:0001530];PDZ domain binding [GO:0030165];phosphatidylserine binding [GO:0001786]	13.0551	0.176259	0.00555142	1.132	8.22762	8.05838	8.04874	8.09137
P43146.2	Netrin receptor DCC (Colorectal cancer suppressor) (Immunoglobulin superfamily DCC subclass member 1) (Tumor suppressor protein DCC)	DCC IGDCC1	P43146	DCC_HUMAN	Homo sapiens (Human)	anterior/posterior axon guidance [GO:0033564];apoptotic process [GO:0006915];axon guidance [GO:0007411];axonogenesis [GO:0007409];dorsal/ventral axon guidance [GO:0033563];extrinsic apoptotic signaling pathway in absence of ligand [GO:0097192];negative regulation of collateral sprouting [GO:0048671];negative regulation of dendrite development [GO:2000171];negative regulation of netrin-activated s…	axon [GO:0030424];cytosol [GO:0005829];integral component of postsynaptic density membrane [GO:0099061];plasma membrane [GO:0005886];Schaffer collateral - CA1 synapse [GO:0098685]	netrin receptor activity [GO:0005042];transmembrane signaling receptor activity [GO:0004888]	21.4105	0.000157797	3.41e-05	1.35814	7.97724	7.80014	8.15555	8.24177
Q9ULD0.3	2-oxoglutarate dehydrogenase-like, mitochondrial (EC 1.2.4.-) (2-oxoglutarate dehydrogenase complex component E1-like) (OGDC-E1-like) (Alpha-ketoglutarate dehydrogenase-like)	OGDHL KIAA1290	Q9ULD0	OGDHL_HUMAN	Homo sapiens (Human)	glycolytic process [GO:0006096];tricarboxylic acid cycle [GO:0006099]	mitochondrial matrix [GO:0005759];mitochondrion [GO:0005739];oxoglutarate dehydrogenase complex [GO:0045252]	metal ion binding [GO:0046872];oxoglutarate dehydrogenase (succinyl-transferring) activity [GO:0004591];thiamine pyrophosphate binding [GO:0030976]	19.4958	1.21e-05	4.11e-06	2.25541	7.22426	7.19104	7.54521	8.36443
Q2TAC6.2	Kinesin-like protein KIF19	KIF19	Q2TAC6	KIF19_HUMAN	Homo sapiens (Human)	axonemal microtubule depolymerization [GO:0060404];microtubule-based movement [GO:0007018];plus-end specific microtubule depolymerization [GO:0070462]	axoneme [GO:0005930];cilium [GO:0005929];kinesin complex [GO:0005871];microtubule [GO:0005874]	ATPase activity [GO:0016887];ATP binding [GO:0005524];ATP-dependent microtubule motor activity, plus-end-directed [GO:0008574];microtubule binding [GO:0008017];microtubule motor activity [GO:0003777]	13.3045	0.210444	0.00644595	1.1362	8.24389	8.09327	8.05967	8.18765
Q969U6.1	F-box/WD repeat-containing protein 5 (F-box and WD-40 domain-containing protein 5)	FBXW5 FBW5 PP3971	Q969U6	FBXW5_HUMAN	Homo sapiens (Human)	post-translational protein modification [GO:0043687];proteasome-mediated ubiquitin-dependent protein catabolic process [GO:0043161];protein polyubiquitination [GO:0000209];protein ubiquitination [GO:0016567];regulation of centrosome duplication [GO:0010824];regulation of mitotic nuclear division [GO:0007088];SCF-dependent proteasomal ubiquitin-dependent protein catabolic process [GO:0031146]	Cul4-RING E3 ubiquitin ligase complex [GO:0080008];cytoplasm [GO:0005737];cytosol [GO:0005829];SCF ubiquitin ligase complex [GO:0019005]	protein kinase binding [GO:0019901]	12.8253	0.130751	0.00436484	1.10342	8.13167	8.16816	8.02618	8.06715
Q9UI33.2	Sodium channel protein type 11 subunit alpha (Peripheral nerve sodium channel 5) (PN5) (Sensory neuron sodium channel 2) (Sodium channel protein type XI subunit alpha) (Voltage-gated sodium channel subunit alpha Nav1.9) (hNaN)	SCN11A SCN12A SNS2	Q9UI33	SCNBA_HUMAN	Homo sapiens (Human)	membrane depolarization during action potential [GO:0086010];neuronal action potential [GO:0019228];regulation of ion transmembrane transport [GO:0034765];regulation of sensory perception of pain [GO:0051930];response to drug [GO:0042493];sodium ion transmembrane transport [GO:0035725];sodium ion transport [GO:0006814]	axon [GO:0030424];extracellular exosome [GO:0070062];plasma membrane [GO:0005886];voltage-gated sodium channel complex [GO:0001518]	cation channel activity [GO:0005261];voltage-gated ion channel activity [GO:0005244];voltage-gated sodium channel activity [GO:0005248]	8.089	5.31e-07	2.75e-07	1.50098	8.21009	7.62418	7.84939	8.03254
Q96ST8.3	Centrosomal protein of 89 kDa (Cep89) (Centrosomal protein 123) (Cep123) (Coiled-coil domain-containing protein 123)	CEP89 CCDC123	Q96ST8	CEP89_HUMAN	Homo sapiens (Human)	chemical synaptic transmission [GO:0007268];ciliary basal body-plasma membrane docking [GO:0097711];cilium assembly [GO:0060271];mitochondrion organization [GO:0007005];non-motile cilium assembly [GO:1905515]	centriole [GO:0005814];centrosome [GO:0005813];ciliary transition fiber [GO:0097539];cytosol [GO:0005829];mitochondrial intermembrane space [GO:0005758];motile cilium [GO:0031514];non-motile cilium [GO:0097730];plasma membrane [GO:0005886];spindle pole [GO:0000922];synapse [GO:0045202]		10.9206	0.00018916	4e-05	1.26256	8.25191	7.92799	8.26434	8.18502
P42262.3	Glutamate receptor 2 (GluR-2) (AMPA-selective glutamate receptor 2) (GluR-B) (GluR-K2) (Glutamate receptor ionotropic, AMPA 2) (GluA2)	GRIA2 GLUR2	P42262	GRIA2_HUMAN	Homo sapiens (Human)	chemical synaptic transmission [GO:0007268];ionotropic glutamate receptor signaling pathway [GO:0035235];modulation of chemical synaptic transmission [GO:0050804];regulation of NMDA receptor activity [GO:2000310];signal transduction [GO:0007165];synaptic transmission, glutamatergic [GO:0035249]	AMPA glutamate receptor complex [GO:0032281];cell junction [GO:0030054];dendrite [GO:0030425];dendritic spine [GO:0043197];endocytic vesicle membrane [GO:0030666];endoplasmic reticulum membrane [GO:0005789];excitatory synapse [GO:0060076];external side of plasma membrane [GO:0009897];integral component of plasma membrane [GO:0005887];plasma membrane [GO:0005886];postsynapse [GO:0098794];postsynap…	AMPA glutamate receptor activity [GO:0004971];amyloid-beta binding [GO:0001540];glutamate receptor activity [GO:0008066];ionotropic glutamate receptor activity [GO:0004970];ligand-gated ion channel activity [GO:0015276];signaling receptor activity [GO:0038023];transmitter-gated ion channel activity involved in regulation of postsynaptic membrane potential [GO:1904315]	16.9787	0.00120731	0.000172331	1.20336	8.17812	7.91757	8.18463	8.1178
Q8IWA6.2	Coiled-coil domain-containing protein 60	CCDC60	Q8IWA6	CCD60_HUMAN	Homo sapiens (Human)				4.3286	0.000251289	5.13e-05	1.64436	8.11741	7.53558	8.08074	8.25311
Q9NV72.3	Zinc finger protein 701	ZNF701	Q9NV72	ZN701_HUMAN	Homo sapiens (Human)	regulation of transcription, DNA-templated [GO:0006355]	nucleus [GO:0005634]	DNA binding [GO:0003677];metal ion binding [GO:0046872]	3.66	0.113378	0.00387414	1.22756	8.27154	7.97575	7.9771	8.02157
Q5T5D7.1	Zinc finger protein 684	ZNF684	Q5T5D7	ZN684_HUMAN	Homo sapiens (Human)		nucleus [GO:0005634]	DNA-binding transcription factor activity [GO:0003700];metal ion binding [GO:0046872];sequence-specific DNA binding [GO:0043565]	13.1985	0.0138755	0.000980636	1.21435	8.2863	8.11666	8.00611	8.04942
Q6ZT07.2	TBC1 domain family member 9 (TBC1 domain family member 9A)	TBC1D9 KIAA0882 TBC1D9A	Q6ZT07	TBCD9_HUMAN	Homo sapiens (Human)	activation of GTPase activity [GO:0090630];intracellular protein transport [GO:0006886]		calcium ion binding [GO:0005509];GTPase activator activity [GO:0005096];Rab GTPase binding [GO:0017137]	7.7575	0.0512367	0.0022292	1.23801	8.31536	8.00733	8.1504	8.08745
Q9UII4.2	E3 ISG15--protein ligase HERC5 (EC 2.3.2.-) (Cyclin-E-binding protein 1) (HECT domain and RCC1-like domain-containing protein 5)	HERC5 CEB1 CEBP1	Q9UII4	HERC5_HUMAN	Homo sapiens (Human)	defense response to virus [GO:0051607];innate immune response [GO:0045087];ISG15-protein conjugation [GO:0032020];negative regulation of type I interferon production [GO:0032480];protein polyubiquitination [GO:0000209];protein ubiquitination [GO:0016567];regulation of cyclin-dependent protein serine/threonine kinase activity [GO:0000079];regulation of defense response to virus [GO:0050688]	cytoplasm [GO:0005737];cytosol [GO:0005829];perinuclear region of cytoplasm [GO:0048471]	ISG15 transferase activity [GO:0042296];RNA binding [GO:0003723];ubiquitin protein ligase activity [GO:0061630];ubiquitin-protein transferase activity [GO:0004842]	9.1029	0.108953	0.00378543	1.20593	8.26128	8.14274	7.99113	8.03655
Q9BY89.2	Uncharacterized protein KIAA1671	KIAA1671	Q9BY89	K1671_HUMAN	Homo sapiens (Human)				21.6532	0.000612278	0.000104979	1.2879	8.11329	8.47831	8.11363	8.20362
Q8WXX7.1	Autism susceptibility gene 2 protein	AUTS2 KIAA0442	Q8WXX7	AUTS2_HUMAN	Homo sapiens (Human)	actin cytoskeleton reorganization [GO:0031532];axon extension [GO:0048675];dendrite extension [GO:0097484];neuron migration [GO:0001764];positive regulation of histone H3-K4 methylation [GO:0051571];positive regulation of histone H4-K16 acetylation [GO:2000620];positive regulation of lamellipodium assembly [GO:0010592];positive regulation of Rac protein signal transduction [GO:0035022];positive r…	cytoplasm [GO:0005737];cytoskeleton [GO:0005856];growth cone [GO:0030426];nucleus [GO:0005634]	chromatin binding [GO:0003682]	13.4208	0.0595957	0.00244944	1.22577	8.30455	8.17852	8.01086	8.08948
Q9NSC2.2	Sal-like protein 1 (Spalt-like transcription factor 1) (Zinc finger protein 794) (Zinc finger protein SALL1) (Zinc finger protein Spalt-1) (HSal1) (Sal-1)	SALL1 SAL1 ZNF794	Q9NSC2	SALL1_HUMAN	Homo sapiens (Human)	adrenal gland development [GO:0030325];branching involved in ureteric bud morphogenesis [GO:0001658];embryonic digestive tract development [GO:0048566];embryonic digit morphogenesis [GO:0042733];gonad development [GO:0008406];heart development [GO:0007507];inductive cell-cell signaling [GO:0031129];kidney development [GO:0001822];kidney epithelium development [GO:0072073];limb development [GO:006…	chromocenter [GO:0010369];cytoplasm [GO:0005737];heterochromatin [GO:0000792];nucleoplasm [GO:0005654];nucleus [GO:0005634]	beta-catenin binding [GO:0008013];DNA binding [GO:0003677];DNA-binding transcription factor activity [GO:0003700];DNA-binding transcription repressor activity, RNA polymerase II-specific [GO:0001227];metal ion binding [GO:0046872];RNA polymerase II cis-regulatory region sequence-specific DNA binding [GO:0000978]	14.224	0.0562373	0.00236852	1.12103	8.18423	8.24806	8.08324	8.20228
Q2Y0W8.1	Electroneutral sodium bicarbonate exchanger 1 (Electroneutral Na(+)-driven Cl-HCO3 exchanger) (Solute carrier family 4 member 8) (k-NBC3)	SLC4A8 KIAA0739 NBC NBC3 NDCBE1	Q2Y0W8	S4A8_HUMAN	Homo sapiens (Human)	bicarbonate transport [GO:0015701];chloride transmembrane transport [GO:1902476];modulation of chemical synaptic transmission [GO:0050804];positive regulation of synaptic vesicle exocytosis [GO:2000302];regulation of intracellular pH [GO:0051453];regulation of membrane potential [GO:0042391];sodium ion transmembrane transport [GO:0035725]	asymmetric synapse [GO:0032279];axon terminus [GO:0043679];cell [GO:0005623];dendrite [GO:0030425];glial cell projection [GO:0097386];glutamatergic synapse [GO:0098978];hippocampal mossy fiber [GO:0097457];integral component of membrane [GO:0016021];membrane [GO:0016020];neuronal cell body membrane [GO:0032809];neuron projection [GO:0043005];plasma membrane [GO:0005886];presynapse [GO:0098793];pr…	anion:anion antiporter activity [GO:0015301];bicarbonate transmembrane transporter activity [GO:0015106];chloride transmembrane transporter activity [GO:0015108];inorganic anion exchanger activity [GO:0005452];sodium:bicarbonate symporter activity [GO:0008510];sodium ion transmembrane transporter activity [GO:0015081]	2.7229	0.0460759	0.00210306	1.27747	8.32741	7.97413	8.00368	8.07543
P38398.2	Breast cancer type 1 susceptibility protein (EC 2.3.2.27) (RING finger protein 53) (RING-type E3 ubiquitin transferase BRCA1)	BRCA1 RNF53	P38398	BRCA1_HUMAN	Homo sapiens (Human)	androgen receptor signaling pathway [GO:0030521];apoptotic process [GO:0006915];cellular response to DNA damage stimulus [GO:0006974];cellular response to indole-3-methanol [GO:0071681];cellular response to tumor necrosis factor [GO:0071356];centrosome cycle [GO:0007098];chordate embryonic development [GO:0043009];chromosome segregation [GO:0007059];DNA damage response, signal transduction by p53…	BRCA1-A complex [GO:0070531];BRCA1-BARD1 complex [GO:0031436];chromosome [GO:0005694];cytoplasm [GO:0005737];gamma-tubulin ring complex [GO:0008274];lateral element [GO:0000800];nuclear body [GO:0016604];nucleoplasm [GO:0005654];nucleus [GO:0005634];plasma membrane [GO:0005886];protein-containing complex [GO:0032991];ribonucleoprotein complex [GO:1990904];ubiquitin ligase complex [GO:0000151]	androgen receptor binding [GO:0050681];damaged DNA binding [GO:0003684];DNA binding [GO:0003677];enzyme binding [GO:0019899];identical protein binding [GO:0042802];RNA binding [GO:0003723];RNA polymerase binding [GO:0070063];transcription coactivator activity [GO:0003713];transcription regulatory region DNA binding [GO:0044212];tubulin binding [GO:0015631];ubiquitin protein ligase binding [GO:003…	13.8377	0.0150495	0.00103092	1.07224	8.12955	8.05756	8.02893	8.12181
Q9UQ13.2	Leucine-rich repeat protein SHOC-2 (Protein soc-2 homolog) (Protein sur-8 homolog)	SHOC2 KIAA0862	Q9UQ13	SHOC2_HUMAN	Homo sapiens (Human)	fibroblast growth factor receptor signaling pathway [GO:0008543];positive regulation of Ras protein signal transduction [GO:0046579];Ras protein signal transduction [GO:0007265]	cytoplasm [GO:0005737];cytosol [GO:0005829];nucleoplasm [GO:0005654];nucleus [GO:0005634];protein phosphatase type 1 complex [GO:0000164]	protein phosphatase 1 binding [GO:0008157];protein phosphatase binding [GO:0019903];protein phosphatase regulator activity [GO:0019888]	4.4228	0.116544	0.0039575	1.26659	8.20698	7.86603	7.93426	8.08967
O75437.3	Zinc finger protein 254 (Bone marrow zinc finger 5) (BMZF-5) (Hematopoietic cell-derived zinc finger protein 1) (HD-ZNF1) (Zinc finger protein 539) (Zinc finger protein 91-like)	ZNF254 BMZF5 ZNF539 ZNF91L	O75437	ZN254_HUMAN	Homo sapiens (Human)	negative regulation of transcription by RNA polymerase II [GO:0000122]	nucleus [GO:0005634]	DNA binding [GO:0003677];metal ion binding [GO:0046872]	8.2833	0.0978535	0.00353544	1.19953	8.36329	8.1103	8.10083	8.12795
Q8NE09.3	Regulator of G-protein signaling 22 (RGS22)	RGS22	Q8NE09	RGS22_HUMAN	Homo sapiens (Human)	negative regulation of signal transduction [GO:0009968]	cytoplasm [GO:0005737];nucleus [GO:0005634]	G-protein alpha-subunit binding [GO:0001965]	11.9124	0.0073351	0.000644242	1.08554	8.1944	8.28914	8.17072	8.23355
P35712.3	Transcription factor SOX-6	SOX6	P35712	SOX6_HUMAN	Homo sapiens (Human)	astrocyte differentiation [GO:0048708];cardiac muscle cell differentiation [GO:0055007];cartilage development [GO:0051216];cell fate commitment [GO:0045165];cell morphogenesis [GO:0000902];cellular response to transforming growth factor beta stimulus [GO:0071560];central nervous system development [GO:0007417];erythrocyte development [GO:0048821];gene silencing [GO:0016458];in utero embryonic dev…	nuclear chromatin [GO:0000790];nucleoplasm [GO:0005654];nucleus [GO:0005634]	DNA binding [GO:0003677];DNA-binding transcription factor activity [GO:0003700];DNA-binding transcription factor activity, RNA polymerase II-specific [GO:0000981];DNA-binding transcription repressor activity [GO:0001217];DNA-binding transcription repressor activity, RNA polymerase II-specific [GO:0001227];RNA polymerase II cis-regulatory region sequence-specific DNA binding [GO:0000978];transcrip…	19.4423	0.000255489	5.14e-05	1.18695	8.34955	8.42225	8.20957	8.17498
Q8N5P1.2	Zinc finger CCCH domain-containing protein 8	ZC3H8 ZC3HDC8	Q8N5P1	ZC3H8_HUMAN	Homo sapiens (Human)	apoptotic process [GO:0006915];negative regulation of T cell differentiation in thymus [GO:0033085];negative regulation of transcription, DNA-templated [GO:0045892];positive regulation of thymocyte apoptotic process [GO:0070245];positive regulation of transcription by RNA polymerase III [GO:0045945];response to antibiotic [GO:0046677];snRNA transcription by RNA polymerase II [GO:0042795];snRNA tr…	Cajal body [GO:0015030];histone locus body [GO:0035363];nuclear body [GO:0016604];nuclear chromatin [GO:0000790];nucleoplasm [GO:0005654];nucleus [GO:0005634];transcriptionally active chromatin [GO:0035327];transcription elongation factor complex [GO:0008023]	DNA-binding transcription factor activity [GO:0003700];DNA-binding transcription factor activity, RNA polymerase II-specific [GO:0000981];DNA-binding transcription repressor activity, RNA polymerase II-specific [GO:0001227];metal ion binding [GO:0046872];RNA binding [GO:0003723];RNA polymerase II intronic transcription regulatory region sequence-specific DNA binding [GO:0001162];sequence-specific…	9.3936	0.446131	0.0127613	1.0536	8.28774	8.27998	8.24329	8.21241
Q53TS8.1	C2 calcium-dependent domain-containing protein 6 (Amyotrophic lateral sclerosis 2 chromosomal region candidate gene 11 protein)	C2CD6 ALS2CR11	Q53TS8	C2CD6_HUMAN	Homo sapiens (Human)				13.9528	0.00880919	0.000736478	1.16447	8.02121	7.97229	8.03092	8.19196
P29374.3	AT-rich interactive domain-containing protein 4A (ARID domain-containing protein 4A) (Retinoblastoma-binding protein 1) (RBBP-1)	ARID4A RBBP1 RBP1	P29374	ARI4A_HUMAN	Homo sapiens (Human)	erythrocyte development [GO:0048821];establishment of Sertoli cell barrier [GO:0097368];histone H3-K4 trimethylation [GO:0080182];histone H3-K9 trimethylation [GO:0036124];histone H4-K20 trimethylation [GO:0034773];negative regulation of transcription, DNA-templated [GO:0045892];positive regulation of transcription by RNA polymerase II [GO:0045944];regulation of gene expression by genetic imprint…	cytosol [GO:0005829];nucleoplasm [GO:0005654];nucleus [GO:0005634];plasma membrane [GO:0005886];transcriptional repressor complex [GO:0017053]	DNA binding [GO:0003677];transcription regulatory region DNA binding [GO:0044212]	7.6159	0.00729165	0.000644209	1.2392	8.42377	8.11435	8.13201	8.178
Q00653.4	Nuclear factor NF-kappa-B p100 subunit (DNA-binding factor KBF2) (H2TF1) (Lymphocyte translocation chromosome 10 protein) (Nuclear factor of kappa light polypeptide gene enhancer in B-cells 2) (Oncogene Lyt-10) (Lyt10) [Cleaved into: Nuclear factor NF-kappa-B p52 subunit]	NFKB2 LYT10	Q00653	NFKB2_HUMAN	Homo sapiens (Human)	aging [GO:0007568];extracellular matrix organization [GO:0030198];follicular dendritic cell differentiation [GO:0002268];germinal center formation [GO:0002467];I-kappaB kinase/NF-kappaB signaling [GO:0007249];inflammatory response [GO:0006954];innate immune response [GO:0045087];negative regulation of transcription by RNA polymerase II [GO:0000122];NIK/NF-kappaB signaling [GO:0038061];positive re…	Bcl3/NF-kappaB2 complex [GO:0033257];cytoplasm [GO:0005737];cytosol [GO:0005829];I-kappaB/NF-kappaB complex [GO:0033256];nuclear chromatin [GO:0000790];nucleoplasm [GO:0005654];nucleus [GO:0005634]	chromatin binding [GO:0003682];DNA-binding transcription activator activity, RNA polymerase II-specific [GO:0001228];DNA-binding transcription factor activity [GO:0003700];DNA-binding transcription factor activity, RNA polymerase II-specific [GO:0000981];RNA polymerase II cis-regulatory region sequence-specific DNA binding [GO:0000978];RNA polymerase II regulatory region sequence-specific DNA bin…	9.1487	0.0442831	0.00205673	1.17166	8.27172	8.25095	8.04317	8.20927
Q9C073.1	Protein FAM117A (C/EBP-induced protein)	FAM117A	Q9C073	F117A_HUMAN	Homo sapiens (Human)				12.8481	3.22e-08	2.6e-08	1.55672	7.65456	7.78208	7.92876	8.29307
O75533.3	Splicing factor 3B subunit 1 (Pre-mRNA-splicing factor SF3b 155 kDa subunit) (SF3b155) (Spliceosome-associated protein 155) (SAP 155)	SF3B1 SAP155	O75533	SF3B1_HUMAN	Homo sapiens (Human)	mRNA splicing, via spliceosome [GO:0000398];positive regulation of gene expression, epigenetic [GO:0045815];RNA splicing [GO:0008380];RNA splicing, via transesterification reactions [GO:0000375];spliceosomal complex assembly [GO:0000245]	catalytic step 2 spliceosome [GO:0071013];nuclear speck [GO:0016607];nucleoplasm [GO:0005654];nucleus [GO:0005634];spliceosomal complex [GO:0005681];U11/U12 snRNP [GO:0034693];U12-type spliceosomal complex [GO:0005689];U2 snRNP [GO:0005686];U2-type precatalytic spliceosome [GO:0071005];U2-type prespliceosome [GO:0071004]	mRNA binding [GO:0003729];RNA binding [GO:0003723];splicing factor binding [GO:1990935]	20.2802	0.0301722	0.00161903	1.14566	8.22054	8.16076	8.35694	8.34179
Q9BXM7.1	Serine/threonine-protein kinase PINK1, mitochondrial (EC 2.7.11.1) (BRPK) (PTEN-induced putative kinase protein 1)	PINK1	Q9BXM7	PINK1_HUMAN	Homo sapiens (Human)	activation of protein kinase B activity [GO:0032148];autophagy of mitochondrion [GO:0000422];cellular response to hydrogen sulfide [GO:1904881];cellular response to hypoxia [GO:0071456];cellular response to oxidative stress [GO:0034599];cellular response to toxic substance [GO:0097237];establishment of protein localization to mitochondrion [GO:0072655];intracellular signal transduction [GO:003555…	astrocyte projection [GO:0097449];axon [GO:0030424];cell body [GO:0044297];chromatin [GO:0000785];cytoplasm [GO:0005737];cytoskeleton [GO:0005856];cytosol [GO:0005829];endoplasmic reticulum [GO:0005783];growth cone [GO:0030426];integral component of mitochondrial outer membrane [GO:0031307];Lewy body [GO:0097413];membrane [GO:0016020];mitochondrial inner membrane [GO:0005743];mitochondrial interm…	ATP binding [GO:0005524];C3HC4-type RING finger domain binding [GO:0055131];calcium-dependent protein kinase activity [GO:0010857];kinase activity [GO:0016301];magnesium ion binding [GO:0000287];peptidase activator activity [GO:0016504];protease binding [GO:0002020];protein-containing complex binding [GO:0044877];protein kinase activity [GO:0004672];protein kinase B binding [GO:0043422];protein s…	3.944	0.178659	0.00560141	1.18807	8.52897	8.36864	8.28035	8.32813
Q96C24.2	Synaptotagmin-like protein 4 (Exophilin-2) (Granuphilin)	SYTL4	Q96C24	SYTL4_HUMAN	Homo sapiens (Human)	exocytosis [GO:0006887];intracellular protein transport [GO:0006886];lysosome localization [GO:0032418];multivesicular body sorting pathway [GO:0071985];negative regulation of insulin secretion [GO:0046676];plasma membrane repair [GO:0001778];platelet degranulation [GO:0002576];positive regulation of exocytosis [GO:0045921];positive regulation of protein secretion [GO:0050714];regulation of plasm…	endosome [GO:0005768];exocytic vesicle [GO:0070382];extrinsic component of membrane [GO:0019898];plasma membrane [GO:0005886];platelet alpha granule membrane [GO:0031092];transport vesicle membrane [GO:0030658]	metal ion binding [GO:0046872];neurexin family protein binding [GO:0042043];phospholipid binding [GO:0005543];Rab GTPase binding [GO:0017137]	3.9215	0.327044	0.00957224	1.12997	8.28781	8.21725	8.11152	8.19322
O94832.2	Unconventional myosin-Id	MYO1D KIAA0727	O94832	MYO1D_HUMAN	Homo sapiens (Human)	cellular localization [GO:0051641];early endosome to recycling endosome transport [GO:0061502];forebrain development [GO:0030900];negative regulation of phosphatase activity [GO:0010923];protein transport [GO:0015031]	apical dendrite [GO:0097440];axolemma [GO:0030673];axon [GO:0030424];basolateral plasma membrane [GO:0016323];brush border [GO:0005903];cell cortex [GO:0005938];cytoplasmic vesicle [GO:0031410];cytosol [GO:0005829];early endosome [GO:0005769];endosome [GO:0005768];extracellular exosome [GO:0070062];myelin sheath [GO:0043209];myosin complex [GO:0016459];neuronal cell body [GO:0043025];neuron proje…	actin-dependent ATPase activity [GO:0030898];actin filament binding [GO:0051015];ATP binding [GO:0005524];calcium-dependent protein binding [GO:0048306];calmodulin binding [GO:0005516];microfilament motor activity [GO:0000146];protein domain specific binding [GO:0019904]	18.413	0.00717701	0.000637923	1.24995	8.60122	8.38394	8.31245	8.27935
Q8IYS0.2	Protein Aster-C (GRAM domain-containing protein 1C)	GRAMD1C UNQ2543/PRO6095	Q8IYS0	ASTRC_HUMAN	Homo sapiens (Human)	cellular response to cholesterol [GO:0071397]	endoplasmic reticulum membrane [GO:0005789];endoplasmic reticulum-plasma membrane contact site [GO:0140268];integral component of membrane [GO:0016021];plasma membrane [GO:0005886]	cholesterol binding [GO:0015485];cholesterol transfer activity [GO:0120020]	7.2413	0.108215	0.00377336	1.22307	8.53855	8.25445	8.30236	8.24804
Q02241.3	Kinesin-like protein KIF23 (Kinesin-like protein 5) (Mitotic kinesin-like protein 1)	KIF23 KNSL5 MKLP1	Q02241	KIF23_HUMAN	Homo sapiens (Human)	actomyosin contractile ring assembly [GO:0000915];antigen processing and presentation of exogenous peptide antigen via MHC class II [GO:0019886];microtubule-based movement [GO:0007018];mitotic cytokinesis [GO:0000281];mitotic spindle elongation [GO:0000022];mitotic spindle midzone assembly [GO:0051256];plus-end-directed vesicle transport along microtubule [GO:0072383];positive regulation of cytok…	cell [GO:0005623];centralspindlin complex [GO:0097149];centrosome [GO:0005813];cytosol [GO:0005829];Flemming body [GO:0090543];focal adhesion [GO:0005925];intercellular bridge [GO:0045171];kinesin complex [GO:0005871];microtubule [GO:0005874];midbody [GO:0030496];mitotic spindle [GO:0072686];nucleoplasm [GO:0005654];nucleus [GO:0005634];spindle [GO:0005819]	ATPase activity [GO:0016887];ATP binding [GO:0005524];microtubule binding [GO:0008017];microtubule motor activity [GO:0003777]	27.0424	0.471637	0.0133852	1.07104	8.37573	8.28744	8.3175	8.27672
P55060.3	Exportin-2 (Exp2) (Cellular apoptosis susceptibility protein) (Chromosome segregation 1-like protein) (Importin-alpha re-exporter)	CSE1L CAS XPO2	P55060	XPO2_HUMAN	Homo sapiens (Human)	protein export from nucleus [GO:0006611];protein import into nucleus [GO:0006606]	cytoplasm [GO:0005737];cytosol [GO:0005829];extracellular exosome [GO:0070062];membrane [GO:0016020];nuclear envelope [GO:0005635];nucleoplasm [GO:0005654];nucleus [GO:0005634]	nuclear export signal receptor activity [GO:0005049];Ran GTPase binding [GO:0008536]	15.1879	0.00394775	0.000430041	1.21159	8.54839	8.63567	8.52218	8.35877
Q6ZT62.2	Bargin (Chimeric SH3BP1-PDXP protein)	BARGIN	Q6ZT62	BGIN_HUMAN	Homo sapiens (Human)	negative regulation of small GTPase mediated signal transduction [GO:0051058];positive regulation of GTPase activity [GO:0043547];regulation of actin cytoskeleton organization [GO:0032956];regulation of Rac protein signal transduction [GO:0035020];signal transduction [GO:0007165]	cytosol [GO:0005829];extrinsic component of plasma membrane [GO:0019897]	GTPase activator activity [GO:0005096];linear polyubiquitin binding [GO:1990450];Rac GTPase binding [GO:0048365]	10.4675	3.13e-09	3.24e-09	1.59322	8.68688	8.01493	8.39494	8.33281
Q13332.3	Receptor-type tyrosine-protein phosphatase S (R-PTP-S) (EC 3.1.3.48) (Receptor-type tyrosine-protein phosphatase sigma) (R-PTP-sigma)	PTPRS	Q13332	PTPRS_HUMAN	Homo sapiens (Human)	cerebellum development [GO:0021549];cerebral cortex development [GO:0021987];corpus callosum development [GO:0022038];establishment of endothelial intestinal barrier [GO:0090557];hippocampus development [GO:0021766];modulation of chemical synaptic transmission [GO:0050804];negative regulation of axon extension [GO:0030517];negative regulation of axon regeneration [GO:0048681];negative regulation …	axon [GO:0030424];cell junction [GO:0030054];cytosol [GO:0005829];extracellular exosome [GO:0070062];glutamatergic synapse [GO:0098978];growth cone [GO:0030426];integral component of plasma membrane [GO:0005887];integral component of postsynaptic density membrane [GO:0099061];integral component of presynaptic membrane [GO:0099056];integral component of synaptic vesicle membrane [GO:0030285];perik…	chondroitin sulfate binding [GO:0035374];heparan sulfate proteoglycan binding [GO:0043395];heparin binding [GO:0008201];phosphoprotein phosphatase activity [GO:0004721];protein tyrosine phosphatase activity [GO:0004725]	16.8265	1.8e-08	1.54e-08	1.48452	8.48063	8.9426	8.47392	8.3726
A0AVF1.1	Intraflagellar transport protein 56 (Tetratricopeptide repeat protein 26) (TPR repeat protein 26)	TTC26 IFT56	A0AVF1	IFT56_HUMAN	Homo sapiens (Human)	axoneme assembly [GO:0035082];cilium assembly [GO:0060271];intraciliary anterograde transport [GO:0035720];intraciliary transport [GO:0042073];intraciliary transport involved in cilium assembly [GO:0035735];manchette assembly [GO:1905198];protein localization to cilium [GO:0061512];smoothened signaling pathway [GO:0007224]	centrosome [GO:0005813];ciliary basal body [GO:0036064];ciliary base [GO:0097546];ciliary tip [GO:0097542];cilium [GO:0005929];intraciliary transport particle B [GO:0030992]	intraciliary transport particle B binding [GO:0120170]	8.0807	0.0474842	0.0021299	1.19504	8.51803	8.31556	8.36012	8.26097
Q9NT22.2	EMILIN-3 (EMILIN-5) (Elastin microfibril interface-located protein 3) (Elastin microfibril interfacer 3) (Elastin microfibril interface-located protein 5) (Elastin microfibril interfacer 5)	EMILIN3 C20orf130 EMILIN5	Q9NT22	EMIL3_HUMAN	Homo sapiens (Human)		collagen-containing extracellular matrix [GO:0062023];cytoplasm [GO:0005737]	extracellular matrix constituent conferring elasticity [GO:0030023]	10.0499	0.000129109	2.88e-05	1.26124	8.31375	8.05248	8.18831	8.38732
Q6P3W7.1	SCY1-like protein 2 (Coated vesicle-associated kinase of 104 kDa)	SCYL2 CVAK104 KIAA1360	Q6P3W7	SCYL2_HUMAN	Homo sapiens (Human)	endosome to lysosome transport [GO:0008333];negative regulation of canonical Wnt signaling pathway [GO:0090090];positive regulation of clathrin-dependent endocytosis [GO:2000370];positive regulation of receptor internalization [GO:0002092];receptor internalization involved in canonical Wnt signaling pathway [GO:2000286]	clathrin-coated vesicle [GO:0030136];endosome membrane [GO:0010008];Golgi apparatus [GO:0005794];perinuclear region of cytoplasm [GO:0048471]	ATP binding [GO:0005524];protein kinase activity [GO:0004672];signaling receptor binding [GO:0005102]	8.8344	0.00057515	0.000102875	1.28786	8.763	8.62495	8.44025	8.39803
Q9H425.1	Uncharacterized protein C1orf198	C1orf198	Q9H425	CA198_HUMAN	Homo sapiens (Human)		cytosol [GO:0005829]		13.9721	0.000254792	5.14e-05	1.18991	8.21335	8.14219	8.2801	8.39305
Q03923.3	Zinc finger protein 85 (Zinc finger protein HPF4) (Zinc finger protein HTF1)	ZNF85	Q03923	ZNF85_HUMAN	Homo sapiens (Human)		nucleoplasm [GO:0005654];nucleus [GO:0005634]	DNA binding [GO:0003677];DNA-binding transcription factor activity [GO:0003700];metal ion binding [GO:0046872];transcription corepressor activity [GO:0003714]	8.5086	0.0160776	0.0010784	1.22945	8.16782	8.04845	8.04814	8.34616
Q9BZ23.3	Pantothenate kinase 2, mitochondrial (hPanK2) (EC 2.7.1.33) (Pantothenic acid kinase 2)	PANK2 C20orf48	Q9BZ23	PANK2_HUMAN	Homo sapiens (Human)	aerobic respiration [GO:0009060];coenzyme A biosynthetic process [GO:0015937];coenzyme biosynthetic process [GO:0009108];mitochondrion morphogenesis [GO:0070584];pantothenate metabolic process [GO:0015939];phosphorylation [GO:0016310];regulation of bile acid metabolic process [GO:1904251];regulation of fatty acid metabolic process [GO:0019217];regulation of mitochondrial membrane potential [GO:00…	cytosol [GO:0005829];mitochondrial intermembrane space [GO:0005758];mitochondrion [GO:0005739];nucleus [GO:0005634]	ATP binding [GO:0005524];pantothenate kinase activity [GO:0004594]	4.4505	0.0389803	0.00190698	1.28313	8.78521	8.53236	8.56037	8.42554
P51784.3	Ubiquitin carboxyl-terminal hydrolase 11 (EC 3.4.19.12) (Deubiquitinating enzyme 11) (Ubiquitin thioesterase 11) (Ubiquitin-specific-processing protease 11)	USP11 UHX1	P51784	UBP11_HUMAN	Homo sapiens (Human)	protein deubiquitination [GO:0016579];ubiquitin-dependent protein catabolic process [GO:0006511];viral process [GO:0016032]	chromosome [GO:0005694];cytosol [GO:0005829];nucleoplasm [GO:0005654];nucleus [GO:0005634]	cysteine-type endopeptidase activity [GO:0004197];thiol-dependent ubiquitin-specific protease activity [GO:0004843];thiol-dependent ubiquitinyl hydrolase activity [GO:0036459]	12.5408	4.98e-08	3.61e-08	1.32722	7.96725	7.93268	8.12891	8.34109
Q8TDI0.1	Chromodomain-helicase-DNA-binding protein 5 (CHD-5) (EC 3.6.4.12) (ATP-dependent helicase CHD5)	CHD5 KIAA0444	Q8TDI0	CHD5_HUMAN	Homo sapiens (Human)	cerebral cortex neuron differentiation [GO:0021895];histone H3-K27 trimethylation [GO:0098532];histone H4 acetylation [GO:0043967];negative regulation of cell population proliferation [GO:0008285];positive regulation of signal transduction by p53 class mediator [GO:1901798];regulation of transcription involved in cell fate commitment [GO:0060850];spermatogenesis, exchange of chromosomal proteins …	cytosol [GO:0005829];heterochromatin [GO:0000792];membrane [GO:0016020];nuclear speck [GO:0016607];nucleoplasm [GO:0005654];nucleus [GO:0005634];NuRD complex [GO:0016581]	ATP binding [GO:0005524];DNA binding [GO:0003677];DNA helicase activity [GO:0003678];H3K27me3 modified histone binding [GO:0061628];metal ion binding [GO:0046872]	7.3605	6.47e-06	2.41e-06	1.99799	8.99495	7.9964	8.47937	8.39646
Q7Z3D6.2	D-glutamate cyclase, mitochondrial (EC 4.2.1.48)	DGLUCY C14orf159 UNQ2439/PRO5000	Q7Z3D6	GLUCM_HUMAN	Homo sapiens (Human)	glutamate metabolic process [GO:0006536]	mitochondrial matrix [GO:0005759]	D-glutamate cyclase activity [GO:0047820]	9.3947	0.17315	0.00545944	1.11749	8.43086	8.37147	8.2706	8.31788
Q6ZMS4.4	Zinc finger protein 852	ZNF852	Q6ZMS4	ZN852_HUMAN	Homo sapiens (Human)	regulation of transcription, DNA-templated [GO:0006355]	nucleus [GO:0005634]	metal ion binding [GO:0046872];nucleic acid binding [GO:0003676]	8.477	0.205723	0.00633446	1.20541	8.58574	8.45892	8.31621	8.33864
Q6ZU80.2	Centrosomal protein of 128 kDa (Cep128)	CEP128 C14orf145 C14orf61	Q6ZU80	CE128_HUMAN	Homo sapiens (Human)	protein localization [GO:0008104]	centriolar subdistal appendage [GO:0120103];centriole [GO:0005814];cytoplasm [GO:0005737];spindle pole [GO:0000922]		20.4795	2.71e-05	7.47e-06	1.23355	8.39346	8.11419	8.417	8.39732
Q8NEY1.2	Neuron navigator 1 (Pore membrane and/or filament-interacting-like protein 3) (Steerin-1) (Unc-53 homolog 1) (unc53H1)	NAV1 KIAA1151 KIAA1213 POMFIL3 STEERIN1	Q8NEY1	NAV1_HUMAN	Homo sapiens (Human)	microtubule bundle formation [GO:0001578];nervous system development [GO:0007399];neuron migration [GO:0001764]	axon initial segment [GO:0043194];cytoplasm [GO:0005737];microtubule [GO:0005874];microtubule cytoskeleton [GO:0015630]		21.2992	0.0285406	0.00157228	1.09718	8.41612	8.37842	8.28232	8.39804
Q96M89.1	Coiled-coil domain-containing protein 138	CCDC138	Q96M89	CC138_HUMAN	Homo sapiens (Human)				14.137	0.0177073	0.00113901	1.07081	8.40501	8.49417	8.39547	8.42198
Q6ZMW2.1	Zinc finger protein 782	ZNF782	Q6ZMW2	ZN782_HUMAN	Homo sapiens (Human)	regulation of transcription, DNA-templated [GO:0006355]	nucleus [GO:0005634]	DNA binding [GO:0003677];metal ion binding [GO:0046872]	9.0807	0.302914	0.00891096	1.17052	8.61316	8.41213	8.39421	8.38601
Q04695.2	Keratin, type I cytoskeletal 17 (39.1) (Cytokeratin-17) (CK-17) (Keratin-17) (K17)	KRT17	Q04695	K1C17_HUMAN	Homo sapiens (Human)	cornification [GO:0070268];hair follicle morphogenesis [GO:0031069];intermediate filament organization [GO:0045109];keratinization [GO:0031424];positive regulation of cell growth [GO:0030307];positive regulation of hair follicle development [GO:0051798];positive regulation of translation [GO:0045727]	cell periphery [GO:0071944];cytosol [GO:0005829];intermediate filament [GO:0005882];intermediate filament cytoskeleton [GO:0045111]	structural molecule activity [GO:0005198]	6.2454	0.732215	0.0202056	1.121	8.36874	8.20395	8.23866	8.31426
Q96HP0.3	Dedicator of cytokinesis protein 6	DOCK6 KIAA1395	Q96HP0	DOCK6_HUMAN	Homo sapiens (Human)	blood coagulation [GO:0007596];small GTPase mediated signal transduction [GO:0007264]	cytosol [GO:0005829];perinuclear region of cytoplasm [GO:0048471]	guanyl-nucleotide exchange factor activity [GO:0005085]	20.8042	0.532814	0.0149602	1.19838	8.54637	8.33921	8.60029	8.57067
Q5VT52.1	Regulation of nuclear pre-mRNA domain-containing protein 2	RPRD2 KIAA0460 HSPC099	Q5VT52	RPRD2_HUMAN	Homo sapiens (Human)	mRNA 3'-end processing [GO:0031124];snRNA transcription by RNA polymerase II [GO:0042795]	nucleoplasm [GO:0005654];RNA polymerase II, holoenzyme [GO:0016591]	RNA polymerase II complex binding [GO:0000993]	13.6267	4.15e-07	2.32e-07	1.457	8.48909	8.00364	8.54664	8.44232
P35221.1	Catenin alpha-1 (Alpha E-catenin) (Cadherin-associated protein) (Renal carcinoma antigen NY-REN-13)	CTNNA1	P35221	CTNA1_HUMAN	Homo sapiens (Human)	adherens junction organization [GO:0034332];aging [GO:0007568];apical junction assembly [GO:0043297];axon regeneration [GO:0031103];cell adhesion [GO:0007155];cellular protein localization [GO:0034613];cellular response to indole-3-methanol [GO:0071681];epithelial cell-cell adhesion [GO:0090136];establishment or maintenance of cell polarity [GO:0007163];gap junction assembly [GO:0016264];male gon…	acrosomal vesicle [GO:0001669];actin cytoskeleton [GO:0015629];catenin complex [GO:0016342];cell-cell junction [GO:0005911];cell junction [GO:0030054];cytosol [GO:0005829];flotillin complex [GO:0016600];focal adhesion [GO:0005925];intercalated disc [GO:0014704];intracellular membrane-bounded organelle [GO:0043231];lamellipodium [GO:0030027];plasma membrane [GO:0005886];zonula adherens [GO:0005915]	actin filament binding [GO:0051015];beta-catenin binding [GO:0008013];cadherin binding [GO:0045296];gamma-catenin binding [GO:0045295];identical protein binding [GO:0042802];RNA binding [GO:0003723];structural molecule activity [GO:0005198];vinculin binding [GO:0017166]	19.2689	0.00133406	0.000184957	1.11235	8.50441	8.5688	8.41519	8.43772
Q4ZG55.1	Protein GREB1 (Gene regulated in breast cancer 1 protein)	GREB1 KIAA0575	Q4ZG55	GREB1_HUMAN	Homo sapiens (Human)		extracellular exosome [GO:0070062];integral component of membrane [GO:0016021];nucleoplasm [GO:0005654]		13.9155	4.34e-11	7.85e-11	1.66497	8.41706	7.84623	8.49586	8.58172
Q0VF96.2	Cingulin-like protein 1 (Junction-associated coiled-coil protein) (Paracingulin)	CGNL1 JACOP KIAA1749	Q0VF96	CGNL1_HUMAN	Homo sapiens (Human)	actin filament organization [GO:0007015];negative regulation of small GTPase mediated signal transduction [GO:0051058];negative regulation of stress fiber assembly [GO:0051497];protein localization to cell-cell junction [GO:0150105]	bicellular tight junction [GO:0005923];myosin complex [GO:0016459];protein-containing complex [GO:0032991]	motor activity [GO:0003774]	17.8451	0.00165013	0.000217338	1.40735	8.7514	8.25841	8.49936	8.45554
P40222.3	Alpha-taxilin	TXLNA TXLN	P40222	TXLNA_HUMAN	Homo sapiens (Human)	B cell activation [GO:0042113];cytokine-mediated signaling pathway [GO:0019221];exocytosis [GO:0006887]	cytoplasm [GO:0005737];cytosol [GO:0005829];extracellular region [GO:0005576];membrane [GO:0016020]	syntaxin binding [GO:0019905]	8.9805	0.000472013	8.55e-05	1.15077	8.49429	8.30985	8.51245	8.46571
Q9UQD0.1	Sodium channel protein type 8 subunit alpha (Sodium channel protein type VIII subunit alpha) (Voltage-gated sodium channel subunit alpha Nav1.6)	SCN8A MED	Q9UQD0	SCN8A_HUMAN	Homo sapiens (Human)	membrane depolarization during action potential [GO:0086010];myelination [GO:0042552];nervous system development [GO:0007399];neuronal action potential [GO:0019228];peripheral nervous system development [GO:0007422];regulation of ion transmembrane transport [GO:0034765];sodium ion transmembrane transport [GO:0035725];sodium ion transport [GO:0006814]	axon [GO:0030424];axon initial segment [GO:0043194];cell junction [GO:0030054];cytoplasmic vesicle [GO:0031410];integral component of membrane [GO:0016021];node of Ranvier [GO:0033268];plasma membrane [GO:0005886];voltage-gated sodium channel complex [GO:0001518];Z disc [GO:0030018]	ATP binding [GO:0005524];cation channel activity [GO:0005261];voltage-gated ion channel activity [GO:0005244];voltage-gated sodium channel activity [GO:0005248]	18.6248	0.504826	0.0142434	1.05365	8.49964	8.50554	8.54292	8.57503
Q8TD31.2	Coiled-coil alpha-helical rod protein 1 (Alpha-helical coiled-coil rod protein) (Putative gene 8 protein) (Pg8)	CCHCR1 C6orf18 HCR	Q8TD31	CCHCR_HUMAN	Homo sapiens (Human)	cell differentiation [GO:0030154];multicellular organism development [GO:0007275];protein export from nucleus [GO:0006611]	centriole [GO:0005814];cytosol [GO:0005829];nucleus [GO:0005634]	identical protein binding [GO:0042802]	28.1607	0.000359755	6.9e-05	1.45051	8.35203	8.1361	8.67267	8.65739
Q9NQ29.1	Putative RNA-binding protein Luc7-like 1 (Putative SR protein LUC7B1) (SR+89)	LUC7L LUC7L1	Q9NQ29	LUC7L_HUMAN	Homo sapiens (Human)	mRNA splice site selection [GO:0006376];negative regulation of striated muscle tissue development [GO:0045843]	U1 snRNP [GO:0005685];U2-type prespliceosome [GO:0071004]	identical protein binding [GO:0042802];mRNA binding [GO:0003729];RS domain binding [GO:0050733]	4.4395	0.111116	0.00383299	1.17262	8.51944	8.28971	8.34975	8.40336
Q9NTX5.2	Ethylmalonyl-CoA decarboxylase (EC 4.1.1.94) (Enoyl-CoA hydratase domain-containing protein 1) (Methylmalonyl-CoA decarboxylase) (MMCD)	ECHDC1	Q9NTX5	ECHD1_HUMAN	Homo sapiens (Human)	fatty acid beta-oxidation [GO:0006635]	cytosol [GO:0005829]	carboxy-lyase activity [GO:0016831];enoyl-CoA hydratase activity [GO:0004300]	14.6875	0.00015021	3.27e-05	1.41505	8.89164	8.50888	8.48758	8.39078
Q5BJF6.1	Outer dense fiber protein 2 (Cenexin) (Outer dense fiber of sperm tails protein 2)	ODF2	Q5BJF6	ODFP2_HUMAN	Homo sapiens (Human)	centriole-centriole cohesion [GO:0010457];ciliary basal body-plasma membrane docking [GO:0097711];cilium organization [GO:0044782];G2/M transition of mitotic cell cycle [GO:0000086];multicellular organism development [GO:0007275];protein localization [GO:0008104];regulation of cilium assembly [GO:1902017];regulation of G2/M transition of mitotic cell cycle [GO:0010389];spermatid development [GO:0…	centriolar subdistal appendage [GO:0120103];centriole [GO:0005814];centrosome [GO:0005813];ciliary basal body [GO:0036064];ciliary transition fiber [GO:0097539];cilium [GO:0005929];cytosol [GO:0005829];microtubule [GO:0005874];nucleus [GO:0005634];outer dense fiber [GO:0001520];sperm flagellum [GO:0036126];spindle pole [GO:0000922]	Rab GTPase binding [GO:0017137];structural molecule activity [GO:0005198]	14.4569	0.000192079	4.02e-05	1.29476	8.49043	8.75582	8.38314	8.38775
O14924.1	Regulator of G-protein signaling 12 (RGS12)	RGS12	O14924	RGS12_HUMAN	Homo sapiens (Human)	G protein-coupled receptor signaling pathway [GO:0007186];negative regulation of signal transduction [GO:0009968];regulation of G protein-coupled receptor signaling pathway [GO:0008277]	cell junction [GO:0030054];condensed nuclear chromosome [GO:0000794];cytoplasm [GO:0005737];cytosol [GO:0005829];dendrite [GO:0030425];nuclear matrix [GO:0016363];nucleolus [GO:0005730];nucleoplasm [GO:0005654];nucleus [GO:0005634];plasma membrane [GO:0005886];synapse [GO:0045202]	GTPase activator activity [GO:0005096];GTPase activity [GO:0003924];GTPase regulator activity [GO:0030695]	7.7484	0.0313503	0.00166432	1.22759	8.52231	8.22649	8.31144	8.39492
Q04917.4	14-3-3 protein eta (Protein AS1)	YWHAH YWHA1	Q04917	1433F_HUMAN	Homo sapiens (Human)	glucocorticoid catabolic process [GO:0006713];glucocorticoid receptor signaling pathway [GO:0042921];intracellular protein transport [GO:0006886];membrane depolarization during action potential [GO:0086010];membrane organization [GO:0061024];negative regulation of dendrite morphogenesis [GO:0050774];positive regulation of protein insertion into mitochondrial membrane involved in apoptotic signali…	cytoplasm [GO:0005737];cytosol [GO:0005829];extracellular exosome [GO:0070062];intercalated disc [GO:0014704];mitochondrion [GO:0005739];plasma membrane [GO:0005886]	actin binding [GO:0003779];enzyme binding [GO:0019899];glucocorticoid receptor binding [GO:0035259];identical protein binding [GO:0042802];insulin-like growth factor receptor binding [GO:0005159];ion channel binding [GO:0044325];protein domain specific binding [GO:0019904];protein heterodimerization activity [GO:0046982];sodium channel regulator activity [GO:0017080]	16.2002	0.0780564	0.00297995	1.28222	8.62468	8.40011	8.26604	8.42375
Q2TAK8.3	PWWP domain-containing DNA repair factor 3A (PWWP3A) (Mutated melanoma-associated antigen 1) (MUM-1) (PWWP domain-containing protein MUM1) (Protein expandere)	PWWP3A EXPAND1 MUM1	Q2TAK8	PWP3A_HUMAN	Homo sapiens (Human)	chromatin organization [GO:0006325];DNA repair [GO:0006281]	cytosol [GO:0005829];nucleoplasm [GO:0005654];nucleus [GO:0005634]	nucleosome binding [GO:0031491]	6.7143	0.0229937	0.00137116	1.30855	8.74607	8.46986	8.3581	8.36503
Q9ULD6.2	Protein inturned (Inturned planar cell polarity effector homolog) (PDZ domain-containing protein 6)	INTU KIAA1284 PDZD6 PDZK6	Q9ULD6	INTU_HUMAN	Homo sapiens (Human)	cilium assembly [GO:0060271];embryonic digit morphogenesis [GO:0042733];establishment of planar polarity [GO:0001736];hair follicle morphogenesis [GO:0031069];keratinocyte differentiation [GO:0030216];limb development [GO:0060173];motile cilium assembly [GO:0044458];negative regulation of cell division [GO:0051782];negative regulation of keratinocyte proliferation [GO:0010839];nervous system deve…	cell surface [GO:0009986];ciliary basal body [GO:0036064];cytoplasm [GO:0005737];motile cilium [GO:0031514]		18.0912	2.37e-05	6.8e-06	1.26134	8.74045	8.78755	8.53342	8.45259
Q5VYS8.1	Terminal uridylyltransferase 7 (TUTase 7) (EC 2.7.7.52) (Zinc finger CCHC domain-containing protein 6)	TUT7 HS2 KIAA1711 ZCCHC6	Q5VYS8	TUT7_HUMAN	Homo sapiens (Human)	miRNA metabolic process [GO:0010586];negative regulation of transposition, RNA-mediated [GO:0010526];nuclear-transcribed mRNA poly(A) tail shortening [GO:0000289];oocyte maturation [GO:0001556];polyuridylation-dependent mRNA catabolic process [GO:1990074];pre-miRNA processing [GO:0031054];RNA 3'-end processing [GO:0031123];RNA 3' uridylation [GO:0071076]	cytoplasm [GO:0005737];cytosol [GO:0005829];nucleoplasm [GO:0005654]	miRNA binding [GO:0035198];RNA binding [GO:0003723];RNA uridylyltransferase activity [GO:0050265];uridylyltransferase activity [GO:0070569];zinc ion binding [GO:0008270]	8.2468	2.3e-12	6.05e-12	2.65872	7.22197	7.12038	7.53825	8.53112
Q8N1W1.3	Rho guanine nucleotide exchange factor 28 (190 kDa guanine nucleotide exchange factor) (p190-RhoGEF) (p190RhoGEF) (Rho guanine nucleotide exchange factor)	ARHGEF28 KIAA1998 RGNEF	Q8N1W1	ARG28_HUMAN	Homo sapiens (Human)	cell differentiation [GO:0030154];ephrin receptor signaling pathway [GO:0048013];intracellular signal transduction [GO:0035556]	cytosol [GO:0005829];plasma membrane [GO:0005886]	guanyl-nucleotide exchange factor activity [GO:0005085];metal ion binding [GO:0046872];RNA binding [GO:0003723]	12.2559	0.370232	0.0107138	1.07469	8.63244	8.52853	8.61817	8.57233
Q7Z340.3	Zinc finger protein 551 (Zinc finger protein KOX23)	ZNF551 KOX23	Q7Z340	ZN551_HUMAN	Homo sapiens (Human)	regulation of transcription, DNA-templated [GO:0006355]	nucleus [GO:0005634]	DNA binding [GO:0003677];metal ion binding [GO:0046872]	13.226	0.11524	0.00392388	1.09891	8.55214	8.42286	8.41607	8.55119
Q6NSZ9.3	Zinc finger and SCAN domain-containing protein 25 (Zinc finger protein 498)	ZSCAN25 ZNF498	Q6NSZ9	ZSC25_HUMAN	Homo sapiens (Human)		nucleus [GO:0005634]	DNA binding [GO:0003677];DNA-binding transcription factor activity [GO:0003700];metal ion binding [GO:0046872]	9.2668	1.04e-12	3.34e-12	4.08119	6.55624	6.76543	7.47203	8.58523
Q14584.2	Zinc finger protein 266 (Zinc finger protein HZF1)	ZNF266 KIAA2007	Q14584	ZN266_HUMAN	Homo sapiens (Human)		nucleus [GO:0005634]	DNA-binding transcription factor activity [GO:0003700];metal ion binding [GO:0046872];sequence-specific DNA binding [GO:0043565]	12.5595	1.24e-07	8.01e-08	1.80051	7.72702	7.8342	7.96861	8.57543
P0CJ92.1	Golgin subfamily A member 8H	GOLGA8H	P0CJ92	GOG8H_HUMAN	Homo sapiens (Human)	Golgi organization [GO:0007030]	cis-Golgi network [GO:0005801];Golgi apparatus [GO:0005794];Golgi cis cisterna [GO:0000137];Golgi cisterna membrane [GO:0032580]		19.7101	0.34378	0.0100317	1.06106	8.55849	8.51157	8.47297	8.54498
P35499.4	Sodium channel protein type 4 subunit alpha (SkM1) (Sodium channel protein skeletal muscle subunit alpha) (Sodium channel protein type IV subunit alpha) (Voltage-gated sodium channel subunit alpha Nav1.4)	SCN4A	P35499	SCN4A_HUMAN	Homo sapiens (Human)	membrane depolarization during action potential [GO:0086010];muscle contraction [GO:0006936];neuronal action potential [GO:0019228];regulation of ion transmembrane transport [GO:0034765];regulation of skeletal muscle contraction by action potential [GO:0100001];sodium ion transmembrane transport [GO:0035725];sodium ion transport [GO:0006814]	axon [GO:0030424];integral component of plasma membrane [GO:0005887];plasma membrane [GO:0005886];voltage-gated sodium channel complex [GO:0001518]	cation channel activity [GO:0005261];voltage-gated ion channel activity [GO:0005244];voltage-gated sodium channel activity [GO:0005248]	8.2031	0.264877	0.00788811	1.1744	8.61448	8.46782	8.38256	8.45034
O75146.2	Huntingtin-interacting protein 1-related protein (HIP1-related protein) (Huntingtin-interacting protein 12) (HIP-12)	HIP1R HIP12 KIAA0655	O75146	HIP1R_HUMAN	Homo sapiens (Human)	actin filament organization [GO:0007015];activation of cysteine-type endopeptidase activity involved in apoptotic process [GO:0006919];apoptotic process [GO:0006915];clathrin coat assembly [GO:0048268];digestive system development [GO:0055123];membrane organization [GO:0061024];negative regulation of actin filament polymerization [GO:0030837];negative regulation of apoptotic process [GO:0043066];…	apical plasma membrane [GO:0016324];cell cortex [GO:0005938];clathrin-coated pit [GO:0005905];clathrin-coated vesicle [GO:0030136];clathrin-coated vesicle membrane [GO:0030665];cytoskeleton [GO:0005856];cytosol [GO:0005829];dendrite cytoplasm [GO:0032839];dendritic spine [GO:0043197];intracellular membrane-bounded organelle [GO:0043231];mitochondrion [GO:0005739];neuronal cell body [GO:0043025];p…	actin filament binding [GO:0051015];clathrin adaptor activity [GO:0035615];clathrin binding [GO:0030276];clathrin light chain binding [GO:0032051];identical protein binding [GO:0042802];phosphatidylinositol-3,4,5-trisphosphate binding [GO:0005547];phosphatidylinositol-3,4-bisphosphate binding [GO:0043325];phosphatidylinositol-3,5-bisphosphate binding [GO:0080025];phosphatidylinositol-4,5-bisphosp…	13.3067	0.106496	0.00375407	1.23632	8.63457	8.32852	8.38709	8.4423
P53621.2	Coatomer subunit alpha (Alpha-coat protein) (Alpha-COP) (HEP-COP) (HEPCOP) [Cleaved into: Xenin (Xenopsin-related peptide);Proxenin]	COPA	P53621	COPA_HUMAN	Homo sapiens (Human)	endoplasmic reticulum to Golgi vesicle-mediated transport [GO:0006888];intracellular protein transport [GO:0006886];intra-Golgi vesicle-mediated transport [GO:0006891];pancreatic juice secretion [GO:0030157];protein localization to axon [GO:0099612];protein localization to cell leading edge [GO:1902463];retrograde vesicle-mediated transport, Golgi to endoplasmic reticulum [GO:0006890]	COPI vesicle coat [GO:0030126];cytoplasm [GO:0005737];cytosol [GO:0005829];endoplasmic reticulum membrane [GO:0005789];extracellular exosome [GO:0070062];extracellular space [GO:0005615];Golgi membrane [GO:0000139];growth cone [GO:0030426];membrane [GO:0016020];transport vesicle [GO:0030133]	hormone activity [GO:0005179];mRNA binding [GO:0003729];structural molecule activity [GO:0005198]	12.7486	0.00183636	0.000235093	1.17517	8.65543	8.42397	8.42257	8.52488
Q6ECI4.3	Zinc finger protein 470 (Chondrogenesis zinc finger protein 1) (CZF-1)	ZNF470 CZF1	Q6ECI4	ZN470_HUMAN	Homo sapiens (Human)	regulation of transcription, DNA-templated [GO:0006355]	nuclear body [GO:0016604];nucleoplasm [GO:0005654]	DNA binding [GO:0003677];metal ion binding [GO:0046872]	13.3723	0.00114684	0.000168685	1.18856	8.70746	8.48219	8.47859	8.45825
Q96M83.3	Coiled-coil domain-containing protein 7 (Protein BIOT2)	CCDC7 BIOT2 C10orf68	Q96M83	CCDC7_HUMAN	Homo sapiens (Human)				18.1381	3.41e-08	2.6e-08	1.67935	8.19887	7.8262	8.36059	8.5741
Q8NI77.2	Kinesin-like protein KIF18A (Marrow stromal KIF18A) (MS-KIF18A)	KIF18A OK/SW-cl.108	Q8NI77	KI18A_HUMAN	Homo sapiens (Human)	antigen processing and presentation of exogenous peptide antigen via MHC class II [GO:0019886];cellular response to estradiol stimulus [GO:0071392];male meiotic nuclear division [GO:0007140];microtubule-based movement [GO:0007018];microtubule depolymerization [GO:0007019];mitotic metaphase plate congression [GO:0007080];mitotic sister chromatid segregation [GO:0000070];protein transport [GO:00150…	caveola [GO:0005901];cell [GO:0005623];cytoplasm [GO:0005737];cytosol [GO:0005829];kinesin complex [GO:0005871];kinetochore [GO:0000776];kinetochore microtubule [GO:0005828];microtubule [GO:0005874];microtubule cytoskeleton [GO:0015630];microtubule organizing center [GO:0005815];mitotic spindle astral microtubule [GO:0061673];mitotic spindle midzone [GO:1990023];nucleus [GO:0005634];ruffle [GO:00…	actin binding [GO:0003779];ATPase activity [GO:0016887];ATP binding [GO:0005524];ATP-dependent microtubule motor activity, plus-end-directed [GO:0008574];microtubule binding [GO:0008017];microtubule motor activity [GO:0003777];microtubule plus-end binding [GO:0051010];tubulin-dependent ATPase activity [GO:0070463]	7.7523	0.0384695	0.00189315	1.15463	8.4837	8.35414	8.27627	8.43317
Q5T848.1	Probable G-protein coupled receptor 158	GPR158 KIAA1136	Q5T848	GP158_HUMAN	Homo sapiens (Human)	protein localization to plasma membrane [GO:0072659]	integral component of membrane [GO:0016021];plasma membrane [GO:0005886]	G protein-coupled receptor activity [GO:0004930]	8.528	1.01e-05	3.56e-06	1.8739	9.22454	8.3185	8.69894	8.53846
Q86WZ6.1	Zinc finger protein 227	ZNF227	Q86WZ6	ZN227_HUMAN	Homo sapiens (Human)	regulation of transcription, DNA-templated [GO:0006355]	nucleus [GO:0005634]	DNA binding [GO:0003677];metal ion binding [GO:0046872]	13.3626	0.0640982	0.0025474	1.15526	8.72609	8.69052	8.55627	8.51787
Q9UK10.2	Zinc finger protein 225	ZNF225	Q9UK10	ZN225_HUMAN	Homo sapiens (Human)	regulation of transcription, DNA-templated [GO:0006355]	nucleus [GO:0005634]	DNA binding [GO:0003677];metal ion binding [GO:0046872]	3.9256	0.00112593	0.000167309	1.23294	8.83038	8.75488	8.52828	8.53876
Q86UU1.1	Pleckstrin homology-like domain family B member 1 (Protein LL5-alpha)	PHLDB1 KIAA0638 LL5A DLNB07	Q86UU1	PHLB1_HUMAN	Homo sapiens (Human)	positive regulation of basement membrane assembly involved in embryonic body morphogenesis [GO:1904261];regulation of epithelial to mesenchymal transition [GO:0010717];regulation of gastrulation [GO:0010470];regulation of microtubule cytoskeleton organization [GO:0070507]	basal cortex [GO:0045180]		25.3564	6.77e-07	3.34e-07	1.28822	8.94959	8.58421	8.73117	8.61352
Q8IYI8.1	Zinc finger protein 440	ZNF440	Q8IYI8	ZN440_HUMAN	Homo sapiens (Human)		nucleus [GO:0005634]	DNA-binding transcription factor activity [GO:0003700];metal ion binding [GO:0046872];sequence-specific DNA binding [GO:0043565]	18.211	0.092661	0.00338584	1.19031	8.55395	8.45324	8.6626	8.70458
P49815.2	Tuberin (Tuberous sclerosis 2 protein)	TSC2 TSC4	P49815	TSC2_HUMAN	Homo sapiens (Human)	anoikis [GO:0043276];endocytosis [GO:0006897];heart development [GO:0007507];insulin-like growth factor receptor signaling pathway [GO:0048009];negative regulation of cell population proliferation [GO:0008285];negative regulation of insulin receptor signaling pathway [GO:0046627];negative regulation of mitophagy [GO:1901525];negative regulation of phosphatidylinositol 3-kinase signaling [GO:00140…	cytoplasm [GO:0005737];cytosol [GO:0005829];Golgi apparatus [GO:0005794];lysosome [GO:0005764];membrane [GO:0016020];nucleus [GO:0005634];perinuclear region of cytoplasm [GO:0048471];postsynaptic density [GO:0014069];TSC1-TSC2 complex [GO:0033596]	GTPase activator activity [GO:0005096];Hsp90 protein binding [GO:0051879];phosphatase binding [GO:0019902];protein homodimerization activity [GO:0042803];small GTPase binding [GO:0031267]	22.9894	0.00117111	0.000168828	1.3024	8.55956	8.28225	8.66342	8.60826
Q9NYV4.2	Cyclin-dependent kinase 12 (EC 2.7.11.22) (EC 2.7.11.23) (Cdc2-related kinase, arginine/serine-rich) (CrkRS) (Cell division cycle 2-related protein kinase 7) (CDC2-related protein kinase 7) (Cell division protein kinase 12) (hCDK12)	CDK12 CRK7 CRKRS KIAA0904	Q9NYV4	CDK12_HUMAN	Homo sapiens (Human)	mRNA processing [GO:0006397];negative regulation of stem cell differentiation [GO:2000737];phosphorylation of RNA polymerase II C-terminal domain [GO:0070816];positive regulation of transcription elongation from RNA polymerase II promoter [GO:0032968];protein autophosphorylation [GO:0046777];protein phosphorylation [GO:0006468];regulation of MAP kinase activity [GO:0043405];regulation of RNA spli…	cyclin-dependent protein kinase holoenzyme complex [GO:0000307];cyclin K-CDK12 complex [GO:0002944];nuclear chromatin [GO:0000790];nuclear cyclin-dependent protein kinase holoenzyme complex [GO:0019908];nuclear speck [GO:0016607];nucleoplasm [GO:0005654];nucleus [GO:0005634]	ATP binding [GO:0005524];cyclin binding [GO:0030332];cyclin-dependent protein serine/threonine kinase activity [GO:0004693];protein kinase activity [GO:0004672];protein kinase binding [GO:0019901];RNA polymerase II CTD heptapeptide repeat kinase activity [GO:0008353]	7.9992	0.0778627	0.00297648	1.15638	8.67504	8.60533	8.46542	8.47329
P06681.2	Complement C2 (EC 3.4.21.43) (C3/C5 convertase) [Cleaved into: Complement C2b fragment;Complement C2a fragment]	C2	P06681	CO2_HUMAN	Homo sapiens (Human)	complement activation [GO:0006956];complement activation, classical pathway [GO:0006958];innate immune response [GO:0045087];positive regulation of apoptotic cell clearance [GO:2000427];regulation of complement activation [GO:0030449];response to nutrient [GO:0007584]	extracellular exosome [GO:0070062];extracellular region [GO:0005576];extracellular space [GO:0005615]	metal ion binding [GO:0046872];serine-type endopeptidase activity [GO:0004252]	4.4748	0.0126142	0.000932427	1.32005	8.85454	8.62322	8.45395	8.47621
Q9UJW7.3	Zinc finger protein 229	ZNF229	Q9UJW7	ZN229_HUMAN	Homo sapiens (Human)	regulation of transcription, DNA-templated [GO:0006355]	nucleus [GO:0005634]	DNA binding [GO:0003677];metal ion binding [GO:0046872]	13.9135	0.0290763	0.00158967	1.11091	8.59719	8.48722	8.58702	8.63895
Q76NI1.2	Kinase non-catalytic C-lobe domain-containing protein 1 (KIND domain-containing protein 1) (Cerebral protein 9) (Protein very KIND) (v-KIND) (Ras-GEF domain-containing family member 2)	KNDC1 C10orf23 KIAA1768 RASGEF2 VKIND hucep-9	Q76NI1	KNDC1_HUMAN	Homo sapiens (Human)	cerebellar granule cell differentiation [GO:0021707];positive regulation of protein phosphorylation [GO:0001934];regulation of dendrite development [GO:0050773];regulation of dendrite morphogenesis [GO:0048814];small GTPase mediated signal transduction [GO:0007264]	dendrite [GO:0030425];guanyl-nucleotide exchange factor complex [GO:0032045];neuronal cell body [GO:0043025];perikaryon [GO:0043204]	Ras guanyl-nucleotide exchange factor activity [GO:0005088]	16.09	0.0641768	0.0025474	1.15341	8.64807	8.44217	8.55731	8.60365
P12035.3	Keratin, type II cytoskeletal 3 (65 kDa cytokeratin) (Cytokeratin-3) (CK-3) (Keratin-3) (K3) (Type-II keratin Kb3)	KRT3	P12035	K2C3_HUMAN	Homo sapiens (Human)	cornification [GO:0070268];epithelial cell differentiation [GO:0030855];intermediate filament cytoskeleton organization [GO:0045104];keratinization [GO:0031424]	cytosol [GO:0005829];extracellular exosome [GO:0070062];intermediate filament [GO:0005882];keratin filament [GO:0045095]		18.9506	0.00144126	0.000195151	1.46436	8.18656	7.98282	8.11401	8.53309
Q7RTR0.1	NACHT, LRR and PYD domains-containing protein 9 (Nucleotide-binding oligomerization domain protein 6) (PYRIN and NACHT-containing protein 12)	NLRP9 NALP9 NOD6 PAN12	Q7RTR0	NLRP9_HUMAN	Homo sapiens (Human)	defense response to virus [GO:0051607];inflammatory response [GO:0006954];innate immune response [GO:0045087];positive regulation of interleukin-18 production [GO:0032741];pyroptosis [GO:0070269]	inflammasome complex [GO:0061702]	ATP binding [GO:0005524]	11.9108	0.0181245	0.00115879	1.13255	8.71553	8.60792	8.56328	8.53595
A6NI72.2	Putative neutrophil cytosol factor 1B (NCF-1B) (Putative SH3 and PX domain-containing protein 1B)	NCF1B SH3PXD1B	A6NI72	NCF1B_HUMAN	Homo sapiens (Human)	respiratory burst [GO:0045730];superoxide metabolic process [GO:0006801]	cytosol [GO:0005829];NADPH oxidase complex [GO:0043020]	phosphatidylinositol-3,4-bisphosphate binding [GO:0043325];phosphatidylinositol binding [GO:0035091];superoxide-generating NADPH oxidase activator activity [GO:0016176];superoxide-generating NADPH oxidase activity [GO:0016175]	4.831	0.063935	0.0025474	1.23971	8.7256	8.43941	8.4156	8.45972
Q8TCN5.2	Zinc finger protein 507	ZNF507 KIAA1084	Q8TCN5	ZN507_HUMAN	Homo sapiens (Human)	regulation of gene expression [GO:0010468];regulation of histone methylation [GO:0031060]	nucleus [GO:0005634]	metal ion binding [GO:0046872];RNA polymerase II core promoter sequence-specific DNA binding [GO:0000979]	4.3142	0.063935	0.0025474	1.23971	8.7256	8.43941	8.4156	8.45972
Q12959.2	Disks large homolog 1 (Synapse-associated protein 97) (SAP-97) (SAP97) (hDlg)	DLG1	Q12959	DLG1_HUMAN	Homo sapiens (Human)	actin filament organization [GO:0007015];activation of protein kinase activity [GO:0032147];amyloid precursor protein metabolic process [GO:0042982];astral microtubule organization [GO:0030953];bicellular tight junction assembly [GO:0070830];branching involved in ureteric bud morphogenesis [GO:0001658];cell-cell adhesion [GO:0098609];cellular protein-containing complex localization [GO:0034629];c…	apical plasma membrane [GO:0016324];basement membrane [GO:0005604];basolateral plasma membrane [GO:0016323];bicellular tight junction [GO:0005923];cell [GO:0005623];cell-cell junction [GO:0005911];cell junction [GO:0030054];cell projection membrane [GO:0031253];cytoplasm [GO:0005737];cytoplasmic side of plasma membrane [GO:0009898];cytosol [GO:0005829];endoplasmic reticulum [GO:0005783];endoplasm…	cadherin binding [GO:0045296];cytoskeletal protein binding [GO:0008092];guanylate kinase activity [GO:0004385];ion channel binding [GO:0044325];L27 domain binding [GO:0097016];mitogen-activated protein kinase kinase binding [GO:0031434];molecular adaptor activity [GO:0060090];phosphatase binding [GO:0019902];phosphoprotein phosphatase activity [GO:0004721];potassium channel regulator activity [GO…	7.241	0.0498146	0.00219832	1.17621	8.75102	8.56824	8.51687	8.51983
Q96MU6.3	Zinc finger protein 778	ZNF778	Q96MU6	ZN778_HUMAN	Homo sapiens (Human)		nucleus [GO:0005634]	DNA-binding transcription factor activity [GO:0003700];metal ion binding [GO:0046872];sequence-specific DNA binding [GO:0043565]	9.173	0.054707	0.00231755	1.2104	8.77112	8.58241	8.49563	8.53813
Q9NUB1.2	Acetyl-coenzyme A synthetase 2-like, mitochondrial (EC 6.2.1.1) (Acetate--CoA ligase 2) (Acetyl-CoA synthetase 2) (AceCS2) (Acyl-CoA synthetase short-chain family member 1) (Propionate--CoA ligase) (EC 6.2.1.17)	ACSS1 ACAS2L KIAA1846	Q9NUB1	ACS2L_HUMAN	Homo sapiens (Human)	acetate biosynthetic process [GO:0019413];acetyl-CoA biosynthetic process [GO:0006085];acetyl-CoA biosynthetic process from acetate [GO:0019427];ethanol oxidation [GO:0006069];propionate biosynthetic process [GO:0019542]	mitochondrial matrix [GO:0005759]	acetate-CoA ligase activity [GO:0003987];AMP binding [GO:0016208];ATP binding [GO:0005524];propionate-CoA ligase activity [GO:0050218]	3.6818	0.564072	0.0157463	1.14672	8.53743	8.33992	8.37691	8.48183
Q9Y5I4.1	Protocadherin alpha-C2 (PCDH-alpha-C2)	PCDHAC2	Q9Y5I4	PCDC2_HUMAN	Homo sapiens (Human)	cell adhesion [GO:0007155];homophilic cell adhesion via plasma membrane adhesion molecules [GO:0007156];nervous system development [GO:0007399]	integral component of plasma membrane [GO:0005887]	calcium ion binding [GO:0005509]	16.6687	0.0801468	0.00304334	1.14139	8.69602	8.58905	8.50524	8.53383
Q7Z570.3	Zinc finger protein 804A	ZNF804A C2orf10	Q7Z570	Z804A_HUMAN	Homo sapiens (Human)	positive regulation of dendritic spine maintenance [GO:1902952];positive regulation of gene expression [GO:0010628];positive regulation of neuron projection development [GO:0010976];regulation of neuron projection development [GO:0010975]	cytoplasm [GO:0005737];dendritic microtubule [GO:1901588];dendritic shaft [GO:0043198];dendritic spine [GO:0043197];growth cone [GO:0030426];neuronal cell body [GO:0043025];nucleus [GO:0005634];plasma membrane [GO:0005886];postsynapse [GO:0098794];presynapse [GO:0098793]	metal ion binding [GO:0046872];nucleic acid binding [GO:0003676]	12.1455	0.00419314	0.000444873	1.16296	8.63611	8.51337	8.69773	8.73117
O43525.2	Potassium voltage-gated channel subfamily KQT member 3 (KQT-like 3) (Potassium channel subunit alpha KvLQT3) (Voltage-gated potassium channel subunit Kv7.3)	KCNQ3	O43525	KCNQ3_HUMAN	Homo sapiens (Human)	chemical synaptic transmission [GO:0007268];membrane hyperpolarization [GO:0060081];potassium ion transmembrane transport [GO:0071805];regulation of ion transmembrane transport [GO:0034765]	axon initial segment [GO:0043194];cell surface [GO:0009986];integral component of membrane [GO:0016021];integral component of plasma membrane [GO:0005887];node of Ranvier [GO:0033268];plasma membrane [GO:0005886];synapse [GO:0045202];voltage-gated potassium channel complex [GO:0008076]	calmodulin binding [GO:0005516];delayed rectifier potassium channel activity [GO:0005251];voltage-gated potassium channel activity [GO:0005249]	12.4962	0.0143317	0.00100105	1.25635	8.6351	8.30586	8.42295	8.5641
Q9Y2Y4.1	Zinc finger and BTB domain-containing protein 32 (FANCC-interacting protein) (Fanconi anemia zinc finger protein) (Testis zinc finger protein) (Zinc finger protein 538)	ZBTB32 FAZF TZFP ZNF538	Q9Y2Y4	ZBT32_HUMAN	Homo sapiens (Human)	negative regulation of transcription by RNA polymerase II [GO:0000122];transcription by RNA polymerase II [GO:0006366]	nuclear chromatin [GO:0000790];nucleoplasm [GO:0005654];nucleus [GO:0005634]	DNA binding [GO:0003677];DNA-binding transcription factor activity, RNA polymerase II-specific [GO:0000981];DNA-binding transcription repressor activity, RNA polymerase II-specific [GO:0001227];RNA polymerase II regulatory region sequence-specific DNA binding [GO:0000977];transcription corepressor activity [GO:0003714];zinc ion binding [GO:0008270]	13.6792	4.15e-05	1.11e-05	1.28196	8.93402	8.80474	8.59718	8.57567
P51814.2	Zinc finger protein 41	ZNF41	P51814	ZNF41_HUMAN	Homo sapiens (Human)	regulation of transcription, DNA-templated [GO:0006355]	nucleus [GO:0005634]	DNA binding [GO:0003677];metal ion binding [GO:0046872]	19.3609	0.07753	0.00296767	1.2118	8.81985	8.5427	8.65754	8.62738
Q9H3R1.1	Bifunctional heparan sulfate N-deacetylase/N-sulfotransferase 4 (EC 2.8.2.8) (Glucosaminyl N-deacetylase/N-sulfotransferase 4) (NDST-4) (N-heparan sulfate sulfotransferase 4) (N-HSST 4) [Includes: Heparan sulfate N-deacetylase 4 (EC 3.-.-.-);Heparan sulfate N-sulfotransferase 4 (EC 2.8.2.-)]	NDST4 HSST4	Q9H3R1	NDST4_HUMAN	Homo sapiens (Human)	heparan sulfate proteoglycan biosynthetic process, polysaccharide chain biosynthetic process [GO:0015014];heparin biosynthetic process [GO:0030210]	Golgi apparatus [GO:0005794];Golgi membrane [GO:0000139];integral component of membrane [GO:0016021]	[heparan sulfate]-glucosamine N-sulfotransferase activity [GO:0015016];deacetylase activity [GO:0019213];heparan sulfate N-acetylglucosaminyltransferase activity [GO:0042328]	26.1778	0.95467	0.0261216	1.01858	8.60394	8.6305	8.6301	8.60524
Q9UKS7.2	Zinc finger protein Helios (Ikaros family zinc finger protein 2)	IKZF2 HELIOS ZNFN1A2	Q9UKS7	IKZF2_HUMAN	Homo sapiens (Human)	positive regulation of transcription by RNA polymerase II [GO:0045944]	nucleoplasm [GO:0005654]	DNA-binding transcription factor activity [GO:0003700];identical protein binding [GO:0042802];metal ion binding [GO:0046872];transcription regulatory region DNA binding [GO:0044212]	13.3438	0.00131259	0.000183739	1.33432	8.63197	8.21586	8.44539	8.59652
Q7Z2Y5.2	Nik-related protein kinase (EC 2.7.11.1)	NRK	Q7Z2Y5	NRK_HUMAN	Homo sapiens (Human)	actin cytoskeleton reorganization [GO:0031532];activation of JNKK activity [GO:0007256];activation of protein kinase activity [GO:0032147];negative regulation of cell population proliferation [GO:0008285];neuron projection morphogenesis [GO:0048812];parturition [GO:0007567];regulation of mitotic cell cycle [GO:0007346];regulation of spongiotrophoblast cell proliferation [GO:0060721];signal transd…	cytoplasm [GO:0005737]	ATP binding [GO:0005524];protein serine/threonine kinase activity [GO:0004674]	6.755	0.304208	0.00893995	1.15329	8.64871	8.50364	8.44295	8.53617
Q9Y6H5.2	Synphilin-1 (Sph1) (Alpha-synuclein-interacting protein)	SNCAIP	Q9Y6H5	SNCAP_HUMAN	Homo sapiens (Human)	cell death [GO:0008219];cellular protein metabolic process [GO:0044267];dopamine metabolic process [GO:0042417];regulation of inclusion body assembly [GO:0090083];regulation of neurotransmitter secretion [GO:0046928]	cytoplasm [GO:0005737];cytoplasmic ribonucleoprotein granule [GO:0036464];cytosol [GO:0005829];neuronal cell body [GO:0043025];nucleoplasm [GO:0005654];presynaptic membrane [GO:0042734];synaptic vesicle [GO:0008021]	identical protein binding [GO:0042802];ubiquitin protein ligase binding [GO:0031625]	24.5354	0.479175	0.0135858	1.11047	8.69645	8.78429	8.72228	8.63312
Q8N201.2	Integrator complex subunit 1 (Int1)	INTS1 KIAA1440 UNQ1821/PRO3434	Q8N201	INT1_HUMAN	Homo sapiens (Human)	snRNA processing [GO:0016180];snRNA transcription by RNA polymerase II [GO:0042795];U2 snRNA 3'-end processing [GO:0034474]	integral component of membrane [GO:0016021];integrator complex [GO:0032039];membrane [GO:0016020];nuclear membrane [GO:0031965];nucleoplasm [GO:0005654]		29.4321	0.119135	0.00403206	1.08387	8.72727	8.75889	8.64269	8.65398
Q9H4B7.1	Tubulin beta-1 chain	TUBB1	Q9H4B7	TBB1_HUMAN	Homo sapiens (Human)	microtubule-based process [GO:0007017];microtubule cytoskeleton organization [GO:0000226];mitotic cell cycle [GO:0000278];spindle assembly [GO:0051225]	cytoplasm [GO:0005737];extracellular exosome [GO:0070062];microtubule [GO:0005874]	GTPase activity [GO:0003924];GTP binding [GO:0005525];structural constituent of cytoskeleton [GO:0005200]	15.8522	1.39e-05	4.57e-06	1.21178	8.54662	8.4349	8.59864	8.71203
Q7Z7M1.1	Adhesion G-protein coupled receptor D2 (G-protein coupled receptor 144) (G-protein coupled receptor PGR24)	ADGRD2 GPR144 PGR24	Q7Z7M1	AGRD2_HUMAN	Homo sapiens (Human)	adenylate cyclase-activating G protein-coupled receptor signaling pathway [GO:0007189];cell surface receptor signaling pathway [GO:0007166];G protein-coupled receptor signaling pathway [GO:0007186]	integral component of membrane [GO:0016021];integral component of plasma membrane [GO:0005887]	G protein-coupled receptor activity [GO:0004930]	9.2607	0.000601193	0.000104248	1.86895	7.83995	7.81705	8.39898	8.71928
Q03936.2	Zinc finger protein 92 (Zinc finger protein HTF12)	ZNF92	Q03936	ZNF92_HUMAN	Homo sapiens (Human)		nucleus [GO:0005634]	DNA binding [GO:0003677];DNA-binding transcription factor activity [GO:0003700];zinc ion binding [GO:0008270]	8.9978	0.0340683	0.00176795	1.2524	8.9172	8.70959	8.64426	8.59251
Q9H6D7.1	HAUS augmin-like complex subunit 4	HAUS4 C14orf94	Q9H6D7	HAUS4_HUMAN	Homo sapiens (Human)	cell division [GO:0051301];centrosome cycle [GO:0007098];ciliary basal body-plasma membrane docking [GO:0097711];G2/M transition of mitotic cell cycle [GO:0000086];regulation of G2/M transition of mitotic cell cycle [GO:0010389];spindle assembly [GO:0051225]	centrosome [GO:0005813];cytosol [GO:0005829];HAUS complex [GO:0070652];microtubule [GO:0005874];spindle [GO:0005819]	microtubule minus-end binding [GO:0051011]	9.4558	0.112839	0.00386029	1.24879	8.77467	8.59522	8.45413	8.51238
Q12756.2	Kinesin-like protein KIF1A (Axonal transporter of synaptic vesicles) (Microtubule-based motor KIF1A) (Unc-104- and KIF1A-related protein) (hUnc-104)	KIF1A ATSV C2orf20	Q12756	KIF1A_HUMAN	Homo sapiens (Human)	anterograde axonal transport [GO:0008089];anterograde neuronal dense core vesicle transport [GO:1990048];cytoskeleton-dependent intracellular transport [GO:0030705];dense core granule cytoskeletal transport [GO:0099519];interkinetic nuclear migration [GO:0022027];microtubule-based movement [GO:0007018];protein transport along microtubule [GO:0098840];regulation of dendritic spine development [GO:…	axon [GO:0030424];axon cytoplasm [GO:1904115];cytosol [GO:0005829];dendrite [GO:0030425];extrinsic component of neuronal dense core vesicle membrane [GO:0098674];kinesin complex [GO:0005871];microtubule [GO:0005874];neuronal cell body [GO:0043025];neuronal dense core vesicle [GO:0098992];neuron projection [GO:0043005];postsynapse [GO:0098794];synaptic vesicle [GO:0008021]	ATPase activity [GO:0016887];ATP binding [GO:0005524];ATP-dependent microtubule motor activity, plus-end-directed [GO:0008574];identical protein binding [GO:0042802];microtubule binding [GO:0008017];microtubule motor activity [GO:0003777];motor activity [GO:0003774]	32.0234	0.000600938	0.000104248	1.17971	8.91422	8.93107	8.70722	8.69264
Q6PL18.1	ATPase family AAA domain-containing protein 2 (EC 3.6.1.3) (AAA nuclear coregulator cancer-associated protein) (ANCCA)	ATAD2 L16 PRO2000	Q6PL18	ATAD2_HUMAN	Homo sapiens (Human)	chromatin organization [GO:0006325];negative regulation of chromatin silencing [GO:0031936];positive regulation of transcription, DNA-templated [GO:0045893];positive regulation of transcription by RNA polymerase II [GO:0045944];regulation of transcription by RNA polymerase II [GO:0006357]	extracellular exosome [GO:0070062];nucleoplasm [GO:0005654];nucleus [GO:0005634]	ATPase activity [GO:0016887];ATP binding [GO:0005524];chromatin binding [GO:0003682];histone binding [GO:0042393]	10.4308	0.291208	0.00859277	1.10868	8.76966	8.63144	8.62957	8.62081
Q96C45.2	Serine/threonine-protein kinase ULK4 (EC 2.7.11.1) (Unc-51-like kinase 4)	ULK4	Q96C45	ULK4_HUMAN	Homo sapiens (Human)	microtubule cytoskeleton organization [GO:0000226];regulation of JNK cascade [GO:0046328];regulation of MAPK cascade [GO:0043408];regulation of neuron migration [GO:2001222];regulation of neuron projection development [GO:0010975];regulation of p38MAPK cascade [GO:1900744];regulation of protein kinase C signaling [GO:0090036]		ATP binding [GO:0005524];protein serine/threonine kinase activity [GO:0004674]	17.0925	1.32e-05	4.41e-06	1.65147	9.32699	8.60324	8.84607	8.69933
P07355.2	Annexin A2 (Annexin II) (Annexin-2) (Calpactin I heavy chain) (Calpactin-1 heavy chain) (Chromobindin-8) (Lipocortin II) (Placental anticoagulant protein IV) (PAP-IV) (Protein I) (p36)	ANXA2 ANX2 ANX2L4 CAL1H LPC2D	P07355	ANXA2_HUMAN	Homo sapiens (Human)	angiogenesis [GO:0001525];biomineral tissue development [GO:0031214];body fluid secretion [GO:0007589];catabolism by host of symbiont protein [GO:0052362];collagen fibril organization [GO:0030199];endocardial cell differentiation [GO:0060956];fibrinolysis [GO:0042730];growth plate cartilage development [GO:0003417];interleukin-12-mediated signaling pathway [GO:0035722];membrane raft assembly [GO:…	adherens junction [GO:0005912];AnxA2-p11 complex [GO:1990665];azurophil granule lumen [GO:0035578];basement membrane [GO:0005604];basolateral plasma membrane [GO:0016323];cell [GO:0005623];cell cortex [GO:0005938];cell surface [GO:0009986];collagen-containing extracellular matrix [GO:0062023];cytoplasm [GO:0005737];cytosol [GO:0005829];early endosome [GO:0005769];endosome [GO:0005768];extracellul…	bone sialoprotein binding [GO:0044730];cadherin binding involved in cell-cell adhesion [GO:0098641];calcium channel activity [GO:0005262];calcium-dependent phospholipid binding [GO:0005544];calcium-dependent protein binding [GO:0048306];calcium ion binding [GO:0005509];cytoskeletal protein binding [GO:0008092];identical protein binding [GO:0042802];molecular function regulator [GO:0098772];phosph…	28.4893	0.000313622	6.1e-05	1.294	9.0724	8.70056	8.84856	8.75986
Q8N1I0.3	Dedicator of cytokinesis protein 4	DOCK4 KIAA0716	Q8N1I0	DOCK4_HUMAN	Homo sapiens (Human)	cell chemotaxis [GO:0060326];negative regulation of vascular smooth muscle contraction [GO:1904694];positive regulation of vascular associated smooth muscle cell migration [GO:1904754];small GTPase mediated signal transduction [GO:0007264]	cytosol [GO:0005829];Golgi apparatus [GO:0005794];membrane [GO:0016020];nucleolus [GO:0005730];plasma membrane [GO:0005886];stereocilium [GO:0032420];stereocilium bundle [GO:0032421]	GTPase activator activity [GO:0005096];PDZ domain binding [GO:0030165];Rac GTPase binding [GO:0048365];Rac guanyl-nucleotide exchange factor activity [GO:0030676];receptor tyrosine kinase binding [GO:0030971];SH3 domain binding [GO:0017124]	13.7693	0.020991	0.00128864	1.28994	8.76917	8.40187	8.73307	8.73393
O43491.1	Band 4.1-like protein 2 (Generally expressed protein 4.1) (4.1G)	EPB41L2	O43491	E41L2_HUMAN	Homo sapiens (Human)	actomyosin structure organization [GO:0031032];cell cycle [GO:0007049];cell division [GO:0051301];cortical actin cytoskeleton organization [GO:0030866];positive regulation of protein localization to cell cortex [GO:1904778]	cell cortex region [GO:0099738];cell junction [GO:0030054];cytoskeleton [GO:0005856];cytosol [GO:0005829];extracellular exosome [GO:0070062];focal adhesion [GO:0005925];nucleoplasm [GO:0005654];plasma membrane [GO:0005886];spectrin [GO:0008091]	actin binding [GO:0003779];PH domain binding [GO:0042731];spectrin binding [GO:0030507];structural molecule activity [GO:0005198]	17.8111	0.48735	0.0137924	1.05994	8.80218	8.74145	8.82544	8.76057
A6NNZ2.1	Tubulin beta 8B	TUBB8B	A6NNZ2	TBB8B_HUMAN	Homo sapiens (Human)	microtubule-based process [GO:0007017];microtubule cytoskeleton organization [GO:0000226];mitotic cell cycle [GO:0000278]	cytoplasm [GO:0005737];extracellular exosome [GO:0070062];microtubule [GO:0005874]	GTPase activity [GO:0003924];GTP binding [GO:0005525];structural constituent of cytoskeleton [GO:0005200]	16.9211	9.1e-08	6.13e-08	1.53372	9.01753	8.40049	8.79271	8.7314
Q9Y496.4	Kinesin-like protein KIF3A (Microtubule plus end-directed kinesin motor 3A)	KIF3A KIF3	Q9Y496	KIF3A_HUMAN	Homo sapiens (Human)	anterograde axonal transport [GO:0008089];antigen processing and presentation of exogenous peptide antigen via MHC class II [GO:0019886];axon guidance [GO:0007411];centriole-centriole cohesion [GO:0010457];cilium assembly [GO:0060271];intraciliary transport involved in cilium assembly [GO:0035735];microtubule anchoring at centrosome [GO:0034454];microtubule-based movement [GO:0007018];organelle o…	axon cytoplasm [GO:1904115];cell [GO:0005623];centriole [GO:0005814];centrosome [GO:0005813];ciliary tip [GO:0097542];cilium [GO:0005929];cytosol [GO:0005829];extracellular exosome [GO:0070062];kinesin complex [GO:0005871];kinesin II complex [GO:0016939];microtubule [GO:0005874];microtubule cytoskeleton [GO:0015630]	ATPase activity [GO:0016887];ATP binding [GO:0005524];ATP-dependent microtubule motor activity, plus-end-directed [GO:0008574];microtubule binding [GO:0008017];microtubule motor activity [GO:0003777];protein phosphatase binding [GO:0019903];Rab GTPase binding [GO:0017137];spectrin binding [GO:0030507]	7.3877	0.554508	0.0155092	1.12688	8.74439	8.57205	8.57472	8.63574
Q86XA9.2	HEAT repeat-containing protein 5A	HEATR5A C14orf125 KIAA1316	Q86XA9	HTR5A_HUMAN	Homo sapiens (Human)	endocytosis [GO:0006897];protein localization [GO:0008104];retrograde transport, endosome to Golgi [GO:0042147]	cytosol [GO:0005829];endocytic vesicle [GO:0030139]		13.9607	0.0639408	0.0025474	1.11412	8.82437	8.68246	8.67207	8.66846
Q6DT37.2	Serine/threonine-protein kinase MRCK gamma (EC 2.7.11.1) (CDC42-binding protein kinase gamma) (DMPK-like gamma) (Myotonic dystrophy kinase-related CDC42-binding kinase gamma) (MRCK gamma) (MRCKG) (Myotonic dystrophy protein kinase-like gamma) (Myotonic dystrophy protein kinase-like alpha)	CDC42BPG DMPK2	Q6DT37	MRCKG_HUMAN	Homo sapiens (Human)	actin cytoskeleton reorganization [GO:0031532];actomyosin structure organization [GO:0031032];intracellular signal transduction [GO:0035556];peptidyl-threonine phosphorylation [GO:0018107];protein phosphorylation [GO:0006468]	cell leading edge [GO:0031252];centriolar satellite [GO:0034451];cytoplasm [GO:0005737];cytoskeleton [GO:0005856];cytosol [GO:0005829]	ATP binding [GO:0005524];magnesium ion binding [GO:0000287];protein serine/threonine kinase activity [GO:0004674]	12.6634	0.00244296	0.000291307	1.17739	8.93466	8.91567	8.69907	8.73879
P0CG47.1	Polyubiquitin-B [Cleaved into: Ubiquitin]	UBB	P0CG47	UBB_HUMAN	Homo sapiens (Human)	activation of MAPK activity [GO:0000187];anaphase-promoting complex-dependent catabolic process [GO:0031145];cellular protein metabolic process [GO:0044267];cytokine-mediated signaling pathway [GO:0019221];DNA damage response, detection of DNA damage [GO:0042769];endosomal transport [GO:0016197];energy homeostasis [GO:0097009];error-free translesion synthesis [GO:0070987];error-prone translesion …	cytoplasm [GO:0005737];cytosol [GO:0005829];endocytic vesicle membrane [GO:0030666];endoplasmic reticulum membrane [GO:0005789];endosome membrane [GO:0010008];extracellular exosome [GO:0070062];extracellular space [GO:0005615];host cell [GO:0043657];mitochondrial outer membrane [GO:0005741];mitochondrion [GO:0005739];neuronal cell body [GO:0043025];neuron projection [GO:0043005];nucleoplasm [GO:0…	protein tag [GO:0031386];ubiquitin protein ligase binding [GO:0031625]	11.0383	0.00431909	0.000455095	1.26579	8.97369	8.85493	8.63365	8.66913
Q96IL0.3	Cytochrome c oxidase assembly factor 8 (COA8) (Apoptogenic protein 1, mitochondrial) (APOP-1)	COA8 APOP1 APOPT1 C14orf153	Q96IL0	COA8_HUMAN	Homo sapiens (Human)	intrinsic apoptotic signaling pathway [GO:0097193];mitochondrial respiratory chain complex IV assembly [GO:0033617];negative regulation of reactive oxygen species biosynthetic process [GO:1903427];positive regulation of cytochrome-c oxidase activity [GO:1904960];protein stabilization [GO:0050821];response to reactive oxygen species [GO:0000302]	matrix side of mitochondrial inner membrane [GO:0099617];mitochondrion [GO:0005739]		4.484	0.00454622	0.000472159	1.28533	8.97458	8.78728	8.61244	8.6457
Q15700.3	Disks large homolog 2 (Channel-associated protein of synapse-110) (Chapsyn-110) (Postsynaptic density protein PSD-93)	DLG2	Q15700	DLG2_HUMAN	Homo sapiens (Human)	anterograde axonal protein transport [GO:0099641];cell-cell adhesion [GO:0098609];cellular response to potassium ion [GO:0035865];chemical synaptic transmission [GO:0007268];establishment or maintenance of epithelial cell apical/basal polarity [GO:0045197];MAPK cascade [GO:0000165];negative regulation of phosphatase activity [GO:0010923];neurotransmitter receptor localization to postsynaptic spec…	axon cytoplasm [GO:1904115];basolateral plasma membrane [GO:0016323];cell junction [GO:0030054];cytosol [GO:0005829];glutamatergic synapse [GO:0098978];juxtaparanode region of axon [GO:0044224];membrane [GO:0016020];neuromuscular junction [GO:0031594];neuron projection [GO:0043005];perikaryon [GO:0043204];plasma membrane [GO:0005886];postsynaptic density [GO:0014069];postsynaptic density membrane…	guanylate kinase activity [GO:0004385];kinase binding [GO:0019900];structural constituent of postsynaptic density [GO:0098919]	13.5271	2.97e-10	3.59e-10	1.55492	8.73331	8.12823	8.63039	8.76507
Q8TD17.1	Zinc finger protein 398 (Zinc finger DNA-binding protein p52/p71)	ZNF398 KIAA1339 ZER6	Q8TD17	ZN398_HUMAN	Homo sapiens (Human)	positive regulation of transcription, DNA-templated [GO:0045893];regulation of transcription, DNA-templated [GO:0006355]	nucleus [GO:0005634]	DNA binding [GO:0003677];metal ion binding [GO:0046872]	9.5799	0.0341677	0.00176795	1.25358	8.90399	8.66175	8.57794	8.64583
P61978.1	Heterogeneous nuclear ribonucleoprotein K (hnRNP K) (Transformation up-regulated nuclear protein) (TUNP)	HNRNPK HNRPK	P61978	HNRPK_HUMAN	Homo sapiens (Human)	mRNA splicing, via spliceosome [GO:0000398];negative regulation of apoptotic process [GO:0043066];negative regulation of mRNA splicing, via spliceosome [GO:0048025];positive regulation of low-density lipoprotein particle receptor biosynthetic process [GO:0045716];positive regulation of receptor-mediated endocytosis [GO:0048260];positive regulation of transcription by RNA polymerase II [GO:0045944…	catalytic step 2 spliceosome [GO:0071013];cell projection [GO:0042995];cytoplasm [GO:0005737];cytoplasmic stress granule [GO:0010494];extracellular exosome [GO:0070062];focal adhesion [GO:0005925];membrane [GO:0016020];nuclear chromatin [GO:0000790];nucleoplasm [GO:0005654];nucleus [GO:0005634];podosome [GO:0002102]	cadherin binding [GO:0045296];DNA-binding transcription activator activity, RNA polymerase II-specific [GO:0001228];identical protein binding [GO:0042802];protein domain specific binding [GO:0019904];RNA binding [GO:0003723];RNA polymerase II cis-regulatory region sequence-specific DNA binding [GO:0000978];single-stranded DNA binding [GO:0003697]	15.3758	0.221431	0.00671156	1.14271	8.744	8.61062	8.55154	8.64487
P14136.1	Glial fibrillary acidic protein (GFAP)	GFAP	P14136	GFAP_HUMAN	Homo sapiens (Human)	intermediate filament organization [GO:0045109];regulation of chaperone-mediated autophagy [GO:1904714];regulation of protein-containing complex assembly [GO:0043254]	cytoplasm [GO:0005737];cytosol [GO:0005829];intermediate filament [GO:0005882];intermediate filament cytoskeleton [GO:0045111]	identical protein binding [GO:0042802];structural constituent of cytoskeleton [GO:0005200]	9.2925	0.117561	0.00398419	1.17099	8.71503	8.4873	8.58967	8.70823
Q7RTP6.2	[F-actin]-monooxygenase MICAL3 (EC 1.14.13.225) (Molecule interacting with CasL protein 3) (MICAL-3)	MICAL3 KIAA0819 KIAA1364	Q7RTP6	MICA3_HUMAN	Homo sapiens (Human)	actin cytoskeleton organization [GO:0030036];actin filament depolymerization [GO:0030042];cell cycle [GO:0007049];cell division [GO:0051301];cytoskeleton organization [GO:0007010];exocytosis [GO:0006887];oxidation-reduction process [GO:0055114]	cell cortex [GO:0005938];cell projection [GO:0042995];cytosol [GO:0005829];filamentous actin [GO:0031941];Flemming body [GO:0090543];intercellular bridge [GO:0045171];microtubule organizing center [GO:0005815];nucleoplasm [GO:0005654];nucleus [GO:0005634];plasma membrane [GO:0005886];spindle [GO:0005819]	actin binding [GO:0003779];FAD binding [GO:0071949];metal ion binding [GO:0046872];oxidoreductase activity, acting on paired donors, with incorporation or reduction of molecular oxygen, NAD(P)H as one donor, and incorporation of one atom of oxygen [GO:0016709];Rab GTPase binding [GO:0017137]	18.1281	4.58e-06	1.79e-06	1.21387	8.80759	9.06502	8.88181	8.7854
Q96LB3.1	Intraflagellar transport protein 74 homolog (Capillary morphogenesis gene 1 protein) (CMG-1) (Coiled-coil domain-containing protein 2)	IFT74 CCDC2 CMG1	Q96LB3	IFT74_HUMAN	Homo sapiens (Human)	cilium assembly [GO:0060271];determination of left/right symmetry [GO:0007368];heart development [GO:0007507];intraciliary transport [GO:0042073];intraciliary transport involved in cilium assembly [GO:0035735];keratinocyte development [GO:0003334];negative regulation of epithelial cell proliferation [GO:0050680];non-motile cilium assembly [GO:1905515];Notch signaling pathway [GO:0007219];positive…	centrosome [GO:0005813];ciliary tip [GO:0097542];cilium [GO:0005929];cytoplasmic vesicle [GO:0031410];intraciliary transport particle B [GO:0030992];motile cilium [GO:0031514];nucleus [GO:0005634]	beta-tubulin binding [GO:0048487];chromatin binding [GO:0003682]	19.221	0.262977	0.00783958	1.13611	8.73009	8.56626	8.54599	8.62839
P35609.1	Alpha-actinin-2 (Alpha-actinin skeletal muscle isoform 2) (F-actin cross-linking protein)	ACTN2	P35609	ACTN2_HUMAN	Homo sapiens (Human)	actin filament uncapping [GO:0051695];cardiac muscle cell development [GO:0055013];cell adhesion [GO:0007155];focal adhesion assembly [GO:0048041];MAPK cascade [GO:0000165];microspike assembly [GO:0030035];muscle filament sliding [GO:0030049];negative regulation of potassium ion transmembrane transporter activity [GO:1901017];negative regulation of potassium ion transport [GO:0043267];negative re…	actin filament [GO:0005884];cortical actin cytoskeleton [GO:0030864];cytoskeleton [GO:0005856];cytosol [GO:0005829];dendritic spine [GO:0043197];extracellular exosome [GO:0070062];extracellular region [GO:0005576];filopodium [GO:0030175];focal adhesion [GO:0005925];glutamatergic synapse [GO:0098978];platelet alpha granule lumen [GO:0031093];postsynaptic density, intracellular component [GO:009909…	actin filament binding [GO:0051015];calcium ion binding [GO:0005509];cytoskeletal protein binding [GO:0008092];FATZ binding [GO:0051373];identical protein binding [GO:0042802];integrin binding [GO:0005178];ion channel binding [GO:0044325];LIM domain binding [GO:0030274];phosphatidylinositol-4,5-bisphosphate binding [GO:0005546];protein domain specific binding [GO:0019904];structural constituent o…	20.3578	0.0103073	0.00083074	1.11956	8.88522	8.76915	8.72229	8.76396
Q9UHD8.2	Septin-9 (MLL septin-like fusion protein MSF-A) (MLL septin-like fusion protein) (Ovarian/Breast septin) (Ov/Br septin) (Septin D1)	SEPTIN9 KIAA0991 MSF SEPT9	Q9UHD8	SEPT9_HUMAN	Homo sapiens (Human)	cellular protein localization [GO:0034613];cytoskeleton-dependent cytokinesis [GO:0061640];positive regulation of non-motile cilium assembly [GO:1902857]	actin cytoskeleton [GO:0015629];axoneme [GO:0005930];cell division site [GO:0032153];cytoplasm [GO:0005737];microtubule [GO:0005874];microtubule cytoskeleton [GO:0015630];non-motile cilium [GO:0097730];perinuclear region of cytoplasm [GO:0048471];septin complex [GO:0031105];septin ring [GO:0005940];stress fiber [GO:0001725]	cadherin binding [GO:0045296];GTPase activity [GO:0003924];GTP binding [GO:0005525];molecular adaptor activity [GO:0060090]	3.6628	0.0384256	0.00189315	1.3098	9.06664	8.80582	8.7285	8.6773
Q9BQG0.2	Myb-binding protein 1A	MYBBP1A P160	Q9BQG0	MBB1A_HUMAN	Homo sapiens (Human)	cellular response to glucose starvation [GO:0042149];circadian regulation of gene expression [GO:0032922];intrinsic apoptotic signaling pathway by p53 class mediator [GO:0072332];negative regulation of transcription, DNA-templated [GO:0045892];osteoblast differentiation [GO:0001649];positive regulation of anoikis [GO:2000210];positive regulation of cell cycle arrest [GO:0071158];positive regulati…	cytoplasm [GO:0005737];intracellular membrane-bounded organelle [GO:0043231];membrane [GO:0016020];NLS-dependent protein nuclear import complex [GO:0042564];nucleolus [GO:0005730];nucleoplasm [GO:0005654];nucleus [GO:0005634]	E-box binding [GO:0070888];RNA binding [GO:0003723];sequence-specific DNA binding [GO:0043565];transcription corepressor activity [GO:0003714];transcription factor binding [GO:0008134]	12.7638	0.106059	0.0037478	1.20509	8.83239	8.56325	8.61507	8.66984
Q5VZ89.3	DENN domain-containing protein 4C	DENND4C C9orf55 C9orf55B	Q5VZ89	DEN4C_HUMAN	Homo sapiens (Human)	cellular response to insulin stimulus [GO:0032869];protein localization to plasma membrane [GO:0072659];protein transport [GO:0015031]	cytoplasmic vesicle membrane [GO:0030659];cytosol [GO:0005829];Golgi apparatus [GO:0005794];insulin-responsive compartment [GO:0032593];intracellular membrane-bounded organelle [GO:0043231];plasma membrane [GO:0005886];retromer complex [GO:0030904]	Rab guanyl-nucleotide exchange factor activity [GO:0017112]	12.6656	0.0113812	0.000884142	1.27845	9.01309	8.82517	8.65869	8.69574
Q15788.3	Nuclear receptor coactivator 1 (NCoA-1) (EC 2.3.1.48) (Class E basic helix-loop-helix protein 74) (bHLHe74) (Protein Hin-2) (RIP160) (Renal carcinoma antigen NY-REN-52) (Steroid receptor coactivator 1) (SRC-1)	NCOA1 BHLHE74 SRC1	Q15788	NCOA1_HUMAN	Homo sapiens (Human)	androgen receptor signaling pathway [GO:0030521];bile acid and bile salt transport [GO:0015721];cellular response to hormone stimulus [GO:0032870];cellular response to Thyroglobulin triiodothyronine [GO:1904017];cerebellum development [GO:0021549];cerebral cortex development [GO:0021987];estrous cycle [GO:0044849];hippocampus development [GO:0021766];histone H4 acetylation [GO:0043967];hypothalam…	cytosol [GO:0005829];neuron projection [GO:0043005];nuclear chromatin [GO:0000790];nucleoplasm [GO:0005654];nucleus [GO:0005634];plasma membrane [GO:0005886];protein-containing complex [GO:0032991]	androgen receptor binding [GO:0050681];aryl hydrocarbon receptor binding [GO:0017162];chromatin binding [GO:0003682];DNA-binding transcription factor activity, RNA polymerase II-specific [GO:0000981];enzyme binding [GO:0019899];estrogen receptor binding [GO:0030331];histone acetyltransferase activity [GO:0004402];nuclear hormone receptor binding [GO:0035257];nuclear receptor binding [GO:0016922];…	12.4308	6.82e-05	1.73e-05	1.38588	9.0101	9.2027	8.73189	8.73434
Q9HB75.2	p53-induced death domain-containing protein 1 (EC 3.4.21.-) (Leucine-rich repeat and death domain-containing protein) [Cleaved into: PIDD-N;PIDD-C;PIDD-CC]	PIDD1 LRDD PIDD	Q9HB75	PIDD1_HUMAN	Homo sapiens (Human)	activation of cysteine-type endopeptidase activity involved in apoptotic process [GO:0006919];apoptotic process [GO:0006915];cellular response to DNA damage stimulus [GO:0006974];DNA damage response, signal transduction by p53 class mediator resulting in cell cycle arrest [GO:0006977];extrinsic apoptotic signaling pathway via death domain receptors [GO:0008625];negative regulation of apoptotic pr…	cytoplasm [GO:0005737];cytosol [GO:0005829];Golgi apparatus [GO:0005794];nucleoplasm [GO:0005654];nucleus [GO:0005634]	death receptor binding [GO:0005123];endopeptidase activity [GO:0004175]	11.63	0.0535167	0.00229056	1.23653	8.94202	8.66883	8.63572	8.6775
O14730.2	Serine/threonine-protein kinase RIO3 (EC 2.7.11.1) (RIO kinase 3) (sudD homolog)	RIOK3 SUDD	O14730	RIOK3_HUMAN	Homo sapiens (Human)	cellular response to dsDNA [GO:1990786];cellular response to dsRNA [GO:0071359];cellular response to virus [GO:0098586];chromosome segregation [GO:0007059];defense response to virus [GO:0051607];innate immune response [GO:0045087];maturation of SSU-rRNA [GO:0030490];negative regulation of I-kappaB kinase/NF-kappaB signaling [GO:0043124];negative regulation of MDA-5 signaling pathway [GO:0039534];…	cytosol [GO:0005829];preribosome, small subunit precursor [GO:0030688]	ATP binding [GO:0005524];caspase binding [GO:0089720];metal ion binding [GO:0046872];protein serine/threonine kinase activity [GO:0004674]	4.5228	0.076875	0.00294993	1.22493	8.87302	8.60571	8.58033	8.65559
Q9H8M5.2	Metal transporter CNNM2 (Ancient conserved domain-containing protein 2) (Cyclin-M2)	CNNM2 ACDP2	Q9H8M5	CNNM2_HUMAN	Homo sapiens (Human)	magnesium ion homeostasis [GO:0010960]	basolateral plasma membrane [GO:0016323];integral component of membrane [GO:0016021];intracellular membrane-bounded organelle [GO:0043231];plasma membrane [GO:0005886]	ATP binding [GO:0005524];magnesium ion transmembrane transporter activity [GO:0015095];transmembrane transporter activity [GO:0022857]	13.1251	0.00538074	0.000524961	1.16097	8.76257	8.54723	8.66284	8.73644
Q9H9J4.3	Ubiquitin carboxyl-terminal hydrolase 42 (EC 3.4.19.12) (Deubiquitinating enzyme 42) (Ubiquitin thioesterase 42) (Ubiquitin-specific-processing protease 42)	USP42	Q9H9J4	UBP42_HUMAN	Homo sapiens (Human)	cell differentiation [GO:0030154];protein deubiquitination [GO:0016579];regulation of apoptotic process [GO:0042981];spermatogenesis [GO:0007283];ubiquitin-dependent protein catabolic process [GO:0006511]	nucleoplasm [GO:0005654]	cysteine-type endopeptidase activity [GO:0004197];thiol-dependent ubiquitin-specific protease activity [GO:0004843];thiol-dependent ubiquitinyl hydrolase activity [GO:0036459]	15.9004	3.39e-07	1.97e-07	1.33324	8.57024	8.41962	8.71195	8.83456
Q86UF4.2	Coiled-coil domain-containing protein 190	CCDC190 C1orf110	Q86UF4	CC190_HUMAN	Homo sapiens (Human)				10.2091	0.0462946	0.00210306	1.16824	8.89618	8.89555	8.67185	8.70428
Q5HY98.1	Zinc finger protein 766	ZNF766	Q5HY98	ZN766_HUMAN	Homo sapiens (Human)	regulation of transcription, DNA-templated [GO:0006355]	nucleus [GO:0005634]	DNA binding [GO:0003677];metal ion binding [GO:0046872]	8.3234	0.159136	0.00510275	1.222	8.98611	8.7204	8.69687	8.70485
Q96KP1.1	Exocyst complex component 2 (Exocyst complex component Sec5)	EXOC2 SEC5 SEC5L1	Q96KP1	EXOC2_HUMAN	Homo sapiens (Human)	exocytosis [GO:0006887];Golgi to plasma membrane transport [GO:0006893];protein transport [GO:0015031];regulation of entry of bacterium into host cell [GO:2000535];vesicle-mediated transport [GO:0016192]	cytosol [GO:0005829];exocyst [GO:0000145];Flemming body [GO:0090543];membrane [GO:0016020];plasma membrane [GO:0005886]	protein kinase binding [GO:0019901];protein N-terminus binding [GO:0047485];Ral GTPase binding [GO:0017160]	4.0093	0.054384	0.00231062	1.33039	9.00811	8.59626	8.6356	8.72911
Q70CQ4.2	Ubiquitin carboxyl-terminal hydrolase 31 (EC 3.4.19.12) (Deubiquitinating enzyme 31) (Ubiquitin thioesterase 31) (Ubiquitin-specific-processing protease 31)	USP31 KIAA1203	Q70CQ4	UBP31_HUMAN	Homo sapiens (Human)	protein deubiquitination [GO:0016579];ubiquitin-dependent protein catabolic process [GO:0006511]	nucleus [GO:0005634]	thiol-dependent ubiquitin-specific protease activity [GO:0004843]	11.8709	0.000107409	2.49e-05	1.33827	8.43042	8.41273	8.48841	8.8331
P78332.5	RNA-binding protein 6 (Lung cancer antigen NY-LU-12) (Protein G16) (RNA-binding motif protein 6) (RNA-binding protein DEF-3)	RBM6 DEF3	P78332	RBM6_HUMAN	Homo sapiens (Human)	RNA processing [GO:0006396]	nucleus [GO:0005634]	DNA binding [GO:0003677];RNA binding [GO:0003723]	17.5558	0.831453	0.0228364	1.02694	8.84093	8.80344	8.83076	8.80258
Q8N1N0.2	C-type lectin domain family 4 member F (C-type lectin superfamily member 13) (C-type lectin 13)	CLEC4F CLECSF13	Q8N1N0	CLC4F_HUMAN	Homo sapiens (Human)	endocytosis [GO:0006897]	integral component of membrane [GO:0016021]	carbohydrate binding [GO:0030246]	18.5038	0.0502149	0.00220639	1.21086	9.18341	8.90738	9.00984	8.92193
Q8IZC7.1	Zinc finger protein 101 (Zinc finger protein HZF12)	ZNF101	Q8IZC7	ZN101_HUMAN	Homo sapiens (Human)	regulation of transcription, DNA-templated [GO:0006355]	nucleus [GO:0005634]	DNA binding [GO:0003677];metal ion binding [GO:0046872]	23.547	0.0464458	0.00210614	1.198	9.11312	8.925	8.87938	8.8525
Q9Y4C0.4	Neurexin-3 (Neurexin III-alpha) (Neurexin-3-alpha)	NRXN3 C14orf60 KIAA0743	Q9Y4C0	NRX3A_HUMAN	Homo sapiens (Human)	adult behavior [GO:0030534];axon guidance [GO:0007411];learning [GO:0007612];neuron cell-cell adhesion [GO:0007158];social behavior [GO:0035176];vocalization behavior [GO:0071625]	integral component of plasma membrane [GO:0005887];plasma membrane [GO:0005886]	cell adhesion molecule binding [GO:0050839];metal ion binding [GO:0046872];neuroligin family protein binding [GO:0097109];signaling receptor activity [GO:0038023]	23.4738	0.0372957	0.0018762	1.15676	8.83596	8.65798	8.62586	8.76942
Q9HCM3.4	UPF0606 protein KIAA1549	KIAA1549	Q9HCM3	K1549_HUMAN	Homo sapiens (Human)		integral component of membrane [GO:0016021];plasma membrane [GO:0005886]		8.4066	0.0516619	0.00223762	1.23131	9.13482	8.96838	9.1112	8.83463
Q03518.2	Antigen peptide transporter 1 (APT1) (ATP-binding cassette sub-family B member 2) (Peptide supply factor 1) (Peptide transporter PSF1) (PSF-1) (Peptide transporter TAP1) (Peptide transporter involved in antigen processing 1) (Really interesting new gene 4 protein)	TAP1 ABCB2 PSF1 RING4 Y3	Q03518	TAP1_HUMAN	Homo sapiens (Human)	adaptive immune response [GO:0002250];antigen processing and presentation of endogenous peptide antigen via MHC class I [GO:0019885];antigen processing and presentation of exogenous peptide antigen via MHC class I, TAP-dependent [GO:0002479];antigen processing and presentation of peptide antigen via MHC class I [GO:0002474];cytosol to endoplasmic reticulum transport [GO:0046967];defense response …	centriolar satellite [GO:0034451];endoplasmic reticulum [GO:0005783];endoplasmic reticulum-Golgi intermediate compartment membrane [GO:0033116];endoplasmic reticulum membrane [GO:0005789];integral component of endoplasmic reticulum membrane [GO:0030176];integral component of membrane [GO:0016021];membrane [GO:0016020];MHC class I peptide loading complex [GO:0042824];phagocytic vesicle membrane [G…	ADP binding [GO:0043531];ATPase activity [GO:0016887];ATPase-coupled peptide antigen transmembrane transporter activity [GO:0015433];ATPase-coupled peptide transmembrane transporter activity [GO:0015440];ATPase-coupled transmembrane transporter activity [GO:0042626];ATP binding [GO:0005524];MHC class Ib protein binding [GO:0023029];MHC class I protein binding [GO:0042288];peptide antigen binding …	13.5182	0.133008	0.00442488	1.11755	8.84984	8.6895	8.80904	8.83443
Q13360.4	Zinc finger protein 177	ZNF177	Q13360	ZN177_HUMAN	Homo sapiens (Human)	negative regulation of transcription by RNA polymerase II [GO:0000122]	blood microparticle [GO:0072562];nucleus [GO:0005634]	DNA-binding transcription factor activity [GO:0003700];metal ion binding [GO:0046872];sequence-specific DNA binding [GO:0043565]	9.5844	0.0455846	0.0020933	1.25086	9.03466	8.71174	8.86435	8.86356
Q9UG01.2	Intraflagellar transport protein 172 homolog	IFT172 KIAA1179	Q9UG01	IF172_HUMAN	Homo sapiens (Human)	bone development [GO:0060348];brain development [GO:0007420];cilium assembly [GO:0060271];cytoplasmic microtubule organization [GO:0031122];dorsal/ventral pattern formation [GO:0009953];embryonic camera-type eye morphogenesis [GO:0048596];epidermis development [GO:0008544];heart looping [GO:0001947];hindgut development [GO:0061525];intraciliary transport [GO:0042073];intraciliary transport involv…	axoneme [GO:0005930];ciliary basal body [GO:0036064];ciliary tip [GO:0097542];cilium [GO:0005929];extracellular vesicle [GO:1903561];intraciliary transport particle B [GO:0030992];sperm cytoplasmic droplet [GO:0097598];sperm midpiece [GO:0097225];sperm principal piece [GO:0097228]		22.5195	0.21924	0.00666606	1.06321	8.90284	8.89515	8.81441	8.8505
P17017.3	Zinc finger protein 14 (Gonadotropin-inducible ovary transcription repressor 4) (GIOT-4) (Zinc finger protein KOX6)	ZNF14 GIOT4 KOX6	P17017	ZNF14_HUMAN	Homo sapiens (Human)	regulation of transcription, DNA-templated [GO:0006355]	nucleus [GO:0005634]	DNA binding [GO:0003677];metal ion binding [GO:0046872]	8.562	0.134331	0.00445864	1.18081	9.00583	8.81152	8.79409	8.76605
A6NNM8.2	Tubulin polyglutamylase TTLL13P (EC 6.-.-.-) (Tubulin tyrosine ligase-like family member 13 pseudogene) (Tubulin--tyrosine ligase-like protein 13)	TTLL13P TTLL13	A6NNM8	TTL13_HUMAN	Homo sapiens (Human)	protein polyglutamylation [GO:0018095]	cytosol [GO:0005829];microtubule [GO:0005874]	ATP binding [GO:0005524];ligase activity [GO:0016874]	8.1368	0.218925	0.00666348	1.15311	8.62245	8.55583	8.5821	8.76136
Q16513.1	Serine/threonine-protein kinase N2 (EC 2.7.11.13) (PKN gamma) (Protein kinase C-like 2) (Protein-kinase C-related kinase 2)	PKN2 PRK2 PRKCL2	Q16513	PKN2_HUMAN	Homo sapiens (Human)	apical junction assembly [GO:0043297];apoptotic process [GO:0006915];cell adhesion [GO:0007155];cell cycle [GO:0007049];cell division [GO:0051301];cell projection organization [GO:0030030];epithelial cell migration [GO:0010631];intracellular signal transduction [GO:0035556];peptidyl-serine phosphorylation [GO:0018105];positive regulation of cytokinesis [GO:0032467];positive regulation of mitotic …	apical junction complex [GO:0043296];centrosome [GO:0005813];cleavage furrow [GO:0032154];cytoplasm [GO:0005737];cytosol [GO:0005829];intermediate filament cytoskeleton [GO:0045111];lamellipodium [GO:0030027];midbody [GO:0030496];nuclear body [GO:0016604];nucleoplasm [GO:0005654];nucleus [GO:0005634];perinuclear region of cytoplasm [GO:0048471];plasma membrane [GO:0005886];protein-containing comp…	ATP binding [GO:0005524];cadherin binding [GO:0045296];calcium-dependent protein kinase C activity [GO:0004698];GTP-Rho binding [GO:0017049];histone deacetylase binding [GO:0042826];kinase activity [GO:0016301];protein kinase activity [GO:0004672];protein serine/threonine kinase activity [GO:0004674];RNA binding [GO:0003723];RNA polymerase binding [GO:0070063]	11.7691	0.00420673	0.000444873	1.25668	9.09758	8.9158	8.76797	8.78981
Q12931.3	Heat shock protein 75 kDa, mitochondrial (HSP 75) (TNFR-associated protein 1) (Tumor necrosis factor type 1 receptor-associated protein) (TRAP-1)	TRAP1 HSP75	Q12931	TRAP1_HUMAN	Homo sapiens (Human)	chaperone-mediated protein folding [GO:0061077];negative regulation of cellular respiration [GO:1901856];negative regulation of intrinsic apoptotic signaling pathway in response to hydrogen peroxide [GO:1903751];negative regulation of reactive oxygen species biosynthetic process [GO:1903427];protein folding [GO:0006457];translational attenuation [GO:0009386]	membrane [GO:0016020];mitochondrial inner membrane [GO:0005743];mitochondrial intermembrane space [GO:0005758];mitochondrial matrix [GO:0005759];mitochondrion [GO:0005739];nucleoplasm [GO:0005654]	ATP binding [GO:0005524];protein kinase binding [GO:0019901];RNA binding [GO:0003723];tumor necrosis factor receptor binding [GO:0005164];unfolded protein binding [GO:0051082]	26.2774	0.00119102	0.000170848	1.15607	9.09419	9.07605	8.88496	8.89606
Q9H2P0.1	Activity-dependent neuroprotector homeobox protein (Activity-dependent neuroprotective protein)	ADNP ADNP1 KIAA0784	Q9H2P0	ADNP_HUMAN	Homo sapiens (Human)	activation of protein kinase activity [GO:0032147];cellular response to extracellular stimulus [GO:0031668];cGMP-mediated signaling [GO:0019934];estrous cycle [GO:0044849];negative regulation of gene expression [GO:0010629];negative regulation of neuron apoptotic process [GO:0043524];negative regulation of protein binding [GO:0032091];negative regulation of synaptic transmission [GO:0050805];nitr…	axon [GO:0030424];cytoplasm [GO:0005737];dendrite [GO:0030425];extracellular space [GO:0005615];neuronal cell body [GO:0043025];nuclear chromatin [GO:0000790]	beta-tubulin binding [GO:0048487];chromatin binding [GO:0003682];copper ion binding [GO:0005507];DNA binding [GO:0003677];DNA-binding transcription factor activity, RNA polymerase II-specific [GO:0000981];peptide binding [GO:0042277]	9.9713	0.110338	0.00381526	1.21634	8.81154	8.52899	8.74343	8.79678
P52743.1	Putative zinc finger protein 137 (Zinc finger protein 137 pseudogene)	ZNF137P ZNF137	P52743	ZN137_HUMAN	Homo sapiens (Human)		nucleus [GO:0005634]	DNA binding [GO:0003677];DNA-binding transcription factor activity [GO:0003700];metal ion binding [GO:0046872]	14.7188	0.24498	0.00734844	1.1752	9.03355	8.80064	8.81888	8.8314
Q96A65.1	Exocyst complex component 4 (Exocyst complex component Sec8)	EXOC4 KIAA1699 SEC8 SEC8L1	Q96A65	EXOC4_HUMAN	Homo sapiens (Human)	chemical synaptic transmission [GO:0007268];exocytosis [GO:0006887];Golgi to plasma membrane transport [GO:0006893];paraxial mesoderm formation [GO:0048341];protein targeting to membrane [GO:0006612];regulation of macroautophagy [GO:0016241];vesicle docking involved in exocytosis [GO:0006904];vesicle tethering involved in exocytosis [GO:0090522]	cell [GO:0005623];cytoplasm [GO:0005737];cytosol [GO:0005829];exocyst [GO:0000145];Flemming body [GO:0090543];growth cone membrane [GO:0032584];membrane [GO:0016020];microvillus [GO:0005902];myelin sheath abaxonal region [GO:0035748];plasma membrane [GO:0005886];synapse [GO:0045202]	PDZ domain binding [GO:0030165];protein N-terminus binding [GO:0047485];Ral GTPase binding [GO:0017160]	14.2776	4.15e-07	2.32e-07	1.39821	9.16501	8.68143	8.95858	8.9082
Q5VZL5.1	Zinc finger MYM-type protein 4 (Zinc finger protein 262)	ZMYM4 KIAA0425 ZNF262	Q5VZL5	ZMYM4_HUMAN	Homo sapiens (Human)	cytoskeleton organization [GO:0007010];multicellular organism development [GO:0007275];regulation of cell morphogenesis [GO:0022604];regulation of transcription by RNA polymerase II [GO:0006357]	nucleus [GO:0005634]	DNA binding [GO:0003677];DNA-binding transcription factor activity, RNA polymerase II-specific [GO:0000981];zinc ion binding [GO:0008270]	7.5936	0.0557238	0.00235031	1.26397	8.62237	8.50299	8.60645	8.84095
P46019.1	Phosphorylase b kinase regulatory subunit alpha, liver isoform (Phosphorylase kinase alpha L subunit)	PHKA2 PHKLA PYK	P46019	KPB2_HUMAN	Homo sapiens (Human)	carbohydrate metabolic process [GO:0005975];cellular protein modification process [GO:0006464];generation of precursor metabolites and energy [GO:0006091];glycogen catabolic process [GO:0005980];protein phosphorylation [GO:0006468]	cytosol [GO:0005829];phosphorylase kinase complex [GO:0005964];plasma membrane [GO:0005886]	calmodulin binding [GO:0005516];phosphorylase kinase activity [GO:0004689]	9.7728	1.04e-07	6.85e-08	1.50171	8.73786	8.33946	8.77384	8.92607
P49750.3	YLP motif-containing protein 1 (Nuclear protein ZAP3) (ZAP113)	YLPM1 C14orf170 ZAP3	P49750	YLPM1_HUMAN	Homo sapiens (Human)	regulation of telomere maintenance [GO:0032204]	cytosol [GO:0005829];nuclear speck [GO:0016607];nucleoplasm [GO:0005654];nucleus [GO:0005634]	RNA binding [GO:0003723]	11.133	0.0450761	0.00208305	1.25242	9.03701	8.7123	8.74892	8.84176
P10745.2	Retinol-binding protein 3 (Interphotoreceptor retinoid-binding protein) (IRBP) (Interstitial retinol-binding protein)	RBP3	P10745	RET3_HUMAN	Homo sapiens (Human)	lipid metabolic process [GO:0006629];retinoid metabolic process [GO:0001523];visual perception [GO:0007601]	cone matrix sheath [GO:0090658];extracellular region [GO:0005576];extracellular space [GO:0005615];extracellular vesicle [GO:1903561]	retinal binding [GO:0016918];retinoid binding [GO:0005501];retinol binding [GO:0019841];serine-type peptidase activity [GO:0008236]	13.8049	3.87e-05	1.06e-05	1.24848	8.94812	8.67369	8.99387	8.96087
Q9NZ56.4	Formin-2	FMN2	Q9NZ56	FMN2_HUMAN	Homo sapiens (Human)	cellular response to DNA damage stimulus [GO:0006974];cellular response to hypoxia [GO:0071456];establishment of meiotic spindle localization [GO:0051295];formin-nucleated actin cable assembly [GO:0070649];homologous chromosome movement towards spindle pole in meiosis I anaphase [GO:0051758];intracellular signal transduction [GO:0035556];intracellular transport [GO:0046907];multicellular organism…	cell [GO:0005623];cell cortex [GO:0005938];cytoplasm [GO:0005737];cytoplasmic vesicle membrane [GO:0030659];cytosol [GO:0005829];endoplasmic reticulum membrane [GO:0005789];microvillus [GO:0005902];nucleolus [GO:0005730];nucleus [GO:0005634];perinuclear region of cytoplasm [GO:0048471];plasma membrane [GO:0005886];spindle [GO:0005819]	actin binding [GO:0003779]	18.4644	0.016235	0.00108644	1.2371	9.12964	9.21002	9.00125	8.90306
Q8N573.2	Oxidation resistance protein 1	OXR1 Nbla00307	Q8N573	OXR1_HUMAN	Homo sapiens (Human)	adult walking behavior [GO:0007628];cellular response to hydroperoxide [GO:0071447];negative regulation of neuron apoptotic process [GO:0043524];negative regulation of oxidative stress-induced neuron death [GO:1903204];negative regulation of peptidyl-cysteine S-nitrosylation [GO:1902083];neuron apoptotic process [GO:0051402];response to oxidative stress [GO:0006979]	mitochondrion [GO:0005739];nucleolus [GO:0005730]	oxidoreductase activity [GO:0016491]	19.1492	0.684847	0.0189716	1.05301	9.03119	8.98035	8.95667	8.97621
Q8IYB9.1	Zinc finger protein 595	ZNF595	Q8IYB9	ZN595_HUMAN	Homo sapiens (Human)	regulation of transcription, DNA-templated [GO:0006355]	nucleus [GO:0005634]	DNA binding [GO:0003677];metal ion binding [GO:0046872]	6.9985	5.15e-06	1.96e-06	1.49121	8.82138	8.34538	8.77043	8.92186
Q9C093.2	Sperm flagellar protein 2 (Protein KPL2)	SPEF2 KIAA1770 KPL2	Q9C093	SPEF2_HUMAN	Homo sapiens (Human)	cell differentiation [GO:0030154];spermatogenesis [GO:0007283]	Golgi apparatus [GO:0005794]		26.7998	0.130325	0.00436064	1.13988	9.06234	8.87345	8.92399	8.9219
Q7Z3B3.2	KAT8 regulatory NSL complex subunit 1 (MLL1/MLL complex subunit KANSL1) (MSL1 homolog 1) (hMSL1v1) (NSL complex protein NSL1) (Non-specific lethal 1 homolog)	KANSL1 CENP-36 KIAA1267 MSL1V1 NSL1	Q7Z3B3	KANL1_HUMAN	Homo sapiens (Human)	histone H4-K16 acetylation [GO:0043984];histone H4-K5 acetylation [GO:0043981];histone H4-K8 acetylation [GO:0043982]	condensed chromosome kinetochore [GO:0000777];histone acetyltransferase complex [GO:0000123];MLL1 complex [GO:0071339];NSL complex [GO:0044545];nucleoplasm [GO:0005654];nucleus [GO:0005634]	histone acetyltransferase binding [GO:0035035]	15.0784	0.928712	0.0254594	1.01973	9.01592	9.0441	9.01961	9.02749
Q13224.3	Glutamate receptor ionotropic, NMDA 2B (GluN2B) (Glutamate [NMDA] receptor subunit epsilon-2) (N-methyl D-aspartate receptor subtype 2B) (NMDAR2B) (NR2B) (N-methyl-D-aspartate receptor subunit 3) (NR3) (hNR3)	GRIN2B NMDAR2B	Q13224	NMDE2_HUMAN	Homo sapiens (Human)	brain development [GO:0007420];calcium ion transmembrane import into cytosol [GO:0097553];chemical synaptic transmission [GO:0007268];ephrin receptor signaling pathway [GO:0048013];excitatory chemical synaptic transmission [GO:0098976];excitatory postsynaptic potential [GO:0060079];glutamate receptor signaling pathway [GO:0007215];learning or memory [GO:0007611];long-term synaptic potentiation [G…	cell [GO:0005623];cell junction [GO:0030054];cell surface [GO:0009986];cytoplasm [GO:0005737];integral component of plasma membrane [GO:0005887];late endosome [GO:0005770];lysosome [GO:0005764];neuron projection [GO:0043005];NMDA selective glutamate receptor complex [GO:0017146];plasma membrane [GO:0005886];postsynaptic density [GO:0014069];postsynaptic density membrane [GO:0098839];postsynaptic …	amyloid-beta binding [GO:0001540];glutamate binding [GO:0016595];glutamate-gated calcium ion channel activity [GO:0022849];glutamate receptor activity [GO:0008066];glycine binding [GO:0016594];ligand-gated ion channel activity [GO:0015276];NMDA glutamate receptor activity [GO:0004972];signaling receptor activity [GO:0038023];transmitter-gated ion channel activity involved in regulation of postsyn…	17.3743	0.134172	0.0044585	1.11746	9.12498	8.98687	8.99807	8.96475
P28827.2	Receptor-type tyrosine-protein phosphatase mu (Protein-tyrosine phosphatase mu) (R-PTP-mu) (EC 3.1.3.48)	PTPRM PTPRL1	P28827	PTPRM_HUMAN	Homo sapiens (Human)	homophilic cell adhesion via plasma membrane adhesion molecules [GO:0007156];negative regulation of angiogenesis [GO:0016525];negative regulation of endothelial cell migration [GO:0010596];negative regulation of endothelial cell proliferation [GO:0001937];neuron projection development [GO:0031175];positive regulation of blood vessel diameter [GO:0097755];protein dephosphorylation [GO:0006470];res…	adherens junction [GO:0005912];cell-cell junction [GO:0005911];cytoplasm [GO:0005737];integral component of plasma membrane [GO:0005887];lamellipodium [GO:0030027];perinuclear region of cytoplasm [GO:0048471];plasma membrane [GO:0005886]	cadherin binding [GO:0045296];identical protein binding [GO:0042802];protein tyrosine phosphatase activity [GO:0004725];transmembrane receptor protein tyrosine phosphatase activity [GO:0005001]	8.7691	0.024568	0.0014295	1.31194	9.1879	8.7962	8.88082	8.93947
Q9NZL3.3	Zinc finger protein 224 (Bone marrow zinc finger 2) (BMZF-2) (Zinc finger protein 233) (Zinc finger protein 255) (Zinc finger protein 27) (Zinc finger protein KOX22)	ZNF224 BMZF2 KOX22 ZNF233 ZNF255 ZNF27	Q9NZL3	ZN224_HUMAN	Homo sapiens (Human)	negative regulation of transcription, DNA-templated [GO:0045892];negative regulation of transcription by RNA polymerase II [GO:0000122]	nuclear membrane [GO:0031965];nucleoplasm [GO:0005654];nucleus [GO:0005634];transcriptional repressor complex [GO:0017053]	DNA-binding transcription repressor activity, RNA polymerase II-specific [GO:0001227];metal ion binding [GO:0046872];sequence-specific DNA binding [GO:0043565]	27.398	0.0243538	0.00142274	1.19268	9.17762	9.04714	8.92342	8.93595
Q7Z460.1	CLIP-associating protein 1 (Cytoplasmic linker-associated protein 1) (Multiple asters homolog 1) (Protein Orbit homolog 1) (hOrbit1)	CLASP1 KIAA0622 MAST1	Q7Z460	CLAP1_HUMAN	Homo sapiens (Human)	astral microtubule organization [GO:0030953];cell division [GO:0051301];ciliary basal body-plasma membrane docking [GO:0097711];establishment of epithelial cell polarity [GO:0090162];establishment of mitotic spindle localization [GO:0040001];establishment of spindle orientation [GO:0051294];establishment or maintenance of cell polarity [GO:0007163];exit from mitosis [GO:0010458];G2/M transition o…	basal cortex [GO:0045180];cell [GO:0005623];cell cortex [GO:0005938];centrosomal corona [GO:0031592];centrosome [GO:0005813];condensed chromosome kinetochore [GO:0000777];cortical microtubule cytoskeleton [GO:0030981];cytoplasmic microtubule [GO:0005881];cytosol [GO:0005829];Golgi apparatus [GO:0005794];kinetochore [GO:0000776];kinetochore microtubule [GO:0005828];membrane [GO:0016020];microtubul…	dystroglycan binding [GO:0002162];kinetochore binding [GO:0043515];microtubule binding [GO:0008017];microtubule plus-end binding [GO:0051010]	11.028	0.412469	0.0118687	1.05037	9.03595	9.01587	8.96737	8.96505
O75182.2	Paired amphipathic helix protein Sin3b (Histone deacetylase complex subunit Sin3b) (Transcriptional corepressor Sin3b)	SIN3B KIAA0700	O75182	SIN3B_HUMAN	Homo sapiens (Human)	histone deacetylation [GO:0016575];negative regulation of transcription by RNA polymerase II [GO:0000122];regulation of lipid metabolic process [GO:0019216]	autosome [GO:0030849];chromatin [GO:0000785];cytoplasm [GO:0005737];histone deacetylase complex [GO:0000118];nucleoplasm [GO:0005654];nucleus [GO:0005634];Sin3 complex [GO:0016580];X chromosome [GO:0000805];XY body [GO:0001741];Y chromosome [GO:0000806]	chromatin binding [GO:0003682];transcription corepressor activity [GO:0003714]	20.4417	0.354217	0.0103155	1.13816	9.04842	8.86172	8.87019	8.90229
Q9Y5S2.2	Serine/threonine-protein kinase MRCK beta (EC 2.7.11.1) (CDC42-binding protein kinase beta) (CDC42BP-beta) (DMPK-like beta) (Myotonic dystrophy kinase-related CDC42-binding kinase beta) (MRCK beta) (Myotonic dystrophy protein kinase-like beta)	CDC42BPB KIAA1124	Q9Y5S2	MRCKB_HUMAN	Homo sapiens (Human)	actin cytoskeleton reorganization [GO:0031532];actomyosin structure organization [GO:0031032];cell migration [GO:0016477];cytoskeleton organization [GO:0007010];establishment or maintenance of cell polarity [GO:0007163];intracellular signal transduction [GO:0035556];peptidyl-threonine phosphorylation [GO:0018107];protein phosphorylation [GO:0006468];signal transduction [GO:0007165]	actomyosin [GO:0042641];cell-cell junction [GO:0005911];cell leading edge [GO:0031252];cytoplasm [GO:0005737];cytoskeleton [GO:0005856];extracellular exosome [GO:0070062];lamellipodium [GO:0030027];plasma membrane [GO:0005886]	ATP binding [GO:0005524];magnesium ion binding [GO:0000287];protein-containing complex binding [GO:0044877];protein kinase activity [GO:0004672];protein serine/threonine kinase activity [GO:0004674];Rho GTPase binding [GO:0017048]	13.2336	0.0250034	0.00144648	1.23401	9.22217	8.95089	8.91882	8.96654
A8MYJ7.2	Tetratricopeptide repeat protein 34 (TPR repeat protein 34)	TTC34	A8MYJ7	TTC34_HUMAN	Homo sapiens (Human)				3.6325	0.0172151	0.00112096	1.2545	9.09674	8.76962	8.77989	8.87486
Q8N5C6.2	S1 RNA-binding domain-containing protein 1	SRBD1	Q8N5C6	SRBD1_HUMAN	Homo sapiens (Human)	nucleobase-containing compound metabolic process [GO:0006139];translation [GO:0006412]		mRNA binding [GO:0003729];structural constituent of ribosome [GO:0003735]	7.6876	0.0525496	0.00226766	1.32291	9.19483	8.79111	8.84219	8.91867
Q86WG5.1	Myotubularin-related protein 13 (Inactive phosphatidylinositol 3-phosphatase 13) (SET-binding factor 2)	SBF2 CMT4B2 KIAA1766 MTMR13	Q86WG5	MTMRD_HUMAN	Homo sapiens (Human)	autophagy [GO:0006914];myelination [GO:0042552];regulation of GTPase activity [GO:0043087]	axon [GO:0030424];cytosol [GO:0005829];endosome membrane [GO:0010008];membrane [GO:0016020];perinuclear region of cytoplasm [GO:0048471];vacuolar membrane [GO:0005774]	phosphatase binding [GO:0019902];phosphatase regulator activity [GO:0019208];phosphatidylinositol binding [GO:0035091];Rab guanyl-nucleotide exchange factor activity [GO:0017112]	17.8652	0.108542	0.00377568	1.11236	8.97705	9.07661	8.92298	8.94417
O60237.2	Protein phosphatase 1 regulatory subunit 12B (Myosin phosphatase-targeting subunit 2) (Myosin phosphatase target subunit 2)	PPP1R12B MYPT2	O60237	MYPT2_HUMAN	Homo sapiens (Human)	G2/M transition of mitotic cell cycle [GO:0000086];regulation of muscle contraction [GO:0006937];signal transduction [GO:0007165]	A band [GO:0031672];cytoplasm [GO:0005737];cytoskeleton [GO:0005856];cytosol [GO:0005829];nucleoplasm [GO:0005654];Z disc [GO:0030018]	enzyme activator activity [GO:0008047];enzyme inhibitor activity [GO:0004857];phosphatase regulator activity [GO:0019208];protein kinase binding [GO:0019901]	3.7546	0.00221636	0.00026648	1.30578	9.24277	8.85786	8.90546	8.87646
Q96N58.2	Zinc finger protein 578	ZNF578	Q96N58	ZN578_HUMAN	Homo sapiens (Human)	regulation of transcription, DNA-templated [GO:0006355]	nucleus [GO:0005634]	DNA binding [GO:0003677];metal ion binding [GO:0046872]	6.614	1.37e-06	6.31e-07	1.24587	9.00432	8.68716	8.94169	8.96446
O94887.3	FERM, ARHGEF and pleckstrin domain-containing protein 2 (FERM domain-including RhoGEF) (FIR) (FERM, RhoGEF and pleckstrin domain-containing protein 2) (Pleckstrin homology domain-containing family C member 3) (PH domain-containing family C member 3)	FARP2 KIAA0793 PLEKHC3	O94887	FARP2_HUMAN	Homo sapiens (Human)	actin cytoskeleton reorganization [GO:0031532];cell adhesion [GO:0007155];hair cycle process [GO:0022405];neuron remodeling [GO:0016322];osteoclast differentiation [GO:0030316];podosome assembly [GO:0071800];Rac protein signal transduction [GO:0016601];regulation of integrin activation [GO:0033623];semaphorin-plexin signaling pathway [GO:0071526]	cytoplasm [GO:0005737];cytoskeleton [GO:0005856];cytosol [GO:0005829]	cytoskeletal protein binding [GO:0008092];Rac guanyl-nucleotide exchange factor activity [GO:0030676];Rho guanyl-nucleotide exchange factor activity [GO:0005089]	4.1974	0.00295394	0.000342331	1.2228	9.13789	8.95714	8.84771	8.92531
A6NC57.4	Ankyrin repeat domain-containing protein 62	ANKRD62	A6NC57	ANR62_HUMAN	Homo sapiens (Human)				14.2378	0.0802007	0.00304334	1.1614	9.09809	8.96852	8.88222	8.90545
P00338.2	L-lactate dehydrogenase A chain (LDH-A) (EC 1.1.1.27) (Cell proliferation-inducing gene 19 protein) (LDH muscle subunit) (LDH-M) (Renal carcinoma antigen NY-REN-59)	LDHA PIG19	P00338	LDHA_HUMAN	Homo sapiens (Human)	glycolytic process [GO:0006096];lactate metabolic process [GO:0006089];NAD metabolic process [GO:0019674];positive regulation of apoptotic process [GO:0043065];post-embryonic animal organ development [GO:0048569];pyruvate metabolic process [GO:0006090];response to cAMP [GO:0051591];response to estrogen [GO:0043627];response to glucose [GO:0009749];response to hydrogen peroxide [GO:0042542];respon…	cytosol [GO:0005829];extracellular exosome [GO:0070062];membrane [GO:0016020];nucleus [GO:0005634]	cadherin binding [GO:0045296];identical protein binding [GO:0042802];kinase binding [GO:0019900];L-lactate dehydrogenase activity [GO:0004459];NAD binding [GO:0051287]	31.8611	1.13e-05	3.94e-06	1.35737	9.28478	9.48141	9.1578	9.04059
Q6ZMP0.2	Thrombospondin type-1 domain-containing protein 4 (A disintegrin and metalloproteinase with thrombospondin motifs-like protein 6) (ADAMTS-like protein 6) (ADAMTSL-6)	THSD4 UNQ9334/PRO34005	Q6ZMP0	THSD4_HUMAN	Homo sapiens (Human)	elastic fiber assembly [GO:0048251]	collagen-containing extracellular matrix [GO:0062023];extracellular exosome [GO:0070062];microfibril [GO:0001527]	peptidase activity [GO:0008233]	7.9566	1.72e-05	5.23e-06	1.36402	9.16909	8.72123	9.01752	9.00901
Q96QU1.2	Protocadherin-15	PCDH15 USH1F	Q96QU1	PCD15_HUMAN	Homo sapiens (Human)	cell adhesion [GO:0007155];equilibrioception [GO:0050957];homophilic cell adhesion via plasma membrane adhesion molecules [GO:0007156];inner ear development [GO:0048839];photoreceptor cell maintenance [GO:0045494];sensory perception of light stimulus [GO:0050953];sensory perception of sound [GO:0007605]	extracellular region [GO:0005576];extracellular space [GO:0005615];integral component of plasma membrane [GO:0005887];photoreceptor outer segment [GO:0001750];stereocilium [GO:0032420];synapse [GO:0045202]	calcium ion binding [GO:0005509]	22.5249	7.77e-05	1.9e-05	1.16099	9.23206	9.0167	9.17246	9.06869
P22303.1	Acetylcholinesterase (AChE) (EC 3.1.1.7)	ACHE	P22303	ACES_HUMAN	Homo sapiens (Human)	acetylcholine catabolic process [GO:0006581];acetylcholine catabolic process in synaptic cleft [GO:0001507];amyloid precursor protein metabolic process [GO:0042982];cell adhesion [GO:0007155];negative regulation of synaptic transmission, cholinergic [GO:0032223];nervous system development [GO:0007399];neurotransmitter biosynthetic process [GO:0042136];neurotransmitter receptor biosynthetic proces…	anchored component of membrane [GO:0031225];basement membrane [GO:0005604];cell junction [GO:0030054];cell surface [GO:0009986];extracellular region [GO:0005576];extracellular space [GO:0005615];Golgi apparatus [GO:0005794];membrane [GO:0016020];neuromuscular junction [GO:0031594];nucleus [GO:0005634];perinuclear region of cytoplasm [GO:0048471];plasma membrane [GO:0005886];synapse [GO:0045202];s…	acetylcholine binding [GO:0042166];acetylcholinesterase activity [GO:0003990];amyloid-beta binding [GO:0001540];carboxylic ester hydrolase activity [GO:0052689];cholinesterase activity [GO:0004104];collagen binding [GO:0005518];hydrolase activity [GO:0016787];laminin binding [GO:0043236];protein homodimerization activity [GO:0042803];protein self-association [GO:0043621];serine hydrolase activity…	3.4302	0.159397	0.00510358	1.24622	9.0848	8.76724	8.81271	8.9614
Q8WXD9.1	Caskin-1 (CASK-interacting protein 1)	CASKIN1 KIAA1306	Q8WXD9	CSKI1_HUMAN	Homo sapiens (Human)	signal transduction [GO:0007165]	cytoplasm [GO:0005737];membrane [GO:0016020]	identical protein binding [GO:0042802]	13.3373	0.196676	0.0060886	1.20166	9.13326	8.93699	8.86822	8.97788
Q9Y4F1.1	FERM, ARHGEF and pleckstrin domain-containing protein 1 (Chondrocyte-derived ezrin-like protein) (FERM, RhoGEF and pleckstrin domain-containing protein 1) (Pleckstrin homology domain-containing family C member 2) (PH domain-containing family C member 2)	FARP1 CDEP PLEKHC2	Q9Y4F1	FARP1_HUMAN	Homo sapiens (Human)	dendrite morphogenesis [GO:0048813];negative regulation of phosphatase activity [GO:0010923];synapse assembly [GO:0007416]	cell junction [GO:0030054];cytoskeleton [GO:0005856];cytosol [GO:0005829];dendrite [GO:0030425];dendritic spine [GO:0043197];extrinsic component of cytoplasmic side of plasma membrane [GO:0031234];filopodium [GO:0030175]	cytoskeletal protein binding [GO:0008092];Rac guanyl-nucleotide exchange factor activity [GO:0030676];Rho guanyl-nucleotide exchange factor activity [GO:0005089]	4.1937	0.00809026	0.000698787	1.26729	9.33895	9.1613	9.00494	8.9972
O14628.2	Zinc finger protein 195	ZNF195 ZNFP104	O14628	ZN195_HUMAN	Homo sapiens (Human)	regulation of transcription, DNA-templated [GO:0006355]	nucleus [GO:0005634]	DNA binding [GO:0003677];zinc ion binding [GO:0008270]	25.1078	0.0503286	0.00220639	1.13831	9.27624	9.23202	9.1593	9.08935
Q86YV6.2	Myosin light chain kinase family member 4 (EC 2.7.11.1) (Sugen kinase 85) (SgK085)	MYLK4 SGK085	Q86YV6	MYLK4_HUMAN	Homo sapiens (Human)			ATP binding [GO:0005524];myosin light chain kinase activity [GO:0004687]	11.5562	0.0431939	0.00202852	1.24612	9.3461	9.07193	9.02866	9.02904
Q7Z3V5.3	Zinc finger protein 571	ZNF571 HSPC059	Q7Z3V5	ZN571_HUMAN	Homo sapiens (Human)	regulation of transcription, DNA-templated [GO:0006355]	nucleus [GO:0005634]	DNA binding [GO:0003677];metal ion binding [GO:0046872]	17.9012	0.00296536	0.000342331	1.31691	9.26149	8.86433	9.06221	9.09016
Q96A59.3	MARVEL domain-containing protein 3	MARVELD3 MRVLDC3	Q96A59	MALD3_HUMAN	Homo sapiens (Human)	bicellular tight junction assembly [GO:0070830];cell-cell junction organization [GO:0045216];negative regulation of epithelial cell migration [GO:0010633];negative regulation of epithelial cell proliferation [GO:0050680];negative regulation of JNK cascade [GO:0046329];protein localization to cell junction [GO:1902414];response to osmotic stress [GO:0006970]	bicellular tight junction [GO:0005923];cytoplasmic vesicle [GO:0031410];integral component of membrane [GO:0016021]	mitogen-activated protein kinase kinase kinase binding [GO:0031435]	15.0953	0.0508805	0.00222503	1.22526	9.24345	9.09534	8.95037	8.97605
Q5SRE5.1	Nucleoporin NUP188 homolog (hNup188)	NUP188 KIAA0169	Q5SRE5	NU188_HUMAN	Homo sapiens (Human)	intracellular transport of virus [GO:0075733];mRNA export from nucleus [GO:0006406];protein import into nucleus [GO:0006606];protein sumoylation [GO:0016925];regulation of cellular response to heat [GO:1900034];regulation of gene silencing by miRNA [GO:0060964];regulation of glycolytic process [GO:0006110];RNA export from nucleus [GO:0006405];tRNA export from nucleus [GO:0006409];viral process [G…	host cell [GO:0043657];membrane [GO:0016020];nuclear envelope [GO:0005635];nuclear pore inner ring [GO:0044611]	structural constituent of nuclear pore [GO:0017056]	17.5571	0.00580989	0.000551964	1.17869	8.965	8.82009	8.89778	9.05727
Q504Q3.3	PAN2-PAN3 deadenylation complex catalytic subunit PAN2 (EC 3.1.13.4) (Inactive ubiquitin carboxyl-terminal hydrolase 52) (PAB1P-dependent poly(A)-specific ribonuclease) (Poly(A)-nuclease deadenylation complex subunit 2) (PAN deadenylation complex subunit 2)	PAN2 KIAA0710 USP52	Q504Q3	PAN2_HUMAN	Homo sapiens (Human)	mRNA processing [GO:0006397];nuclear-transcribed mRNA poly(A) tail shortening [GO:0000289];positive regulation of cytoplasmic mRNA processing body assembly [GO:0010606]	cytosol [GO:0005829];nucleus [GO:0005634];PAN complex [GO:0031251];P-body [GO:0000932]	3'-5'-exoribonuclease activity [GO:0000175];metal ion binding [GO:0046872];nucleic acid binding [GO:0003676];poly(A)-specific ribonuclease activity [GO:0004535]	10.0584	1.47e-05	4.77e-06	1.37096	9.18378	8.74019	9.11709	9.19538
P06748.2	Nucleophosmin (NPM) (Nucleolar phosphoprotein B23) (Nucleolar protein NO38) (Numatrin)	NPM1 NPM	P06748	NPM_HUMAN	Homo sapiens (Human)	cell aging [GO:0007569];cellular response to UV [GO:0034644];CENP-A containing nucleosome assembly [GO:0034080];centrosome cycle [GO:0007098];chromatin remodeling [GO:0006338];DNA repair [GO:0006281];intracellular protein transport [GO:0006886];negative regulation of apoptotic process [GO:0043066];negative regulation of cell population proliferation [GO:0008285];negative regulation of centrosome …	centrosome [GO:0005813];cytoplasm [GO:0005737];cytosol [GO:0005829];focal adhesion [GO:0005925];membrane [GO:0016020];nucleolus [GO:0005730];nucleoplasm [GO:0005654];nucleus [GO:0005634];protein-containing complex [GO:0032991];protein-DNA complex [GO:0032993];ribonucleoprotein complex [GO:1990904];spindle pole centrosome [GO:0031616]	activating transcription factor binding [GO:0033613];chromatin binding [GO:0003682];core promoter binding [GO:0001047];histone binding [GO:0042393];NF-kappaB binding [GO:0051059];protein homodimerization activity [GO:0042803];protein kinase binding [GO:0019901];protein kinase inhibitor activity [GO:0004860];ribosomal large subunit binding [GO:0043023];ribosomal small subunit binding [GO:0043024];…	45.1175	0.00154516	0.00020538	1.24404	8.929	8.86142	9.02794	9.17644
Q9Y6X6.3	Unconventional myosin-XVI (Neuronal tyrosine-phosphorylated phosphoinositide-3-kinase adapter 3) (Unconventional myosin-16)	MYO16 KIAA0865 MYO16B NYAP3	Q9Y6X6	MYO16_HUMAN	Homo sapiens (Human)	cerebellum development [GO:0021549];negative regulation of cell population proliferation [GO:0008285];negative regulation of G1/S transition of mitotic cell cycle [GO:2000134]	cytoplasm [GO:0005737];myosin complex [GO:0016459];nucleoplasm [GO:0005654];perinuclear region of cytoplasm [GO:0048471];plasma membrane [GO:0005886]	actin filament binding [GO:0051015];ATP binding [GO:0005524];motor activity [GO:0003774]	20.591	9.13e-09	8.27e-09	1.5406	8.69334	8.57684	8.69801	9.20033
Q08999.3	Retinoblastoma-like protein 2 (130 kDa retinoblastoma-associated protein) (p130) (Retinoblastoma-related protein 2) (RBR-2) (pRb2)	RBL2 RB2	Q08999	RBL2_HUMAN	Homo sapiens (Human)	cell differentiation [GO:0030154];chromatin organization [GO:0006325];DNA damage response, signal transduction by p53 class mediator resulting in cell cycle arrest [GO:0006977];negative regulation of G1/S transition of mitotic cell cycle [GO:2000134];negative regulation of gene expression [GO:0010629];regulation of cell division [GO:0051302];regulation of lipid kinase activity [GO:0043550];regula…	chromatin [GO:0000785];cytosol [GO:0005829];extracellular exosome [GO:0070062];nucleolus [GO:0005730];nucleoplasm [GO:0005654];transcription factor complex [GO:0005667]	promoter-specific chromatin binding [GO:1990841];RNA polymerase II activating transcription factor binding [GO:0001102];RNA polymerase II regulatory region DNA binding [GO:0001012]	13.6776	0.105988	0.0037478	1.11793	9.18636	9.02554	9.02564	9.11979
Q13796.1	Protein Shroom2 (Apical-like protein) (Protein APXL)	SHROOM2 APXL	Q13796	SHRM2_HUMAN	Homo sapiens (Human)	actin cytoskeleton organization [GO:0030036];actin filament organization [GO:0007015];apical protein localization [GO:0045176];brain development [GO:0007420];camera-type eye development [GO:0043010];camera-type eye morphogenesis [GO:0048593];cell migration [GO:0016477];cellular pigment accumulation [GO:0043482];ear development [GO:0043583];establishment of melanosome localization [GO:0032401];eye…	adherens junction [GO:0005912];apical junction complex [GO:0043296];apical plasma membrane [GO:0016324];bicellular tight junction [GO:0005923];cell [GO:0005623];cytoplasm [GO:0005737];cytoskeleton [GO:0005856];extracellular exosome [GO:0070062];microtubule [GO:0005874];plasma membrane [GO:0005886]	actin binding [GO:0003779];actin filament binding [GO:0051015];beta-catenin binding [GO:0008013];ligand-gated sodium channel activity [GO:0015280]	29.696	5.84e-13	2.16e-12	1.58361	8.51981	8.60754	8.60819	9.18303
Q9P219.3	Protein Daple (Coiled-coil domain-containing protein 88C) (Dvl-associating protein with a high frequency of leucine residues) (hDaple) (Hook-related protein 2) (HkRP2)	CCDC88C DAPLE KIAA1509	Q9P219	DAPLE_HUMAN	Homo sapiens (Human)	apical constriction [GO:0003383];cytoplasmic microtubule organization [GO:0031122];cytoskeleton-dependent intracellular transport [GO:0030705];negative regulation of canonical Wnt signaling pathway [GO:0090090];non-canonical Wnt signaling pathway [GO:0035567];protein destabilization [GO:0031648];regulation of protein phosphorylation [GO:0001932];small GTPase mediated signal transduction [GO:00072…	cell junction [GO:0030054];centrosome [GO:0005813];cytoplasm [GO:0005737]	dynein light intermediate chain binding [GO:0051959];frizzled binding [GO:0005109];G-protein alpha-subunit binding [GO:0001965];guanyl-nucleotide exchange factor activity [GO:0005085];identical protein binding [GO:0042802];microtubule binding [GO:0008017];PDZ domain binding [GO:0030165];protein self-association [GO:0043621]	31.7349	0.558327	0.015601	1.04635	9.18827	9.1469	9.12291	9.13748
O14646.2	Chromodomain-helicase-DNA-binding protein 1 (CHD-1) (EC 3.6.4.12) (ATP-dependent helicase CHD1)	CHD1	O14646	CHD1_HUMAN	Homo sapiens (Human)	chromatin remodeling [GO:0006338];covalent chromatin modification [GO:0016569];positive regulation by host of viral transcription [GO:0043923];regulation of transcription by RNA polymerase II [GO:0006357]	cytoplasm [GO:0005737];nucleoplasm [GO:0005654];nucleus [GO:0005634]	ATP binding [GO:0005524];DNA binding [GO:0003677];DNA helicase activity [GO:0003678];methylated histone binding [GO:0035064]	7.7554	0.00843315	0.000718709	1.27638	9.40567	9.21709	9.06659	9.05361
Q96MS0.2	Roundabout homolog 3 (Roundabout-like protein 3)	ROBO3	Q96MS0	ROBO3_HUMAN	Homo sapiens (Human)	axon guidance [GO:0007411];axon midline choice point recognition [GO:0016199];chemoattraction of axon [GO:0061642];commissural neuron axon guidance [GO:0071679];dendrite self-avoidance [GO:0070593];homophilic cell adhesion via plasma membrane adhesion molecules [GO:0007156]	axon [GO:0030424];integral component of membrane [GO:0016021];plasma membrane [GO:0005886]	cell-cell adhesion mediator activity [GO:0098632]	6.0158	0.0903493	0.0033181	1.23585	9.2733	9.04266	8.9678	9.03756
Q7Z401.2	C-myc promoter-binding protein (DENN domain-containing protein 4A)	DENND4A IRLB MYCPBP	Q7Z401	MYCPP_HUMAN	Homo sapiens (Human)	regulation of transcription, DNA-templated [GO:0006355]	cytosol [GO:0005829];nucleus [GO:0005634]	DNA binding [GO:0003677];Rab guanyl-nucleotide exchange factor activity [GO:0017112]	13.5683	0.0259805	0.00149369	1.07647	9.08773	9.09502	9.19404	9.18937
Q96JH7.2	Deubiquitinating protein VCIP135 (EC 3.4.19.12) (Valosin-containing protein p97/p47 complex-interacting protein 1) (Valosin-containing protein p97/p47 complex-interacting protein p135) (VCP/p47 complex-interacting 135-kDa protein)	VCPIP1 KIAA1850 VCIP135	Q96JH7	VCIP1_HUMAN	Homo sapiens (Human)	endoplasmic reticulum membrane fusion [GO:0016320];Golgi reassembly [GO:0090168];mitotic cell cycle [GO:0000278];protein K11-linked deubiquitination [GO:0035871];protein K48-linked deubiquitination [GO:0071108];protein ubiquitination [GO:0016567]	cytoplasm [GO:0005737];endoplasmic reticulum lumen [GO:0005788];Golgi stack [GO:0005795]	thiol-dependent ubiquitin-specific protease activity [GO:0004843]	23.39	0.00812704	0.000698787	1.10631	9.28562	9.13986	9.22134	9.20632
Q86YD7.3	Protein FAM90A1	FAM90A1	Q86YD7	F90A1_HUMAN	Homo sapiens (Human)				13.6967	0.00405919	0.000435834	1.26208	9.35789	9.18166	9.02208	9.03851
Q16827.2	Receptor-type tyrosine-protein phosphatase O (R-PTP-O) (EC 3.1.3.48) (Glomerular epithelial protein 1) (Protein tyrosine phosphatase U2) (PTP-U2) (PTPase U2)	PTPRO GLEPP1 PTPU2	Q16827	PTPRO_HUMAN	Homo sapiens (Human)	axon guidance [GO:0007411];cell morphogenesis [GO:0000902];glomerular visceral epithelial cell differentiation [GO:0072112];glomerulus development [GO:0032835];lamellipodium assembly [GO:0030032];monocyte chemotaxis [GO:0002548];negative regulation of canonical Wnt signaling pathway [GO:0090090];negative regulation of cell-substrate adhesion [GO:0010812];negative regulation of glomerular filtrati…	apical plasma membrane [GO:0016324];axon [GO:0030424];dendritic spine [GO:0043197];extracellular exosome [GO:0070062];GABA-ergic synapse [GO:0098982];glutamatergic synapse [GO:0098978];growth cone [GO:0030426];integral component of membrane [GO:0016021];integral component of plasma membrane [GO:0005887];integral component of postsynaptic density membrane [GO:0099061];lamellipodium [GO:0030027];la…	cadherin binding [GO:0045296];phosphatase activity [GO:0016791];protein homodimerization activity [GO:0042803];protein tyrosine phosphatase activity [GO:0004725];transmembrane receptor protein tyrosine phosphatase activity [GO:0005001];Wnt-protein binding [GO:0017147]	25.7261	0.00116905	0.000168828	1.21239	9.0402	9.31805	9.14449	9.18735
Q9HBL0.2	Tensin-1	TNS1 TNS	Q9HBL0	TENS1_HUMAN	Homo sapiens (Human)	cell-substrate junction assembly [GO:0007044];fibroblast migration [GO:0010761]	cell surface [GO:0009986];cytoplasm [GO:0005737];cytoskeleton [GO:0005856];focal adhesion [GO:0005925]	actin binding [GO:0003779];RNA binding [GO:0003723]	11.0937	0.0173253	0.00112561	1.21602	9.28265	9.00048	9.12701	9.19902
Q9C0D0.3	Phosphatase and actin regulator 1	PHACTR1 KIAA1733 RPEL1	Q9C0D0	PHAR1_HUMAN	Homo sapiens (Human)	actin cytoskeleton reorganization [GO:0031532];actomyosin structure organization [GO:0031032];cell motility [GO:0048870];cerebral cortex development [GO:0021987];dendrite arborization [GO:0140059];regulation of neuron migration [GO:2001222];stress fiber assembly [GO:0043149]	cell junction [GO:0030054];cytosol [GO:0005829];nucleus [GO:0005634];synapse [GO:0045202]	actin binding [GO:0003779];protein phosphatase 1 binding [GO:0008157];protein phosphatase inhibitor activity [GO:0004864]	9.0046	0.151965	0.00495319	1.21946	9.22956	8.94332	8.96151	9.07342
Q96JE9.2	Microtubule-associated protein 6 (MAP-6) (Stable tubule-only polypeptide) (STOP)	MAP6 KIAA1878	Q96JE9	MAP6_HUMAN	Homo sapiens (Human)	cytoskeleton-dependent intracellular transport [GO:0030705];dendrite morphogenesis [GO:0048813];lysosome localization [GO:0032418];microtubule cytoskeleton organization [GO:0000226];positive regulation of axonogenesis [GO:0050772];regulation of microtubule cytoskeleton organization [GO:0070507]	axon [GO:0030424];cis-Golgi network [GO:0005801];dendrite [GO:0030425];Golgi-associated vesicle [GO:0005798];microtubule [GO:0005874];perinuclear region of cytoplasm [GO:0048471];transport vesicle membrane [GO:0030658]	calmodulin binding [GO:0005516];microtubule binding [GO:0008017]	27.0111	0.0282919	0.00156748	1.158	9.27761	9.06598	9.0969	9.15652
P0CG24.1	Zinc finger protein 883	ZNF883	P0CG24	ZN883_HUMAN	Homo sapiens (Human)		nucleus [GO:0005634]	DNA binding [GO:0003677];metal ion binding [GO:0046872]	9.2146	0.0121883	0.000914948	1.28421	9.40472	9.04655	9.04384	9.04534
O14513.2	Nck-associated protein 5 (NAP-5) (Peripheral clock protein)	NCKAP5 ERIH NAP5	O14513	NCKP5_HUMAN	Homo sapiens (Human)	microtubule bundle formation [GO:0001578];microtubule depolymerization [GO:0007019]	microtubule plus-end [GO:0035371]		31.097	0.00211281	0.000260516	1.19603	9.28831	9.03006	9.12322	9.14594
P06744.4	Glucose-6-phosphate isomerase (GPI) (EC 5.3.1.9) (Autocrine motility factor) (AMF) (Neuroleukin) (NLK) (Phosphoglucose isomerase) (PGI) (Phosphohexose isomerase) (PHI) (Sperm antigen 36) (SA-36)	GPI	P06744	G6PI_HUMAN	Homo sapiens (Human)	canonical glycolysis [GO:0061621];carbohydrate metabolic process [GO:0005975];gluconeogenesis [GO:0006094];glucose 6-phosphate metabolic process [GO:0051156];glycolytic process [GO:0006096];hemostasis [GO:0007599];humoral immune response [GO:0006959];neutrophil degranulation [GO:0043312];positive regulation of endothelial cell migration [GO:0010595];positive regulation of immunoglobulin secretion…	cytosol [GO:0005829];extracellular exosome [GO:0070062];extracellular region [GO:0005576];ficolin-1-rich granule lumen [GO:1904813];membrane [GO:0016020];nucleoplasm [GO:0005654];plasma membrane [GO:0005886];secretory granule lumen [GO:0034774]	cytokine activity [GO:0005125];glucose-6-phosphate isomerase activity [GO:0004347];growth factor activity [GO:0008083];monosaccharide binding [GO:0048029];ubiquitin protein ligase binding [GO:0031625]	12.9157	0.00870888	0.000731451	1.25079	9.27955	8.95916	8.95671	9.06444
O95153.2	Peripheral-type benzodiazepine receptor-associated protein 1 (PRAX-1) (Peripheral benzodiazepine receptor-interacting protein) (PBR-IP) (RIMS-binding protein 1) (RIM-BP1) (TSPO-associated protein 1)	TSPOAP1 BZRAP1 KIAA0612 RBP1 RIMBP1	O95153	RIMB1_HUMAN	Homo sapiens (Human)	C21-steroid hormone biosynthetic process [GO:0006700];glutamate secretion [GO:0014047];neurotransmitter secretion [GO:0007269]	calyx of Held [GO:0044305];cytoplasm [GO:0005737];cytosol [GO:0005829];glutamatergic synapse [GO:0098978];mitochondrion [GO:0005739]	benzodiazepine receptor binding [GO:0030156];voltage-gated calcium channel activity involved in regulation of presynaptic cytosolic calcium levels [GO:0099626]	10.2214	0.0350296	0.00180609	1.18947	9.35576	9.29224	9.10544	9.11926
P04004.1	Vitronectin (VN) (S-protein) (Serum-spreading factor) (V75) [Cleaved into: Vitronectin V65 subunit;Vitronectin V10 subunit;Somatomedin-B]	VTN	P04004	VTNC_HUMAN	Homo sapiens (Human)	cell adhesion [GO:0007155];cell adhesion mediated by integrin [GO:0033627];cell-matrix adhesion [GO:0007160];cell migration [GO:0016477];endodermal cell differentiation [GO:0035987];extracellular matrix organization [GO:0030198];immune response [GO:0006955];liver regeneration [GO:0097421];negative regulation of blood coagulation [GO:0030195];negative regulation of endopeptidase activity [GO:00109…	alphav-beta3 integrin-vitronectin complex [GO:0071062];basement membrane [GO:0005604];blood microparticle [GO:0072562];collagen-containing extracellular matrix [GO:0062023];endoplasmic reticulum [GO:0005783];extracellular exosome [GO:0070062];extracellular region [GO:0005576];extracellular space [GO:0005615];Golgi lumen [GO:0005796];intracellular membrane-bounded organelle [GO:0043231];rough endo…	collagen binding [GO:0005518];extracellular matrix binding [GO:0050840];extracellular matrix structural constituent [GO:0005201];heparin binding [GO:0008201];identical protein binding [GO:0042802];integrin binding [GO:0005178];polysaccharide binding [GO:0030247];scavenger receptor activity [GO:0005044]	16.5734	7.29e-11	1.17e-10	1.60628	8.84579	8.5449	8.94266	9.22862
Q6UXM1.1	Leucine-rich repeats and immunoglobulin-like domains protein 3 (LIG-3)	LRIG3 LIG3 UNQ287/PRO326/PRO335	Q6UXM1	LRIG3_HUMAN	Homo sapiens (Human)	otolith morphogenesis [GO:0032474]	cytoplasmic vesicle membrane [GO:0030659];extracellular matrix [GO:0031012];extracellular space [GO:0005615];integral component of membrane [GO:0016021];plasma membrane [GO:0005886]		10.119	0.000769596	0.000126294	1.20939	9.42155	9.30865	9.14727	9.16936
Q5U3C3.1	Transmembrane protein 164	TMEM164	Q5U3C3	TM164_HUMAN	Homo sapiens (Human)		integral component of membrane [GO:0016021]		9.7804	0.00201175	0.000251263	1.21994	9.34445	9.05764	9.09155	9.0844
Q14191.2	Werner syndrome ATP-dependent helicase (EC 3.6.4.12) (DNA helicase, RecQ-like type 3) (RecQ3) (Exonuclease WRN) (EC 3.1.-.-) (RecQ protein-like 2)	WRN RECQ3 RECQL2	Q14191	WRN_HUMAN	Homo sapiens (Human)	aging [GO:0007568];base-excision repair [GO:0006284];brain development [GO:0007420];cell aging [GO:0007569];cellular response to DNA damage stimulus [GO:0006974];cellular response to gamma radiation [GO:0071480];cellular response to starvation [GO:0009267];DNA duplex unwinding [GO:0032508];DNA metabolic process [GO:0006259];DNA recombination [GO:0006310];DNA repair [GO:0006281];DNA replication [G…	centrosome [GO:0005813];chromosome [GO:0005694];chromosome, telomeric region [GO:0000781];cytoplasm [GO:0005737];neuron projection [GO:0043005];nuclear speck [GO:0016607];nucleolus [GO:0005730];nucleoplasm [GO:0005654];nucleus [GO:0005634];replication fork [GO:0005657]	3'-5' DNA helicase activity [GO:0043138];3'-5' exonuclease activity [GO:0008408];3'-flap-structured DNA binding [GO:0070337];8-hydroxy-2'-deoxyguanosine DNA binding [GO:1905773];ATPase activity [GO:0016887];ATP binding [GO:0005524];bubble DNA binding [GO:0000405];chromatin binding [GO:0003682];DNA binding [GO:0003677];DNA helicase activity [GO:0003678];exonuclease activity [GO:0004527];forked DNA…	17.6758	0.0587665	0.00242237	1.20105	9.30219	9.20502	9.0379	9.08314
P17661.3	Desmin	DES	P17661	DESM_HUMAN	Homo sapiens (Human)	cytoskeleton organization [GO:0007010];intermediate filament organization [GO:0045109];muscle contraction [GO:0006936];muscle filament sliding [GO:0030049];regulation of heart contraction [GO:0008016]	cardiac myofibril [GO:0097512];cytosol [GO:0005829];extracellular exosome [GO:0070062];fascia adherens [GO:0005916];intercalated disc [GO:0014704];intermediate filament [GO:0005882];intermediate filament cytoskeleton [GO:0045111];neuromuscular junction [GO:0031594];nucleus [GO:0005634];sarcolemma [GO:0042383];Z disc [GO:0030018]	cytoskeletal protein binding [GO:0008092];identical protein binding [GO:0042802];structural constituent of cytoskeleton [GO:0005200]	18.3189	0.140123	0.00459823	1.17931	9.32185	9.15969	9.0839	9.12122
P41440.3	Reduced folate transporter (FOLT) (Intestinal folate carrier 1) (IFC-1) (Placental folate transporter) (Reduced folate carrier protein) (RFC) (hRFC) (Reduced folate transporter 1) (RFT-1) (Solute carrier family 19 member 1) (hSLC19A1)	SLC19A1 FLOT1 RFC1	P41440	S19A1_HUMAN	Homo sapiens (Human)	cyclic-GMP-AMP transmembrane import across plasma membrane [GO:0140361];female pregnancy [GO:0007565];folate import across plasma membrane [GO:1904447];folate transmembrane transport [GO:0098838];folic acid metabolic process [GO:0046655];folic acid transport [GO:0015884];methotrexate transport [GO:0051958];transmembrane transport [GO:0055085]	apical plasma membrane [GO:0016324];basolateral plasma membrane [GO:0016323];brush border membrane [GO:0031526];integral component of plasma membrane [GO:0005887];plasma membrane [GO:0005886]	cyclic-GMP-AMP binding [GO:0061507];cyclic-GMP-AMP transmembrane transporter activity [GO:0140360];folate:anion antiporter activity [GO:0008518];folic acid binding [GO:0005542];folic acid transmembrane transporter activity [GO:0008517];methotrexate transmembrane transporter activity [GO:0015350]	9.0775	0.159196	0.00510275	1.19994	9.20704	8.94407	9.00329	9.0886
P07197.3	Neurofilament medium polypeptide (NF-M) (160 kDa neurofilament protein) (Neurofilament 3) (Neurofilament triplet M protein)	NEFM NEF3 NFM	P07197	NFM_HUMAN	Homo sapiens (Human)	neurofilament bundle assembly [GO:0033693]	axon [GO:0030424];intermediate filament cytoskeleton [GO:0045111];neurofibrillary tangle [GO:0097418];neurofilament [GO:0005883]	microtubule binding [GO:0008017];structural constituent of cytoskeleton [GO:0005200]	15.549	0.196185	0.00607988	1.20706	9.31845	9.05215	9.04696	9.0984
P08631.5	Tyrosine-protein kinase HCK (EC 2.7.10.2) (Hematopoietic cell kinase) (Hemopoietic cell kinase) (p59-HCK/p60-HCK) (p59Hck) (p61Hck)	HCK	P08631	HCK_HUMAN	Homo sapiens (Human)	cell adhesion [GO:0007155];cell differentiation [GO:0030154];cytokine-mediated signaling pathway [GO:0019221];Fc-gamma receptor signaling pathway involved in phagocytosis [GO:0038096];inflammatory response [GO:0006954];innate immune response-activating signal transduction [GO:0002758];integrin-mediated signaling pathway [GO:0007229];interferon-gamma-mediated signaling pathway [GO:0060333];leukocy…	caveola [GO:0005901];cell projection [GO:0042995];cytoskeleton [GO:0005856];cytosol [GO:0005829];extrinsic component of cytoplasmic side of plasma membrane [GO:0031234];focal adhesion [GO:0005925];Golgi apparatus [GO:0005794];lysosome [GO:0005764];nucleoplasm [GO:0005654];plasma membrane [GO:0005886];transport vesicle [GO:0030133]	ATP binding [GO:0005524];non-membrane spanning protein tyrosine kinase activity [GO:0004715];phosphotyrosine residue binding [GO:0001784];protein tyrosine kinase activity [GO:0004713];signaling receptor binding [GO:0005102]	8.8505	0.00661319	0.000604496	1.3127	9.45814	9.18043	9.06561	9.09656
Q9NY47.2	Voltage-dependent calcium channel subunit alpha-2/delta-2 (Voltage-gated calcium channel subunit alpha-2/delta-2) [Cleaved into: Voltage-dependent calcium channel subunit alpha-2-2;Voltage-dependent calcium channel subunit delta-2]	CACNA2D2 KIAA0558	Q9NY47	CA2D2_HUMAN	Homo sapiens (Human)	cardiac conduction [GO:0061337];muscle fiber development [GO:0048747];neuromuscular junction development [GO:0007528];positive regulation of organ growth [GO:0046622];regulation of insulin secretion [GO:0050796];regulation of ion transmembrane transport [GO:0034765];regulation of multicellular organism growth [GO:0040014];rhythmic synaptic transmission [GO:0060024]	plasma membrane [GO:0005886];voltage-gated calcium channel complex [GO:0005891]	metal ion binding [GO:0046872];voltage-gated calcium channel activity [GO:0005245]	8.8994	0.00500695	0.000500285	1.26011	9.27044	8.9369	8.95909	9.09273
O60307.2	Microtubule-associated serine/threonine-protein kinase 3 (EC 2.7.11.1)	MAST3 KIAA0561	O60307	MAST3_HUMAN	Homo sapiens (Human)	cytoskeleton organization [GO:0007010];intracellular signal transduction [GO:0035556];peptidyl-serine phosphorylation [GO:0018105]		ATP binding [GO:0005524];magnesium ion binding [GO:0000287];protein serine/threonine kinase activity [GO:0004674]	15.9093	0.00274071	0.00032152	1.36143	9.52279	9.07767	9.17917	9.19676
Q92766.3	Ras-responsive element-binding protein 1 (RREB-1) (Finger protein in nuclear bodies) (Raf-responsive zinc finger protein LZ321) (Zinc finger motif enhancer-binding protein 1) (Zep-1)	RREB1 FINB	Q92766	RREB1_HUMAN	Homo sapiens (Human)	multicellular organism development [GO:0007275];negative regulation of transcription by RNA polymerase II [GO:0000122];positive regulation of brown fat cell differentiation [GO:0090336];positive regulation of epithelial cell migration [GO:0010634];positive regulation of lamellipodium morphogenesis [GO:2000394];positive regulation of mammary gland epithelial cell proliferation [GO:0033601];positiv…	cytoplasm [GO:0005737];extracellular exosome [GO:0070062];fibrillar center [GO:0001650];nuclear body [GO:0016604];nuclear speck [GO:0016607];nucleus [GO:0005634]	DNA-binding transcription activator activity, RNA polymerase II-specific [GO:0001228];DNA-binding transcription factor activity [GO:0003700];metal ion binding [GO:0046872];RNA polymerase II cis-regulatory region sequence-specific DNA binding [GO:0000978];RNA polymerase II regulatory region sequence-specific DNA binding [GO:0000977]	8.5108	0.000401423	7.5e-05	1.1922	9.45605	9.38163	9.20243	9.21486
Q5MCW4.1	Zinc finger protein 569	ZNF569	Q5MCW4	ZN569_HUMAN	Homo sapiens (Human)	regulation of transcription, DNA-templated [GO:0006355]	nucleus [GO:0005634]	DNA binding [GO:0003677];metal ion binding [GO:0046872]	9.3034	0.00406109	0.000435834	1.18771	9.31081	9.17528	9.06262	9.14728
Q9HBG6.2	Intraflagellar transport protein 122 homolog (WD repeat-containing protein 10) (WD repeat-containing protein 140)	IFT122 SPG WDR10 WDR140	Q9HBG6	IF122_HUMAN	Homo sapiens (Human)	camera-type eye morphogenesis [GO:0048593];ciliary receptor clustering involved in smoothened signaling pathway [GO:0060830];cilium assembly [GO:0060271];embryonic body morphogenesis [GO:0010172];embryonic camera-type eye morphogenesis [GO:0048596];embryonic digit morphogenesis [GO:0042733];embryonic forelimb morphogenesis [GO:0035115];embryonic heart tube development [GO:0035050];embryonic heart…	ciliary basal body [GO:0036064];ciliary base [GO:0097546];ciliary tip [GO:0097542];cilium [GO:0005929];cytosol [GO:0005829];intraciliary transport particle A [GO:0030991];membrane [GO:0016020];non-motile cilium [GO:0097730];nucleoplasm [GO:0005654];photoreceptor connecting cilium [GO:0032391]		27.9625	7.48e-06	2.71e-06	1.38475	9.27027	8.83834	9.23354	9.30796
Q14590.3	Zinc finger protein 235 (Zinc finger protein 270) (Zinc finger protein 93 homolog) (Zfp-93) (Zinc finger protein HZF6)	ZNF235 ZFP93 ZNF270	Q14590	ZN235_HUMAN	Homo sapiens (Human)	regulation of transcription, DNA-templated [GO:0006355]	nucleus [GO:0005634]	DNA binding [GO:0003677];metal ion binding [GO:0046872]	17.4303	0.00654742	0.000600379	1.18808	9.43629	9.21309	9.18913	9.18766
Q8NCK3.1	Zinc finger protein 485	ZNF485	Q8NCK3	ZN485_HUMAN	Homo sapiens (Human)	regulation of transcription, DNA-templated [GO:0006355]	nucleus [GO:0005634]	DNA binding [GO:0003677];metal ion binding [GO:0046872]	21.7884	2.99e-06	1.29e-06	1.50892	9.39082	8.79731	9.16767	9.21225
Q8TBA6.3	Golgin subfamily A member 5 (Cell proliferation-inducing gene 31 protein) (Golgin-84) (Protein Ret-II) (RET-fused gene 5 protein)	GOLGA5 RETII RFG5 PIG31	Q8TBA6	GOGA5_HUMAN	Homo sapiens (Human)	Golgi organization [GO:0007030];Golgi vesicle transport [GO:0048193];retrograde transport, vesicle recycling within Golgi [GO:0000301]	cis-Golgi network [GO:0005801];Golgi apparatus [GO:0005794];Golgi cisterna [GO:0031985];Golgi membrane [GO:0000139];integral component of membrane [GO:0016021];membrane [GO:0016020];transport vesicle [GO:0030133]	protein homodimerization activity [GO:0042803];Rab GTPase binding [GO:0017137]	18.8321	0.0399875	0.00193561	1.17238	9.40842	9.18548	9.17898	9.18561
Q9BXP5.1	Serrate RNA effector molecule homolog (Arsenite-resistance protein 2)	SRRT ARS2 ASR2	Q9BXP5	SRRT_HUMAN	Homo sapiens (Human)	mRNA splicing, via spliceosome [GO:0000398];neuronal stem cell population maintenance [GO:0097150];positive regulation of neurogenesis [GO:0050769];primary miRNA processing [GO:0031053];regulation of transcription, DNA-templated [GO:0006355];response to arsenic-containing substance [GO:0046685];snRNA transcription by RNA polymerase II [GO:0042795]	cytoplasm [GO:0005737];nucleoplasm [GO:0005654];protein-containing complex [GO:0032991]	DNA binding [GO:0003677];RNA binding [GO:0003723]	10.9002	0.155819	0.00502788	1.08852	9.26437	9.14201	9.25308	9.2486
Q92618.1	Zinc finger protein 516	ZNF516 KIAA0222	Q92618	ZN516_HUMAN	Homo sapiens (Human)	adipose tissue development [GO:0060612];brown fat cell differentiation [GO:0050873];positive regulation of cold-induced thermogenesis [GO:0120162];positive regulation of transcription, DNA-templated [GO:0045893];response to cold [GO:0009409]	nucleus [GO:0005634]	activating transcription factor binding [GO:0033613];cis-regulatory region sequence-specific DNA binding [GO:0000987];metal ion binding [GO:0046872]	13.767	0.0136272	0.000970185	1.25811	9.52109	9.33464	9.20419	9.18984
P57078.1	Receptor-interacting serine/threonine-protein kinase 4 (EC 2.7.11.1) (Ankyrin repeat domain-containing protein 3) (PKC-delta-interacting protein kinase)	RIPK4 ANKRD3 DIK	P57078	RIPK4_HUMAN	Homo sapiens (Human)	morphogenesis of an epithelium [GO:0002009];positive regulation of NF-kappaB transcription factor activity [GO:0051092]	cytoplasm [GO:0005737];membrane [GO:0016020]	ATP binding [GO:0005524];protein serine/threonine kinase activity [GO:0004674]	14.5819	0.0896418	0.0032963	1.23096	9.40576	9.10598	9.10656	9.22302
Q14CM0.1	FERM and PDZ domain-containing protein 4 (PDZ domain-containing protein 10) (PSD-95-interacting regulator of spine morphogenesis) (Preso)	FRMPD4 KIAA0316 PDZD10 PDZK10	Q14CM0	FRPD4_HUMAN	Homo sapiens (Human)	positive regulation of synapse structural plasticity [GO:0051835];postsynaptic actin cytoskeleton organization [GO:0098974]	cell junction [GO:0030054];cytoskeleton [GO:0005856];dendritic spine [GO:0043197];glutamatergic synapse [GO:0098978];postsynaptic density [GO:0014069];protein-containing complex [GO:0032991]	phosphatidylinositol-4,5-bisphosphate binding [GO:0005546]	7.5937	7.07e-05	1.77e-05	1.20946	9.37638	9.10202	9.17367	9.18814
Q9NXV6.3	CDKN2A-interacting protein (Collaborator of ARF)	CDKN2AIP CARF	Q9NXV6	CARF_HUMAN	Homo sapiens (Human)	cellular response to DNA damage stimulus [GO:0006974];negative regulation of cell growth [GO:0030308];positive regulation of cell growth [GO:0030307];positive regulation of signal transduction [GO:0009967];regulation of protein stability [GO:0031647]	granular component [GO:0001652];nucleolus [GO:0005730];nucleoplasm [GO:0005654]	p53 binding [GO:0002039];RNA binding [GO:0003723]	19.6522	0.0698884	0.00273293	1.23229	9.46949	9.25106	9.16815	9.18542
P07195.2	L-lactate dehydrogenase B chain (LDH-B) (EC 1.1.1.27) (LDH heart subunit) (LDH-H) (Renal carcinoma antigen NY-REN-46)	LDHB	P07195	LDHB_HUMAN	Homo sapiens (Human)	carbohydrate metabolic process [GO:0005975];pyruvate metabolic process [GO:0006090]	cytoplasm [GO:0005737];cytosol [GO:0005829];extracellular exosome [GO:0070062];membrane [GO:0016020];membrane raft [GO:0045121]	identical protein binding [GO:0042802];L-lactate dehydrogenase activity [GO:0004459]	18.1706	0.059946	0.00246035	1.06134	9.35005	9.31075	9.26416	9.29936
Q13098.4	COP9 signalosome complex subunit 1 (SGN1) (Signalosome subunit 1) (G protein pathway suppressor 1) (GPS-1) (JAB1-containing signalosome subunit 1) (Protein MFH)	GPS1 COPS1 CSN1	Q13098	CSN1_HUMAN	Homo sapiens (Human)	inactivation of MAPK activity [GO:0000188];JNK cascade [GO:0007254];nucleotide-excision repair, DNA damage recognition [GO:0000715];post-translational protein modification [GO:0043687];protein deneddylation [GO:0000338];transcription-coupled nucleotide-excision repair [GO:0006283]	COP9 signalosome [GO:0008180];cytosol [GO:0005829];nucleoplasm [GO:0005654]	GTPase inhibitor activity [GO:0005095]	9.0381	3.63e-06	1.48e-06	1.32765	9.30492	8.95634	9.23316	9.36521
O75161.2	Nephrocystin-4 (Nephroretinin)	NPHP4 KIAA0673	O75161	NPHP4_HUMAN	Homo sapiens (Human)	actin cytoskeleton organization [GO:0030036];cell-cell adhesion [GO:0098609];ciliary basal body-plasma membrane docking [GO:0097711];flagellated sperm motility [GO:0030317];hippo signaling [GO:0035329];negative regulation of canonical Wnt signaling pathway [GO:0090090];photoreceptor cell maintenance [GO:0045494];photoreceptor cell outer segment organization [GO:0035845];positive regulation of bic…	bicellular tight junction [GO:0005923];cell-cell junction [GO:0005911];centrosome [GO:0005813];ciliary basal body [GO:0036064];ciliary base [GO:0097546];ciliary transition zone [GO:0035869];cytosol [GO:0005829];intracellular membrane-bounded organelle [GO:0043231];non-motile cilium [GO:0097730];nuclear body [GO:0016604];nucleoplasm [GO:0005654];photoreceptor distal connecting cilium [GO:0120206];…	structural molecule activity [GO:0005198]	13.1739	0.0187822	0.0011935	1.24846	9.49004	9.29816	9.16989	9.24032
Q9Y620.1	DNA repair and recombination protein RAD54B (EC 3.6.4.-) (RAD54 homolog B)	RAD54B	Q9Y620	RA54B_HUMAN	Homo sapiens (Human)	double-strand break repair via homologous recombination [GO:0000724];mitotic recombination [GO:0006312];reciprocal meiotic recombination [GO:0007131]	nucleus [GO:0005634]	ATP binding [GO:0005524];DNA binding [GO:0003677];DNA helicase activity [GO:0003678];DNA translocase activity [GO:0015616];RNA helicase activity [GO:0003724]	24.762	1.31e-05	4.41e-06	1.2638	9.40392	9.06615	9.2576	9.36776
A4D1E1.2	Zinc finger protein 804B	ZNF804B	A4D1E1	Z804B_HUMAN	Homo sapiens (Human)			metal ion binding [GO:0046872];nucleic acid binding [GO:0003676]	13.0924	0.0860637	0.00319309	1.19147	9.39898	9.14624	9.17849	9.20364
Q9NZN5.1	Rho guanine nucleotide exchange factor 12 (Leukemia-associated RhoGEF)	ARHGEF12 KIAA0382 LARG	Q9NZN5	ARHGC_HUMAN	Homo sapiens (Human)	G protein-coupled receptor signaling pathway [GO:0007186];positive regulation of apoptotic process [GO:0043065];regulation of small GTPase mediated signal transduction [GO:0051056];Rho protein signal transduction [GO:0007266]	cytoplasm [GO:0005737];cytosol [GO:0005829];extracellular exosome [GO:0070062];membrane [GO:0016020]	G protein-coupled receptor binding [GO:0001664];GTPase activator activity [GO:0005096];Rho guanyl-nucleotide exchange factor activity [GO:0005089]	19.9903	0.000274214	5.44e-05	1.22016	9.10499	8.9893	9.08366	9.27637
Q86XN6.2	Zinc finger protein 761	ZNF761 KIAA2033	Q86XN6	ZN761_HUMAN	Homo sapiens (Human)	regulation of transcription, DNA-templated [GO:0006355]	nucleus [GO:0005634]	DNA binding [GO:0003677];metal ion binding [GO:0046872]	6.9434	0.0216419	0.00131468	1.24745	9.49336	9.3044	9.17437	9.19992
Q9HCD5.2	Nuclear receptor coactivator 5 (NCoA-5) (Coactivator independent of AF-2) (CIA)	NCOA5 KIAA1637	Q9HCD5	NCOA5_HUMAN	Homo sapiens (Human)	glucose homeostasis [GO:0042593];negative regulation of insulin receptor signaling pathway [GO:0046627]	actin cytoskeleton [GO:0015629];extracellular space [GO:0005615];nucleoplasm [GO:0005654]	chromatin binding [GO:0003682];RNA binding [GO:0003723]	13.967	0.0577321	0.0023941	1.18015	9.35217	9.15693	9.1132	9.1663
O14647.2	Chromodomain-helicase-DNA-binding protein 2 (CHD-2) (EC 3.6.4.12) (ATP-dependent helicase CHD2)	CHD2	O14647	CHD2_HUMAN	Homo sapiens (Human)	cellular response to DNA damage stimulus [GO:0006974];chromatin organization [GO:0006325];hematopoietic stem cell differentiation [GO:0060218];muscle organ development [GO:0007517];regulation of transcription by RNA polymerase II [GO:0006357]	intracellular membrane-bounded organelle [GO:0043231];nucleolus [GO:0005730];nucleoplasm [GO:0005654];nucleus [GO:0005634]	ATP binding [GO:0005524];DNA binding [GO:0003677];DNA helicase activity [GO:0003678];histone binding [GO:0042393];RNA binding [GO:0003723];RNA polymerase II cis-regulatory region sequence-specific DNA binding [GO:0000978]	16.3434	0.085696	0.00318352	1.22312	9.42215	9.13158	9.22685	9.26201
Q8NDQ6.1	Zinc finger protein 540	ZNF540 Nbla10512	Q8NDQ6	ZN540_HUMAN	Homo sapiens (Human)	negative regulation of transcription, DNA-templated [GO:0045892];negative regulation of translation [GO:0017148]	cytoplasm [GO:0005737];cytosol [GO:0005829];intracellular membrane-bounded organelle [GO:0043231];nucleoplasm [GO:0005654];nucleus [GO:0005634]	DNA binding [GO:0003677];metal ion binding [GO:0046872];translation repressor activity, mRNA regulatory element binding [GO:0000900]	14.0275	0.00436343	0.0004581	1.28756	9.55649	9.19185	9.30084	9.37066
Q8NDV7.2	Trinucleotide repeat-containing gene 6A protein (CAG repeat protein 26) (EMSY interactor protein) (GW182 autoantigen) (Protein GW1) (Glycine-tryptophan protein of 182 kDa)	TNRC6A CAGH26 KIAA1460 TNRC6	Q8NDV7	TNR6A_HUMAN	Homo sapiens (Human)	cellular response to starvation [GO:0009267];gene silencing by miRNA [GO:0035195];miRNA mediated inhibition of translation [GO:0035278];negative regulation of gene expression [GO:0010629];positive regulation of gene expression [GO:0010628];positive regulation of nuclear-transcribed mRNA poly(A) tail shortening [GO:0060213];posttranscriptional gene silencing by RNA [GO:0035194];regulation of gene …	cytosol [GO:0005829];Golgi apparatus [GO:0005794];intracellular membrane-bounded organelle [GO:0043231];nucleoplasm [GO:0005654];P-body [GO:0000932];RISC complex [GO:0016442]	RNA binding [GO:0003723]	12.7985	0.189514	0.00590475	1.20493	9.36599	9.09703	9.13829	9.24863
P51508.3	Zinc finger protein 81 (HFZ20)	ZNF81	P51508	ZNF81_HUMAN	Homo sapiens (Human)	regulation of transcription, DNA-templated [GO:0006355]	nucleus [GO:0005634]	DNA binding [GO:0003677];metal ion binding [GO:0046872]	3.9811	0.138761	0.00456387	1.23124	9.50436	9.20641	9.20424	9.23563
Q9NQ94.1	APOBEC1 complementation factor (APOBEC1-stimulating protein)	A1CF ACF ASP	Q9NQ94	A1CF_HUMAN	Homo sapiens (Human)	cytidine to uridine editing [GO:0016554];mRNA modification [GO:0016556];mRNA processing [GO:0006397];protein stabilization [GO:0050821]	apolipoprotein B mRNA editing enzyme complex [GO:0030895];cytoplasm [GO:0005737];endoplasmic reticulum [GO:0005783];nucleoplasm [GO:0005654];nucleus [GO:0005634]	mRNA binding [GO:0003729];RNA binding [GO:0003723];single-stranded RNA binding [GO:0003727]	16.0933	2.33e-05	6.74e-06	1.49645	9.30765	8.8474	9.21599	9.42894
Q6UVJ0.1	Spindle assembly abnormal protein 6 homolog (HsSAS-6)	SASS6 SAS6	Q6UVJ0	SAS6_HUMAN	Homo sapiens (Human)	centriole replication [GO:0007099];centrosome duplication [GO:0051298]	centriolar satellite [GO:0034451];centriole [GO:0005814];centrosome [GO:0005813];cytosol [GO:0005829];deuterosome [GO:0098536]		14.5191	0.0617043	0.00249019	1.24645	9.44317	9.22932	9.12535	9.25665
O15015.1	Zinc finger protein 646	ZNF646 KIAA0296	O15015	ZN646_HUMAN	Homo sapiens (Human)	regulation of transcription, DNA-templated [GO:0006355]	nucleus [GO:0005634]	DNA binding [GO:0003677];DNA-binding transcription factor activity [GO:0003700];metal ion binding [GO:0046872]	20.0568	0.178061	0.00558995	1.18274	9.45792	9.32395	9.21579	9.24662
Q14151.1	Scaffold attachment factor B2 (SAF-B2)	SAFB2 KIAA0138	Q14151	SAFB2_HUMAN	Homo sapiens (Human)	regulation of androgen receptor signaling pathway [GO:0060765];regulation of mRNA processing [GO:0050684];regulation of transcription by RNA polymerase II [GO:0006357];Sertoli cell differentiation [GO:0060008]	cytoplasm [GO:0005737];extracellular exosome [GO:0070062];intracellular membrane-bounded organelle [GO:0043231];nuclear body [GO:0016604];nucleoplasm [GO:0005654];nucleus [GO:0005634]	identical protein binding [GO:0042802];RNA binding [GO:0003723];sequence-specific DNA binding [GO:0043565]	9.7695	0.017439	0.00113046	1.18773	9.5021	9.38598	9.25389	9.30882
Q9NPC7.1	Myoneurin (Zinc finger and BTB domain-containing protein 31)	MYNN OSZF ZBTB31 SBBIZ1	Q9NPC7	MYNN_HUMAN	Homo sapiens (Human)	cellular response to leukemia inhibitory factor [GO:1990830];transcription, DNA-templated [GO:0006351]	nucleoplasm [GO:0005654]	DNA binding [GO:0003677];DNA-binding transcription factor activity [GO:0003700];zinc ion binding [GO:0008270]	8.9536	0.0814043	0.00306921	1.22492	9.55687	9.2818	9.26959	9.26419
Q5TCY1.2	Tau-tubulin kinase 1 (EC 2.7.11.1) (Brain-derived tau kinase)	TTBK1 BDTK KIAA1855	Q5TCY1	TTBK1_HUMAN	Homo sapiens (Human)	learning or memory [GO:0007611];negative regulation of gene expression [GO:0010629];negative regulation of protein binding [GO:0032091];peptidyl-serine phosphorylation [GO:0018105];peptidyl-threonine phosphorylation [GO:0018107];peptidyl-tyrosine phosphorylation [GO:0018108];positive regulation of astrocyte activation [GO:0061890];positive regulation of cyclin-dependent protein kinase activity [G…	cytoplasm [GO:0005737];cytosol [GO:0005829];microtubule associated complex [GO:0005875];neuronal cell body [GO:0043025];nucleoplasm [GO:0005654];nucleus [GO:0005634];perinuclear region of cytoplasm [GO:0048471]	ATP binding [GO:0005524];protein serine/threonine kinase activity [GO:0004674];protein tyrosine kinase activity [GO:0004713];tau protein binding [GO:0048156];tau-protein kinase activity [GO:0050321]	23.1849	2.3e-06	1.01e-06	1.20337	9.61511	9.68906	9.50241	9.42197
Q92545.3	Transmembrane protein 131 (Protein RW1)	TMEM131 KIAA0257 RW1	Q92545	TM131_HUMAN	Homo sapiens (Human)		integral component of membrane [GO:0016021];membrane [GO:0016020]		15.0571	0.029757	0.00161363	1.21708	9.59322	9.30979	9.38361	9.33931
O75096.4	Low-density lipoprotein receptor-related protein 4 (LRP-4) (Multiple epidermal growth factor-like domains 7)	LRP4 KIAA0816 LRP10 MEGF7	O75096	LRP4_HUMAN	Homo sapiens (Human)	amyloid-beta clearance by cellular catabolic process [GO:0150094];dendrite morphogenesis [GO:0048813];dorsal/ventral pattern formation [GO:0009953];embryonic digit morphogenesis [GO:0042733];endocytosis [GO:0006897];hair follicle development [GO:0001942];kidney development [GO:0001822];limb development [GO:0060173];negative regulation of axonogenesis [GO:0050771];negative regulation of canonical …	cell surface [GO:0009986];dendrite [GO:0030425];integral component of membrane [GO:0016021];neuromuscular junction [GO:0031594];neuronal cell body [GO:0043025];plasma membrane [GO:0005886];plasma membrane raft [GO:0044853];postsynaptic density [GO:0014069];synaptic membrane [GO:0097060]	apolipoprotein binding [GO:0034185];calcium ion binding [GO:0005509];protein homodimerization activity [GO:0042803];receptor tyrosine kinase binding [GO:0030971];scaffold protein binding [GO:0097110]	33.0446	0.00106687	0.00016101	1.10956	9.34575	9.32676	9.4003	9.47674
O43166.4	Signal-induced proliferation-associated 1-like protein 1 (SIPA1-like protein 1) (High-risk human papilloma viruses E6 oncoproteins targeted protein 1) (E6-targeted protein 1)	SIPA1L1 E6TP1 KIAA0440	O43166	SI1L1_HUMAN	Homo sapiens (Human)	actin cytoskeleton reorganization [GO:0031532];activation of GTPase activity [GO:0090630];ephrin receptor signaling pathway [GO:0048013];regulation of axonogenesis [GO:0050770];regulation of dendritic spine morphogenesis [GO:0061001];regulation of GTPase activity [GO:0043087];regulation of small GTPase mediated signal transduction [GO:0051056];regulation of synaptic plasticity [GO:0048167]	cell junction [GO:0030054];cytoplasm [GO:0005737];cytoskeleton [GO:0005856];dendritic spine [GO:0043197];postsynaptic density [GO:0014069]	ephrin receptor binding [GO:0046875];GTPase activator activity [GO:0005096]	17.1839	0.00480947	0.000493164	1.24029	9.57563	9.29991	9.26495	9.28793
Q8IX30.1	Signal peptide, CUB and EGF-like domain-containing protein 3	SCUBE3 CEGF3	Q8IX30	SCUB3_HUMAN	Homo sapiens (Human)	extracellular matrix disassembly [GO:0022617];positive regulation of smoothened signaling pathway [GO:0045880]	cell surface [GO:0009986];extracellular space [GO:0005615];plasma membrane [GO:0005886]	calcium ion binding [GO:0005509];identical protein binding [GO:0042802]	3.896	0.0130528	0.000939008	1.48395	9.52085	8.95141	9.2069	9.24267
Q9H0D2.3	Zinc finger protein 541	ZNF541	Q9H0D2	ZN541_HUMAN	Homo sapiens (Human)	cell differentiation [GO:0030154];multicellular organism development [GO:0007275];spermatogenesis [GO:0007283]	histone deacetylase complex [GO:0000118];nucleus [GO:0005634]	DNA-binding transcription factor activity [GO:0003700];DNA-binding transcription factor activity, RNA polymerase II-specific [GO:0000981];metal ion binding [GO:0046872];transcription factor binding [GO:0008134];transcription regulatory region DNA binding [GO:0044212]	21.9803	0.00282991	0.000330646	1.16815	9.57199	9.40656	9.34777	9.35923
O60333.5	Kinesin-like protein KIF1B (Klp)	KIF1B KIAA0591 KIAA1448	O60333	KIF1B_HUMAN	Homo sapiens (Human)	anterograde axonal transport [GO:0008089];anterograde neuronal dense core vesicle transport [GO:1990048];apoptotic process [GO:0006915];cellular response to nerve growth factor stimulus [GO:1990090];cytoskeleton-dependent intracellular transport [GO:0030705];lysosome localization [GO:0032418];microtubule-based movement [GO:0007018];mitochondrion transport along microtubule [GO:0047497];neuromuscu…	axon [GO:0030424];axon cytoplasm [GO:1904115];cell junction [GO:0030054];cytoplasmic vesicle [GO:0031410];cytoplasmic vesicle membrane [GO:0030659];dendrite [GO:0030425];kinesin complex [GO:0005871];microtubule [GO:0005874];microtubule associated complex [GO:0005875];mitochondrion [GO:0005739];neuron projection [GO:0043005];synaptic vesicle [GO:0008021]	ATPase activity [GO:0016887];ATP binding [GO:0005524];ATP-dependent microtubule motor activity, plus-end-directed [GO:0008574];kinase binding [GO:0019900];kinesin binding [GO:0019894];microtubule binding [GO:0008017];microtubule motor activity [GO:0003777];scaffold protein binding [GO:0097110]	0	0.0815595	0.00306921	1.26296	9.55479	9.21798	9.26369	9.30312
Q9H2K8.2	Serine/threonine-protein kinase TAO3 (EC 2.7.11.1) (Cutaneous T-cell lymphoma-associated antigen HD-CL-09) (CTCL-associated antigen HD-CL-09) (Dendritic cell-derived protein kinase) (JNK/SAPK-inhibitory kinase) (Jun kinase-inhibitory kinase) (Kinase from chicken homolog A) (hKFC-A) (Thousand and one amino acid protein 3)	TAOK3 DPK JIK KDS MAP3K18	Q9H2K8	TAOK3_HUMAN	Homo sapiens (Human)	activation of MAPKK activity [GO:0000186];activation of protein kinase activity [GO:0032147];cellular response to DNA damage stimulus [GO:0006974];DNA repair [GO:0006281];MAPK cascade [GO:0000165];mitotic G2 DNA damage checkpoint [GO:0007095];negative regulation of JNK cascade [GO:0046329];positive regulation of JNK cascade [GO:0046330];positive regulation of JUN kinase activity [GO:0043507];posi…	cytoplasm [GO:0005737];plasma membrane [GO:0005886]	ATP binding [GO:0005524];MAP kinase kinase kinase activity [GO:0004709];protein kinase inhibitor activity [GO:0004860];protein serine/threonine kinase activity [GO:0004674];transferase activity [GO:0016740]	4.1773	0.0815595	0.00306921	1.26296	9.55479	9.21798	9.26369	9.30312
Q9NR20.2	Dual specificity tyrosine-phosphorylation-regulated kinase 4 (EC 2.7.12.1)	DYRK4	Q9NR20	DYRK4_HUMAN	Homo sapiens (Human)	peptidyl-serine phosphorylation [GO:0018105];peptidyl-threonine phosphorylation [GO:0018107]	cytoplasm [GO:0005737];cytoskeleton [GO:0005856];intracellular membrane-bounded organelle [GO:0043231];nucleus [GO:0005634]	ATP binding [GO:0005524];metal ion binding [GO:0046872];protein serine/threonine/tyrosine kinase activity [GO:0004712];protein serine/threonine kinase activity [GO:0004674];protein tyrosine kinase activity [GO:0004713]	8.1089	0.000128364	2.88e-05	1.38608	9.51774	9.04674	9.12305	9.2555
A6NK53.3	Zinc finger protein 233	ZNF233	A6NK53	ZN233_HUMAN	Homo sapiens (Human)	regulation of transcription, DNA-templated [GO:0006355]	nucleus [GO:0005634]	DNA binding [GO:0003677];metal ion binding [GO:0046872]	13.4463	0.000149988	3.27e-05	1.37986	9.36079	9.02093	9.28318	9.48546
Q15154.4	Pericentriolar material 1 protein (PCM-1) (hPCM-1)	PCM1	Q15154	PCM1_HUMAN	Homo sapiens (Human)	centrosome cycle [GO:0007098];ciliary basal body-plasma membrane docking [GO:0097711];cilium assembly [GO:0060271];cytoplasmic microtubule organization [GO:0031122];G2/M transition of mitotic cell cycle [GO:0000086];interkinetic nuclear migration [GO:0022027];intraciliary transport involved in cilium assembly [GO:0035735];microtubule anchoring [GO:0034453];microtubule anchoring at centrosome [GO:…	apical part of cell [GO:0045177];centriolar satellite [GO:0034451];centriole [GO:0005814];centrosome [GO:0005813];ciliary basal body [GO:0036064];ciliary transition zone [GO:0035869];cytoplasm [GO:0005737];cytosol [GO:0005829];membrane [GO:0016020];nuclear membrane [GO:0031965];pericentriolar material [GO:0000242];protein-containing complex [GO:0032991]	identical protein binding [GO:0042802]	17.5112	0.0381175	0.00189315	1.19012	9.62642	9.51672	9.38661	9.37531
Q2PPJ7.2	Ral GTPase-activating protein subunit alpha-2 (250 kDa substrate of Akt) (AS250) (p220)	RALGAPA2 C20orf74 KIAA1272	Q2PPJ7	RGPA2_HUMAN	Homo sapiens (Human)	activation of GTPase activity [GO:0090630];regulation of small GTPase mediated signal transduction [GO:0051056]	cytoplasm [GO:0005737];cytosol [GO:0005829];extracellular space [GO:0005615];nucleus [GO:0005634];plasma membrane [GO:0005886]	GTPase activator activity [GO:0005096];protein heterodimerization activity [GO:0046982]	15.7307	0.194607	0.00603744	1.23237	9.48099	9.32426	9.17956	9.34346
Q5VU36.1	Spermatogenesis-associated protein 31A5 (Protein FAM75A5)	SPATA31A5 FAM75A5	Q5VU36	S31A5_HUMAN	Homo sapiens (Human)	cell differentiation [GO:0030154];spermatogenesis [GO:0007283]	integral component of membrane [GO:0016021]		23.5961	0.012355	0.000922688	1.17012	9.55973	9.42132	9.33307	9.37581
[truncated: 473 more rows]
