# Supplementary material for: An Integrated Proteomics and Bioinformatics Analysis of the Anticancer Properties of RT2 Antimicrobial Peptide on Human Colon Cancer (Caco-2) Cells
Source: Molecules. 2022 Feb 20;27(4):1426. doi: 10.3390/molecules27041426 (PMC8880037; doi:10.3390/molecules27041426)
Supplement: Supplementary file 1 [file molecules-27-01426-s001.zip › Table S2 The 133 proteins in Caco-2 cells.xlsx]

## Sheet: Table 2_133 protein
Table S2. List of 133 proteins in Caco-2 cells that were downregulated in a similar way to the percentage of cell viability after RT2 treatment. The relative quantitation values of each sample were displayed as log2 values.
Accession	Protein names	Gene names	Entry name	Organism	Gene ontology (biological process)	Gene ontology (cellular component)	Gene ontology (molecular function)	Confidence score	Anova (p)	q Value	Max fold change	Log2 expression value
												Untreated control	RT2 concentration (µg/mL)
													RT2_37.5	RT2_75	RT2_150
P51786	Zinc finger protein 157 (Zinc finger protein HZF22)	ZNF157	ZN157_HUMAN	Homo sapiens (Human)	negative regulation of transcription by RNA polymerase II [GO:0000122]	nucleus [GO:0005634]	DNA binding [GO:0003677];DNA-binding transcription factor activity [GO:0003700];metal ion binding [GO:0046872]	4.1548	0.495827	0.0140031	1.15211	2.97347	2.97354	2.90159	2.76927
O95340	Bifunctional 3'-phosphoadenosine 5'-phosphosulfate synthase 2 (PAPS synthase 2) (PAPSS 2) (Sulfurylase kinase 2) (SK 2) (SK2) [Includes: Sulfate adenylyltransferase (EC 2.7.7.4) (ATP-sulfurylase) (Sulfate adenylate transferase) (SAT);Adenylyl-sulfate kinase (EC 2.7.1.25) (3'-phosphoadenosine-5'-phosphosulfate synthase) (APS kinase) (Adenosine-5'-phosphosulfate 3'-phosphotransferase) (Adenylylsulf…	PAPSS2 ATPSK2	PAPS2_HUMAN	Homo sapiens (Human)	3'-phosphoadenosine 5'-phosphosulfate biosynthetic process [GO:0050428];blood coagulation [GO:0007596];bone development [GO:0060348];skeletal system development [GO:0001501];sulfate assimilation [GO:0000103]	cytosol [GO:0005829]	adenylylsulfate kinase activity [GO:0004020];ATP binding [GO:0005524];nucleotidyltransferase activity [GO:0016779];sulfate adenylyltransferase (ATP) activity [GO:0004781]	4.1027	0.0551575	0.00233322	1.32464	3.47512	3.47398	3.24744	3.06952
P14314	Glucosidase 2 subunit beta (80K-H protein) (Glucosidase II subunit beta) (Protein kinase C substrate 60.1 kDa protein heavy chain) (PKCSH)	PRKCSH G19P1	GLU2B_HUMAN	Homo sapiens (Human)	cellular protein metabolic process [GO:0044267];intracellular signal transduction [GO:0035556];N-glycan processing [GO:0006491];post-translational protein modification [GO:0043687];protein folding [GO:0006457]	endoplasmic reticulum [GO:0005783];endoplasmic reticulum lumen [GO:0005788];glucosidase II complex [GO:0017177];intracellular membrane-bounded organelle [GO:0043231]	calcium ion binding [GO:0005509];ion channel binding [GO:0044325];phosphoprotein binding [GO:0051219];protein kinase C binding [GO:0005080]	4.2206	0.00127837	0.000179817	1.73571	4.72665	4.41216	4.11117	3.93113
Q8N228	Sex comb on midleg-like protein 4	SCML4	SCML4_HUMAN	Homo sapiens (Human)	NA	nucleus [GO:0005634]	NA	4.2866	0.339255	0.00990961	1.28136	4.99149	4.91647	4.88987	4.63382
Q9P2K9	Protein dispatched homolog 3 (Patched domain-containing protein 2)	DISP3 KIAA1337 PTCHD2	DISP3_HUMAN	Homo sapiens (Human)	cholesterol homeostasis [GO:0042632];cholesterol metabolic process [GO:0008203];negative regulation of neuron differentiation [GO:0045665];positive regulation of lipid metabolic process [GO:0045834];positive regulation of neural precursor cell proliferation [GO:2000179];regulation of lipid transport [GO:0032368];smoothened signaling pathway [GO:0007224]	cytoplasm [GO:0005737];cytoplasmic vesicle membrane [GO:0030659];endoplasmic reticulum [GO:0005783];endoplasmic reticulum membrane [GO:0005789];integral component of membrane [GO:0016021];nuclear membrane [GO:0031965]	NA	4.2379	0.0411456	0.0019674	1.20755	4.84552	4.80092	4.5877	4.57343
Q8N766	ER membrane protein complex subunit 1	EMC1 KIAA0090 PSEC0263	EMC1_HUMAN	Homo sapiens (Human)	NA	ER membrane protein complex [GO:0072546];integral component of membrane [GO:0016021];protein-containing complex [GO:0032991]	NA	4.3812	0.0452177	0.00208305	1.2427	5.62519	5.50953	5.54355	5.31172
Q8WV37	Zinc finger protein 480	ZNF480	ZN480_HUMAN	Homo sapiens (Human)	regulation of transcription, DNA-templated [GO:0006355]	cytosol [GO:0005829];nucleoplasm [GO:0005654]	metal ion binding [GO:0046872];nucleic acid binding [GO:0003676]	3.9722	0.0943082	0.00343736	1.16767	5.64564	5.64658	5.42294	5.47551
P55075	Fibroblast growth factor 8 (FGF-8) (Androgen-induced growth factor) (AIGF) (Heparin-binding growth factor 8) (HBGF-8)	FGF8 AIGF	FGF8_HUMAN	Homo sapiens (Human)	anatomical structure morphogenesis [GO:0009653];aorta morphogenesis [GO:0035909];blood vessel remodeling [GO:0001974];bone development [GO:0060348];branching involved in blood vessel morphogenesis [GO:0001569];branching involved in salivary gland morphogenesis [GO:0060445];branching involved in ureteric bud morphogenesis [GO:0001658];cell fate commitment [GO:0045165];cell migration involved in me…	external side of plasma membrane [GO:0009897];extracellular region [GO:0005576];extracellular space [GO:0005615]	chemoattractant activity [GO:0042056];fibroblast growth factor receptor binding [GO:0005104];growth factor activity [GO:0008083];type 1 fibroblast growth factor receptor binding [GO:0005105];type 2 fibroblast growth factor receptor binding [GO:0005111]	3.6398	0.0229977	0.00137116	1.27353	5.54843	5.59276	5.24393	5.39309
Q7Z6K3	Protein prenyltransferase alpha subunit repeat-containing protein 1	PTAR1	PTAR1_HUMAN	Homo sapiens (Human)	protein prenylation [GO:0018342]	cytoplasm [GO:0005737]	protein prenyltransferase activity [GO:0008318]	4.5371	0.0129955	0.000939008	1.339	6.494	6.27673	6.07284	6.11802
P60484	Phosphatidylinositol 3,4,5-trisphosphate 3-phosphatase and dual-specificity protein phosphatase PTEN (EC 3.1.3.16) (EC 3.1.3.48) (EC 3.1.3.67) (Mutated in multiple advanced cancers 1) (Phosphatase and tensin homolog)	PTEN MMAC1 TEP1	PTEN_HUMAN	Homo sapiens (Human)	adult behavior [GO:0030534];aging [GO:0007568];angiogenesis [GO:0001525];apoptotic process [GO:0006915];brain morphogenesis [GO:0048854];canonical Wnt signaling pathway [GO:0060070];cardiac muscle tissue development [GO:0048738];cell migration [GO:0016477];cellular response to electrical stimulus [GO:0071257];cellular response to ethanol [GO:0071361];cellular response to hypoxia [GO:0071456];cell…	apical plasma membrane [GO:0016324];cell projection [GO:0042995];cytoplasm [GO:0005737];cytoplasmic side of plasma membrane [GO:0009898];cytosol [GO:0005829];dendritic spine [GO:0043197];extracellular region [GO:0005576];mitochondrion [GO:0005739];myelin sheath adaxonal region [GO:0035749];neuron projection [GO:0043005];nucleoplasm [GO:0005654];nucleus [GO:0005634];plasma membrane [GO:0005886];PM…	anaphase-promoting complex binding [GO:0010997];enzyme binding [GO:0019899];identical protein binding [GO:0042802];inositol-1,3,4,5-tetrakisphosphate 3-phosphatase activity [GO:0051717];ionotropic glutamate receptor binding [GO:0035255];lipid binding [GO:0008289];PDZ domain binding [GO:0030165];phosphatidylinositol-3,4,5-trisphosphate 3-phosphatase activity [GO:0016314];phosphatidylinositol-3,4-b…	8.3582	0.129612	0.00434181	1.1445	6.37862	6.45888	6.26416	6.32458
Q9Y6X0	SET-binding protein (SEB)	SETBP1 KIAA0437	SETBP_HUMAN	Homo sapiens (Human)	NA	cytosol [GO:0005829];nuclear body [GO:0016604];nucleoplasm [GO:0005654]	DNA binding [GO:0003677]	4.4211	1.61e-05	5.07e-06	1.3277	6.73082	6.61932	6.42039	6.32188
Q969P5	F-box only protein 32 (Atrogin-1) (Muscle atrophy F-box protein) (MAFbx)	FBXO32	FBX32_HUMAN	Homo sapiens (Human)	cellular response to dexamethasone stimulus [GO:0071549];post-translational protein modification [GO:0043687];protein polyubiquitination [GO:0000209];protein ubiquitination [GO:0016567];response to denervation involved in regulation of muscle adaptation [GO:0014894]	cytoplasm [GO:0005737];cytosol [GO:0005829];nucleoplasm [GO:0005654];SCF ubiquitin ligase complex [GO:0019005];Z disc [GO:0030018]	NA	4.7383	1.61e-05	5.07e-06	1.3277	6.73082	6.61932	6.42039	6.32188
Q9P260	RAB11-binding protein RELCH (LisH domain and HEAT repeat-containing protein KIAA1468) (RAB11 binding and LisH domain, coiled-coil and HEAT repeat-containing) (RAB11-binding protein containing LisH, coiled-coil, and HEAT repeats)	RELCH KIAA1468	RELCH_HUMAN	Homo sapiens (Human)	intracellular cholesterol transport [GO:0032367]	recycling endosome [GO:0055037];trans-Golgi network [GO:0005802]	NA	3.7619	0.000112856	2.6e-05	1.37098	7.08312	6.88079	6.80354	6.62792
A1X283	SH3 and PX domain-containing protein 2B (Adapter protein HOFI) (Factor for adipocyte differentiation 49) (Tyrosine kinase substrate with four SH3 domains)	SH3PXD2B FAD49 KIAA1295 TKS4	SPD2B_HUMAN	Homo sapiens (Human)	adipose tissue development [GO:0060612];bone development [GO:0060348];cranial skeletal system development [GO:1904888];extracellular matrix disassembly [GO:0022617];eye development [GO:0001654];heart development [GO:0007507];osteoblast fate commitment [GO:0002051];podosome assembly [GO:0071800];positive regulation of adipose tissue development [GO:1904179];positive regulation of fat cell differen…	cell junction [GO:0030054];cell projection [GO:0042995];cytoplasm [GO:0005737];podosome [GO:0002102]	phosphatidylinositol-3,5-bisphosphate binding [GO:0080025];phosphatidylinositol-3-phosphate binding [GO:0032266];phosphatidylinositol-4-phosphate binding [GO:0070273];phosphatidylinositol-5-phosphate binding [GO:0010314];phosphatidylinositol binding [GO:0035091];SH2 domain binding [GO:0042169];superoxide-generating NADPH oxidase activator activity [GO:0016176]	8.6699	0.323586	0.00949018	1.11599	6.67936	6.6739	6.54245	6.70077
Q5TAA0	Tetratricopeptide repeat protein 22 (TPR repeat protein 22)	TTC22	TTC22_HUMAN	Homo sapiens (Human)	NA	NA	NA	3.76	0.0103408	0.00083074	1.16094	6.82845	6.90825	6.74022	6.69296
Q9Y673	Dolichyl-phosphate beta-glucosyltransferase (DolP-glucosyltransferase) (EC 2.4.1.117) (Asparagine-linked glycosylation protein 5 homolog)	ALG5 HSPC149	ALG5_HUMAN	Homo sapiens (Human)	determination of left/right symmetry [GO:0007368];protein glycosylation [GO:0006486];protein N-linked glycosylation [GO:0006487];protein N-linked glycosylation via asparagine [GO:0018279]	endoplasmic reticulum membrane [GO:0005789];integral component of membrane [GO:0016021];membrane [GO:0016020]	dolichyl-phosphate beta-glucosyltransferase activity [GO:0004581];oligosaccharyl transferase activity [GO:0004576]	8.6118	0.0526265	0.00226766	1.1195	6.90098	6.95546	6.84179	6.7926
Q3SXZ3	Zinc finger protein 718	ZNF718	ZN718_HUMAN	Homo sapiens (Human)	regulation of transcription, DNA-templated [GO:0006355]	nucleus [GO:0005634]	DNA binding [GO:0003677];metal ion binding [GO:0046872]	13.7929	0.0111516	0.0008706	1.20952	6.89628	6.99626	6.84806	6.72183
A6NK97	Solute carrier family 22 member 20 (Organic anion transporter 6) (Solute carrier family 22 member 20 pseudogene)	SLC22A20P OAT6 SLC22A20	S22AK_HUMAN	Homo sapiens (Human)	ion transport [GO:0006811]	integral component of membrane [GO:0016021]	transmembrane transporter activity [GO:0022857]	4.1338	0.107824	0.00376593	1.14067	7.22525	7.24664	7.05675	7.16765
Q7Z7G2	Complexin-4 (Complexin IV) (CPX IV)	CPLX4	CPLX4_HUMAN	Homo sapiens (Human)	regulation of neurotransmitter secretion [GO:0046928];response to stimulus [GO:0050896];synaptic vesicle exocytosis [GO:0016079];visual perception [GO:0007601]	cell junction [GO:0030054];plasma membrane [GO:0005886];SNARE complex [GO:0031201];terminal bouton [GO:0043195]	SNARE binding [GO:0000149];syntaxin binding [GO:0019905]	12.8427	4.55e-07	2.44e-07	1.56466	7.364	7.65872	7.04919	7.01288
Q6ZU64	Cilia- and flagella-associated protein 65 (Coiled-coil domain-containing protein 108)	CFAP65 CCDC108	CFA65_HUMAN	Homo sapiens (Human)	flagellated sperm motility [GO:0030317];sperm axoneme assembly [GO:0007288]	acrosomal vesicle [GO:0001669];cytoplasm [GO:0005737];integral component of membrane [GO:0016021];plasma membrane [GO:0005886];sperm flagellum [GO:0036126];sperm midpiece [GO:0097225]	RNA binding [GO:0003723]	7.447	0.0656075	0.00259	1.13217	7.18188	7.10739	7.00279	7.01765
Q6F5E8	Capping protein, Arp2/3 and myosin-I linker protein 2 (Capping protein regulator and myosin 1 linker 2) (F-actin-uncapping protein RLTPR) (Leucine-rich repeat-containing protein 16C) (RGD, leucine-rich repeat, tropomodulin and proline-rich-containing protein)	CARMIL2 LRRC16C RLTPR	CARL2_HUMAN	Homo sapiens (Human)	actin filament network formation [GO:0051639];establishment or maintenance of cell polarity [GO:0007163];establishment or maintenance of monopolar cell polarity [GO:0061339];maintenance of cell polarity [GO:0030011];negative regulation of barbed-end actin filament capping [GO:2000813];positive regulation of cell migration [GO:0030335];positive regulation of extracellular matrix disassembly [GO:00…	actin cytoskeleton [GO:0015629];cell leading edge [GO:0031252];cytoplasm [GO:0005737];extrinsic component of cytoplasmic side of plasma membrane [GO:0031234];intermediate filament cytoskeleton [GO:0045111];lamellipodium [GO:0030027];macropinosome [GO:0044354];membrane [GO:0016020];plasma membrane [GO:0005886];ruffle [GO:0001726]	phospholipid binding [GO:0005543];protein-containing complex binding [GO:0044877]	4.7057	0.00550508	0.000531359	1.27279	7.26551	7.1205	6.91752	6.95537
O95239	Chromosome-associated kinesin KIF4A (Chromokinesin-A)	KIF4A KIF4	KIF4A_HUMAN	Homo sapiens (Human)	anterograde axonal transport [GO:0008089];antigen processing and presentation of exogenous peptide antigen via MHC class II [GO:0019886];microtubule-based movement [GO:0007018];mitotic cytokinesis [GO:0000281];mitotic spindle midzone assembly [GO:0051256];mitotic spindle organization [GO:0007052];organelle organization [GO:0006996];retrograde vesicle-mediated transport, Golgi to endoplasmic retic…	axon cytoplasm [GO:1904115];chromosome [GO:0005694];cytoplasm [GO:0005737];cytosol [GO:0005829];kinesin complex [GO:0005871];membrane [GO:0016020];microtubule [GO:0005874];midbody [GO:0030496];nuclear matrix [GO:0016363];nucleoplasm [GO:0005654];spindle microtubule [GO:0005876]	ATPase activity [GO:0016887];ATP binding [GO:0005524];DNA binding [GO:0003677];microtubule binding [GO:0008017];microtubule motor activity [GO:0003777]	7.5894	0.0059961	0.00056228	1.33193	7.38814	7.24865	6.99913	6.97462
Q8N7Q3	Zinc finger protein 676	ZNF676	ZN676_HUMAN	Homo sapiens (Human)	regulation of transcription, DNA-templated [GO:0006355]	nucleus [GO:0005634]	DNA binding [GO:0003677];metal ion binding [GO:0046872]	8.9904	0.000579136	0.000102952	1.22912	7.22048	7.26374	6.96611	7.03494
Q0VAM2	Ras-GEF domain-containing family member 1B (GPI gamma-4)	RASGEF1B GPIG4	RGF1B_HUMAN	Homo sapiens (Human)	small GTPase mediated signal transduction [GO:0007264]	early endosome [GO:0005769];late endosome [GO:0005770];midbody [GO:0030496]	Ras guanyl-nucleotide exchange factor activity [GO:0005088]	7.4135	0.206461	0.00634407	1.11455	7.12659	7.07763	6.97013	7.00172
Q96SE7	Zinc finger protein 347 (Zinc finger protein 1111)	ZNF347 ZNF1111	ZN347_HUMAN	Homo sapiens (Human)	regulation of transcription, DNA-templated [GO:0006355]	nucleus [GO:0005634]	DNA binding [GO:0003677];metal ion binding [GO:0046872]	8.6253	0.000632123	0.000107744	1.11648	7.21273	7.18528	7.05378	7.11239
A6NMZ7	Collagen alpha-6(VI) chain	COL6A6	CO6A6_HUMAN	Homo sapiens (Human)	cell adhesion [GO:0007155]	collagen-containing extracellular matrix [GO:0062023];collagen trimer [GO:0005581];extracellular matrix [GO:0031012];extracellular region [GO:0005576]	NA	17.4798	0.000397352	7.48e-05	1.21141	7.4634	7.41666	7.25339	7.1867
O00222	Metabotropic glutamate receptor 8 (mGluR8)	GRM8 GPRC1H MGLUR8	GRM8_HUMAN	Homo sapiens (Human)	adenylate cyclase-inhibiting G protein-coupled glutamate receptor signaling pathway [GO:0007196];adenylate cyclase-inhibiting G protein-coupled receptor signaling pathway [GO:0007193];G protein-coupled glutamate receptor signaling pathway [GO:0007216];G protein-coupled receptor signaling pathway [GO:0007186];regulation of synaptic transmission, glutamatergic [GO:0051966];visual perception [GO:000…	integral component of plasma membrane [GO:0005887];plasma membrane [GO:0005886]	glutamate receptor activity [GO:0008066];G protein-coupled receptor activity [GO:0004930];group III metabotropic glutamate receptor activity [GO:0001642]	8.4691	0.0299831	0.00161486	1.13543	7.22209	7.13614	7.03885	7.06429
Q8NFG4	Folliculin (BHD skin lesion fibrofolliculoma protein) (Birt-Hogg-Dube syndrome protein)	FLCN BHD	FLCN_HUMAN	Homo sapiens (Human)	cell-cell junction assembly [GO:0007043];energy homeostasis [GO:0097009];hemopoiesis [GO:0030097];in utero embryonic development [GO:0001701];negative regulation of ATP biosynthetic process [GO:2001170];negative regulation of cell growth [GO:0030308];negative regulation of cell migration [GO:0030336];negative regulation of cell proliferation involved in kidney development [GO:1901723];negative re…	cilium [GO:0005929];cytoplasm [GO:0005737];cytosol [GO:0005829];lysosome [GO:0005764];nucleus [GO:0005634];plasma membrane [GO:0005886]	guanyl-nucleotide exchange factor activity [GO:0005085];protein-containing complex binding [GO:0044877]	9.0289	0.000596813	0.000104248	1.16035	7.27354	7.24883	7.09291	7.05898
Q7Z6B7	SLIT-ROBO Rho GTPase-activating protein 1 (srGAP1) (Rho GTPase-activating protein 13)	SRGAP1 ARHGAP13 KIAA1304	SRGP1_HUMAN	Homo sapiens (Human)	negative regulation of cell migration [GO:0030336];regulation of small GTPase mediated signal transduction [GO:0051056];signal transduction [GO:0007165]	cytoplasm [GO:0005737];cytosol [GO:0005829]	GTPase activator activity [GO:0005096];Rac GTPase binding [GO:0048365]	4.179	0.00339826	0.000381662	1.27551	7.52357	7.55758	7.2065	7.207
Q8WXE0	Caskin-2 (CASK-interacting protein 2)	CASKIN2 KIAA1139	CSKI2_HUMAN	Homo sapiens (Human)	NA	cytoplasm [GO:0005737];membrane [GO:0016020]	NA	8.7941	0.00494473	0.000498226	1.27907	7.66673	7.53049	7.38637	7.31164
Q5VZK9	F-actin-uncapping protein LRRC16A (CARMIL homolog) (Capping protein regulator and myosin 1 linker protein 1) (Capping protein, Arp2/3 and myosin-I linker homolog 1) (Capping protein, Arp2/3 and myosin-I linker protein 1) (Leucine-rich repeat-containing protein 16A)	CARMIL1 CARMIL LRRC16 LRRC16A	CARL1_HUMAN	Homo sapiens (Human)	actin filament network formation [GO:0051639];actin filament organization [GO:0007015];barbed-end actin filament uncapping [GO:0051638];blood coagulation [GO:0007596];cell migration [GO:0016477];lamellipodium assembly [GO:0030032];macropinocytosis [GO:0044351];negative regulation of barbed-end actin filament capping [GO:2000813];positive regulation of actin filament polymerization [GO:0030838];po…	cell leading edge [GO:0031252];cytosol [GO:0005829];extracellular exosome [GO:0070062];filamentous actin [GO:0031941];lamellipodium [GO:0030027];macropinosome [GO:0044354];nuclear speck [GO:0016607];nucleoplasm [GO:0005654];plasma membrane [GO:0005886]	protein-containing complex binding [GO:0044877]	12.4421	0.20516	0.0063242	1.12111	7.49966	7.53307	7.36815	7.44126
Q9HC10	Otoferlin (Fer-1-like protein 2)	OTOF FER1L2	OTOF_HUMAN	Homo sapiens (Human)	membrane fusion [GO:0061025];plasma membrane organization [GO:0007009];sensory perception of sound [GO:0007605];synaptic vesicle exocytosis [GO:0016079];synaptic vesicle priming [GO:0016082]	basolateral plasma membrane [GO:0016323];cell junction [GO:0030054];cell projection [GO:0042995];cytosol [GO:0005829];endoplasmic reticulum membrane [GO:0005789];Golgi membrane [GO:0000139];integral component of membrane [GO:0016021];presynaptic active zone membrane [GO:0048787];synaptic vesicle membrane [GO:0030672]	AP-2 adaptor complex binding [GO:0035612];calcium ion binding [GO:0005509]	7.6388	0.00574519	0.000547612	1.22042	7.60655	7.53533	7.34523	7.31918
Q9ULU4	Protein kinase C-binding protein 1 (Cutaneous T-cell lymphoma-associated antigen se14-3) (CTCL-associated antigen se14-3) (Rack7) (Zinc finger MYND domain-containing protein 8)	ZMYND8 KIAA1125 PRKCBP1 RACK7	PKCB1_HUMAN	Homo sapiens (Human)	modulation of excitatory postsynaptic potential [GO:0098815];negative regulation of cell migration [GO:0030336];positive regulation of dendritic spine development [GO:0060999];positive regulation of dendritic spine maintenance [GO:1902952];positive regulation of filopodium assembly [GO:0051491];regulation of postsynaptic density protein 95 clustering [GO:1902897];regulation of transcription, DNA-…	cytoplasm [GO:0005737];dendritic shaft [GO:0043198];dendritic spine [GO:0043197];Golgi apparatus [GO:0005794];nucleoplasm [GO:0005654];nucleus [GO:0005634]	lysine-acetylated histone binding [GO:0070577];methylated histone binding [GO:0035064];protein domain specific binding [GO:0019904];protein N-terminus binding [GO:0047485];repressing transcription factor binding [GO:0070491];transcription corepressor activity [GO:0003714];zinc ion binding [GO:0008270]	3.8689	0.00936589	0.000770989	1.31078	7.61179	7.41734	7.22137	7.22879
Q9UPS8	Ankyrin repeat domain-containing protein 26	ANKRD26 KIAA1074	ANR26_HUMAN	Homo sapiens (Human)	negative regulation of fat cell differentiation [GO:0045599]	centrosome [GO:0005813]	NA	19.8379	0.00324875	0.000367721	1.14491	7.5853	7.48783	7.47661	7.39007
Q0VGE8	Zinc finger protein 816	ZNF816 ZNF816A	ZN816_HUMAN	Homo sapiens (Human)	regulation of transcription, DNA-templated [GO:0006355]	nucleus [GO:0005634]	DNA binding [GO:0003677];metal ion binding [GO:0046872]	12.4932	0.00312322	0.000357705	1.24023	7.61808	7.48581	7.36896	7.30747
Q96CP6	Protein Aster-A (GRAM domain-containing protein 1A)	GRAMD1A KIAA1533	ASTRA_HUMAN	Homo sapiens (Human)	autophagy [GO:0006914];cellular response to cholesterol [GO:0071397]	autophagosome [GO:0005776];cytoplasmic vesicle [GO:0031410];cytosol [GO:0005829];endoplasmic reticulum-plasma membrane contact site [GO:0140268];extrinsic component of cytoplasmic side of plasma membrane [GO:0031234];integral component of membrane [GO:0016021];intrinsic component of endoplasmic reticulum membrane [GO:0031227];organelle membrane contact site [GO:0044232];plasma membrane [GO:000588…	cholesterol binding [GO:0015485];cholesterol transfer activity [GO:0120020]	4.2408	0.130708	0.00436484	1.19729	7.69273	7.59356	7.53104	7.43297
O14802	DNA-directed RNA polymerase III subunit RPC1 (RNA polymerase III subunit C1) (EC 2.7.7.6) (DNA-directed RNA polymerase III largest subunit) (DNA-directed RNA polymerase III subunit A) (RNA polymerase III 155 kDa subunit) (RPC155) (RNA polymerase III subunit C160)	POLR3A	RPC1_HUMAN	Homo sapiens (Human)	defense response to virus [GO:0051607];innate immune response [GO:0045087];positive regulation of interferon-beta production [GO:0032728];positive regulation of type I interferon production [GO:0032481];transcription, DNA-templated [GO:0006351];transcription by RNA polymerase III [GO:0006383]	cytosol [GO:0005829];membrane [GO:0016020];nucleoplasm [GO:0005654];RNA polymerase III complex [GO:0005666]	chromatin binding [GO:0003682];DNA binding [GO:0003677];DNA-directed 5'-3' RNA polymerase activity [GO:0003899];metal ion binding [GO:0046872]	7.5175	0.0275417	0.00154758	1.17217	7.6143	7.62261	7.39343	7.47658
Q6ZWK6	Transmembrane protease serine 11F (EC 3.4.21.-) (Airway trypsin-like protease 4)	TMPRSS11F HATL4	TM11F_HUMAN	Homo sapiens (Human)	NA	extracellular region [GO:0005576];integral component of plasma membrane [GO:0005887]	serine-type endopeptidase activity [GO:0004252]	3.7432	0.0272718	0.00154343	1.16126	7.57559	7.56091	7.3599	7.45442
O75448	Mediator of RNA polymerase II transcription subunit 24 (Activator-recruited cofactor 100 kDa component) (ARC100) (Cofactor required for Sp1 transcriptional activation subunit 4) (CRSP complex subunit 4) (Mediator complex subunit 24) (Thyroid hormone receptor-associated protein 4) (Thyroid hormone receptor-associated protein complex 100 kDa component) (Trap100) (hTRAP100) (Vitamin D3 receptor-inte…	MED24 ARC100 CRSP4 DRIP100 KIAA0130 THRAP4 TRAP100	MED24_HUMAN	Homo sapiens (Human)	positive regulation of transcription, DNA-templated [GO:0045893];transcription initiation from RNA polymerase II promoter [GO:0006367]	mediator complex [GO:0016592];nucleoplasm [GO:0005654];nucleus [GO:0005634]	nuclear receptor transcription coactivator activity [GO:0030374];thyroid hormone receptor binding [GO:0046966];transcription coregulator activity [GO:0003712];vitamin D receptor binding [GO:0042809]	8.6539	0.00555625	0.000531359	1.17492	7.62432	7.65872	7.42616	7.43462
Q9C040	Tripartite motif-containing protein 2 (EC 2.3.2.27) (E3 ubiquitin-protein ligase TRIM2) (RING finger protein 86) (RING-type E3 ubiquitin transferase TRIM2)	TRIM2 KIAA0517 RNF86	TRIM2_HUMAN	Homo sapiens (Human)	proteasome-mediated ubiquitin-dependent protein catabolic process [GO:0043161];protein polyubiquitination [GO:0000209];regulation of neuron apoptotic process [GO:0043523]	cytoplasm [GO:0005737]	ubiquitin protein ligase activity [GO:0061630];ubiquitin-protein transferase activity [GO:0004842];zinc ion binding [GO:0008270]	9.3899	0.231313	0.00698912	1.13759	7.70199	7.66841	7.51601	7.64813
Q6DN14	Multiple C2 and transmembrane domain-containing protein 1	MCTP1	MCTP1_HUMAN	Homo sapiens (Human)	calcium-mediated signaling [GO:0019722];negative regulation of cell migration [GO:0030336];negative regulation of endocytosis [GO:0045806];negative regulation of response to oxidative stress [GO:1902883];regulation of neuronal synaptic plasticity [GO:0048168];regulation of neurotransmitter secretion [GO:0046928]	cell junction [GO:0030054];endoplasmic reticulum membrane [GO:0005789];integral component of membrane [GO:0016021];recycling endosome [GO:0055037];synaptic vesicle membrane [GO:0030672]	calcium ion binding [GO:0005509]	4.4989	0.00451114	0.000470201	1.19397	7.79536	7.76931	7.53959	7.54364
Q9Y2K9	Syntaxin-binding protein 5-like (Lethal(2) giant larvae protein homolog 4) (Tomosyn-2)	STXBP5L KIAA1006 LLGL4	STB5L_HUMAN	Homo sapiens (Human)	exocytosis [GO:0006887];glucose homeostasis [GO:0042593];negative regulation of insulin secretion [GO:0046676];protein transport [GO:0015031];regulation of exocytosis [GO:0017157];regulation of protein secretion [GO:0050708];regulation of synaptic vesicle exocytosis [GO:2000300]	cytoplasm [GO:0005737];neuromuscular junction [GO:0031594];neuronal dense core vesicle [GO:0098992];plasma membrane [GO:0005886];SNARE complex [GO:0031201]	GTPase activator activity [GO:0005096];myosin II binding [GO:0045159];Rab GTPase binding [GO:0017137];syntaxin binding [GO:0019905]	16.7458	0.426294	0.012218	1.16348	7.9701	7.90149	7.96015	7.75166
Q8IYB3	Serine/arginine repetitive matrix protein 1 (SR-related nuclear matrix protein of 160 kDa) (SRm160) (Ser/Arg-related nuclear matrix protein)	SRRM1 SRM160	SRRM1_HUMAN	Homo sapiens (Human)	mRNA 3'-end processing [GO:0031124];mRNA export from nucleus [GO:0006406];mRNA splicing, via spliceosome [GO:0000398];RNA export from nucleus [GO:0006405];RNA splicing [GO:0008380];RNA splicing, via transesterification reactions [GO:0000375]	catalytic step 2 spliceosome [GO:0071013];cytosol [GO:0005829];nuclear matrix [GO:0016363];nuclear speck [GO:0016607];nucleoplasm [GO:0005654];nucleus [GO:0005634]	DNA binding [GO:0003677];RNA binding [GO:0003723]	9.1091	0.00590827	0.000557653	1.28723	7.99871	7.85359	7.63443	7.70501
Q9UQR1	Zinc finger protein 148 (Transcription factor ZBP-89) (Zinc finger DNA-binding protein 89)	ZNF148 ZBP89	ZN148_HUMAN	Homo sapiens (Human)	cellular defense response [GO:0006968];gamete generation [GO:0007276];negative regulation of gene expression [GO:0010629];negative regulation of transcription, DNA-templated [GO:0045892];negative regulation of transcription by RNA polymerase II [GO:0000122];positive regulation of transcription by RNA polymerase II [GO:0045944];protein-containing complex assembly [GO:0065003];substantia nigra deve…	Golgi apparatus [GO:0005794];nucleoplasm [GO:0005654]	DNA-binding transcription factor activity [GO:0003700];DNA-binding transcription repressor activity, RNA polymerase II-specific [GO:0001227];metal ion binding [GO:0046872];RNA polymerase II cis-regulatory region sequence-specific DNA binding [GO:0000978];sequence-specific DNA binding [GO:0043565];transcription regulatory region DNA binding [GO:0044212]	3.812	0.00215318	0.000263253	1.31477	8.04802	7.9123	7.65321	7.65637
Q8N283	Ankyrin repeat domain-containing protein 35	ANKRD35	ANR35_HUMAN	Homo sapiens (Human)	NA	NA	NA	14.0509	0.000184103	3.92e-05	1.20959	7.90372	7.9395	7.66498	7.69174
Q9H4T2	Zinc finger and SCAN domain-containing protein 16 (Zinc finger protein 392) (Zinc finger protein 435)	ZSCAN16 ZNF392 ZNF435	ZSC16_HUMAN	Homo sapiens (Human)	NA	nucleus [GO:0005634]	DNA binding [GO:0003677];DNA-binding transcription factor activity [GO:0003700];metal ion binding [GO:0046872]	18.2769	0.549288	0.0153781	1.08786	8.00719	7.98018	7.94199	7.8857
P54277	PMS1 protein homolog 1 (DNA mismatch repair protein PMS1)	PMS1 PMSL1	PMS1_HUMAN	Homo sapiens (Human)	mismatch repair [GO:0006298];response to drug [GO:0042493]	mismatch repair complex [GO:0032300];MutLalpha complex [GO:0032389];nucleus [GO:0005634]	ATPase activity [GO:0016887];ATP binding [GO:0005524];DNA binding [GO:0003677];enzyme binding [GO:0019899];mismatched DNA binding [GO:0030983]	7.6973	0.0612048	0.00247693	1.09386	7.97816	7.98931	7.85989	7.9138
P58397	A disintegrin and metalloproteinase with thrombospondin motifs 12 (ADAM-TS 12) (ADAM-TS12) (ADAMTS-12) (EC 3.4.24.-)	ADAMTS12 UNQ1918/PRO4389	ATS12_HUMAN	Homo sapiens (Human)	cell-matrix adhesion [GO:0007160];cell migration [GO:0016477];cellular response to BMP stimulus [GO:0071773];cellular response to interleukin-1 [GO:0071347];cellular response to tumor necrosis factor [GO:0071356];negative regulation of cellular response to hepatocyte growth factor stimulus [GO:2001113];negative regulation of cellular response to vascular endothelial growth factor stimulus [GO:190…	extracellular region [GO:0005576]	metal ion binding [GO:0046872];metalloendopeptidase activity [GO:0004222]	12.124	7.86e-05	1.9e-05	1.32655	8.28211	8.37995	7.97227	7.98503
P62258	14-3-3 protein epsilon (14-3-3E)	YWHAE	1433E_HUMAN	Homo sapiens (Human)	cellular response to heat [GO:0034605];cerebral cortex development [GO:0021987];ciliary basal body-plasma membrane docking [GO:0097711];G2/M transition of mitotic cell cycle [GO:0000086];hippocampus development [GO:0021766];hippo signaling [GO:0035329];intracellular signal transduction [GO:0035556];MAPK cascade [GO:0000165];membrane organization [GO:0061024];membrane repolarization during cardiac…	cell [GO:0005623];central region of growth cone [GO:0090724];cytoplasm [GO:0005737];cytosol [GO:0005829];extracellular exosome [GO:0070062];focal adhesion [GO:0005925];glutamatergic synapse [GO:0098978];kinesin complex [GO:0005871];melanosome [GO:0042470];membrane [GO:0016020];mitochondrion [GO:0005739];nucleus [GO:0005634]	cadherin binding [GO:0045296];calcium channel regulator activity [GO:0005246];enzyme binding [GO:0019899];histone deacetylase binding [GO:0042826];identical protein binding [GO:0042802];ion channel binding [GO:0044325];MHC class II protein complex binding [GO:0023026];phosphoprotein binding [GO:0051219];phosphoserine residue binding [GO:0050815];potassium channel regulator activity [GO:0015459];p…	21.9108	0.00189591	0.000239897	1.22252	8.26591	8.13777	7.97605	8.0287
Q8IXZ2	Zinc finger CCCH domain-containing protein 3 (Smad-interacting CPSF-like factor)	ZC3H3 KIAA0150 SMICL ZC3HDC3	ZC3H3_HUMAN	Homo sapiens (Human)	mRNA 3'-end processing [GO:0031124];mRNA transport [GO:0051028];positive regulation of activin receptor signaling pathway [GO:0032927];regulation of mRNA polyadenylation [GO:1900363]	mRNA cleavage and polyadenylation specificity factor complex [GO:0005847];nucleus [GO:0005634]	DNA binding [GO:0003677];metal ion binding [GO:0046872];R-SMAD binding [GO:0070412]	8.8505	0.465492	0.0132627	1.14805	8.29107	8.21692	8.16736	8.09189
Q99457	Nucleosome assembly protein 1-like 3	NAP1L3 BNAP	NP1L3_HUMAN	Homo sapiens (Human)	nucleosome assembly [GO:0006334]	nucleus [GO:0005634]	NA	7.8469	0.00115953	0.000168828	1.13055	8.19584	8.21103	8.04077	8.034
Q969U6	F-box/WD repeat-containing protein 5 (F-box and WD-40 domain-containing protein 5)	FBXW5 FBW5 PP3971	FBXW5_HUMAN	Homo sapiens (Human)	post-translational protein modification [GO:0043687];proteasome-mediated ubiquitin-dependent protein catabolic process [GO:0043161];protein polyubiquitination [GO:0000209];protein ubiquitination [GO:0016567];regulation of centrosome duplication [GO:0010824];regulation of mitotic nuclear division [GO:0007088];SCF-dependent proteasomal ubiquitin-dependent protein catabolic process [GO:0031146]	Cul4-RING E3 ubiquitin ligase complex [GO:0080008];cytoplasm [GO:0005737];cytosol [GO:0005829];SCF ubiquitin ligase complex [GO:0019005]	protein kinase binding [GO:0019901]	12.8253	0.130751	0.00436484	1.10342	8.13167	8.16816	8.02618	8.06715
Q9UII4	E3 ISG15--protein ligase HERC5 (EC 2.3.2.-) (Cyclin-E-binding protein 1) (HECT domain and RCC1-like domain-containing protein 5)	HERC5 CEB1 CEBP1	HERC5_HUMAN	Homo sapiens (Human)	defense response to virus [GO:0051607];innate immune response [GO:0045087];ISG15-protein conjugation [GO:0032020];negative regulation of type I interferon production [GO:0032480];protein polyubiquitination [GO:0000209];protein ubiquitination [GO:0016567];regulation of cyclin-dependent protein serine/threonine kinase activity [GO:0000079];regulation of defense response to virus [GO:0050688]	cytoplasm [GO:0005737];cytosol [GO:0005829];perinuclear region of cytoplasm [GO:0048471]	ISG15 transferase activity [GO:0042296];RNA binding [GO:0003723];ubiquitin protein ligase activity [GO:0061630];ubiquitin-protein transferase activity [GO:0004842]	9.1029	0.108953	0.00378543	1.20593	8.26128	8.14274	7.99113	8.03655
Q8WXX7	Autism susceptibility gene 2 protein	AUTS2 KIAA0442	AUTS2_HUMAN	Homo sapiens (Human)	actin cytoskeleton reorganization [GO:0031532];axon extension [GO:0048675];dendrite extension [GO:0097484];neuron migration [GO:0001764];positive regulation of histone H3-K4 methylation [GO:0051571];positive regulation of histone H4-K16 acetylation [GO:2000620];positive regulation of lamellipodium assembly [GO:0010592];positive regulation of Rac protein signal transduction [GO:0035022];positive r…	cytoplasm [GO:0005737];cytoskeleton [GO:0005856];growth cone [GO:0030426];nucleus [GO:0005634]	chromatin binding [GO:0003682]	13.4208	0.0595957	0.00244944	1.22577	8.30455	8.17852	8.01086	8.08948
Q9NSC2	Sal-like protein 1 (Spalt-like transcription factor 1) (Zinc finger protein 794) (Zinc finger protein SALL1) (Zinc finger protein Spalt-1) (HSal1) (Sal-1)	SALL1 SAL1 ZNF794	SALL1_HUMAN	Homo sapiens (Human)	adrenal gland development [GO:0030325];branching involved in ureteric bud morphogenesis [GO:0001658];embryonic digestive tract development [GO:0048566];embryonic digit morphogenesis [GO:0042733];gonad development [GO:0008406];heart development [GO:0007507];inductive cell-cell signaling [GO:0031129];kidney development [GO:0001822];kidney epithelium development [GO:0072073];limb development [GO:006…	chromocenter [GO:0010369];cytoplasm [GO:0005737];heterochromatin [GO:0000792];nucleoplasm [GO:0005654];nucleus [GO:0005634]	beta-catenin binding [GO:0008013];DNA binding [GO:0003677];DNA-binding transcription factor activity [GO:0003700];DNA-binding transcription repressor activity, RNA polymerase II-specific [GO:0001227];metal ion binding [GO:0046872];RNA polymerase II cis-regulatory region sequence-specific DNA binding [GO:0000978]	14.224	0.0562373	0.00236852	1.12103	8.18423	8.24806	8.08324	8.20228
P35712	Transcription factor SOX-6	SOX6	SOX6_HUMAN	Homo sapiens (Human)	astrocyte differentiation [GO:0048708];cardiac muscle cell differentiation [GO:0055007];cartilage development [GO:0051216];cell fate commitment [GO:0045165];cell morphogenesis [GO:0000902];cellular response to transforming growth factor beta stimulus [GO:0071560];central nervous system development [GO:0007417];erythrocyte development [GO:0048821];gene silencing [GO:0016458];in utero embryonic dev…	nuclear chromatin [GO:0000790];nucleoplasm [GO:0005654];nucleus [GO:0005634]	DNA binding [GO:0003677];DNA-binding transcription factor activity [GO:0003700];DNA-binding transcription factor activity, RNA polymerase II-specific [GO:0000981];DNA-binding transcription repressor activity [GO:0001217];DNA-binding transcription repressor activity, RNA polymerase II-specific [GO:0001227];RNA polymerase II cis-regulatory region sequence-specific DNA binding [GO:0000978];transcrip…	19.4423	0.000255489	5.14e-05	1.18695	8.34955	8.42225	8.20957	8.17498
Q8N5P1	Zinc finger CCCH domain-containing protein 8	ZC3H8 ZC3HDC8	ZC3H8_HUMAN	Homo sapiens (Human)	apoptotic process [GO:0006915];negative regulation of T cell differentiation in thymus [GO:0033085];negative regulation of transcription, DNA-templated [GO:0045892];positive regulation of thymocyte apoptotic process [GO:0070245];positive regulation of transcription by RNA polymerase III [GO:0045945];response to antibiotic [GO:0046677];snRNA transcription by RNA polymerase II [GO:0042795];snRNA tr…	Cajal body [GO:0015030];histone locus body [GO:0035363];nuclear body [GO:0016604];nuclear chromatin [GO:0000790];nucleoplasm [GO:0005654];nucleus [GO:0005634];transcriptionally active chromatin [GO:0035327];transcription elongation factor complex [GO:0008023]	DNA-binding transcription factor activity [GO:0003700];DNA-binding transcription factor activity, RNA polymerase II-specific [GO:0000981];DNA-binding transcription repressor activity, RNA polymerase II-specific [GO:0001227];metal ion binding [GO:0046872];RNA binding [GO:0003723];RNA polymerase II intronic transcription regulatory region sequence-specific DNA binding [GO:0001162];sequence-specific…	9.3936	0.446131	0.0127613	1.0536	8.28774	8.27998	8.24329	8.21241
Q00653	Nuclear factor NF-kappa-B p100 subunit (DNA-binding factor KBF2) (H2TF1) (Lymphocyte translocation chromosome 10 protein) (Nuclear factor of kappa light polypeptide gene enhancer in B-cells 2) (Oncogene Lyt-10) (Lyt10) [Cleaved into: Nuclear factor NF-kappa-B p52 subunit]	NFKB2 LYT10	NFKB2_HUMAN	Homo sapiens (Human)	aging [GO:0007568];extracellular matrix organization [GO:0030198];follicular dendritic cell differentiation [GO:0002268];germinal center formation [GO:0002467];I-kappaB kinase/NF-kappaB signaling [GO:0007249];inflammatory response [GO:0006954];innate immune response [GO:0045087];negative regulation of transcription by RNA polymerase II [GO:0000122];NIK/NF-kappaB signaling [GO:0038061];positive re…	Bcl3/NF-kappaB2 complex [GO:0033257];cytoplasm [GO:0005737];cytosol [GO:0005829];I-kappaB/NF-kappaB complex [GO:0033256];nuclear chromatin [GO:0000790];nucleoplasm [GO:0005654];nucleus [GO:0005634]	chromatin binding [GO:0003682];DNA-binding transcription activator activity, RNA polymerase II-specific [GO:0001228];DNA-binding transcription factor activity [GO:0003700];DNA-binding transcription factor activity, RNA polymerase II-specific [GO:0000981];RNA polymerase II cis-regulatory region sequence-specific DNA binding [GO:0000978];RNA polymerase II regulatory region sequence-specific DNA bin…	9.1487	0.0442831	0.00205673	1.17166	8.27172	8.25095	8.04317	8.20927
P55060	Exportin-2 (Exp2) (Cellular apoptosis susceptibility protein) (Chromosome segregation 1-like protein) (Importin-alpha re-exporter)	CSE1L CAS XPO2	XPO2_HUMAN	Homo sapiens (Human)	protein export from nucleus [GO:0006611];protein import into nucleus [GO:0006606]	cytoplasm [GO:0005737];cytosol [GO:0005829];extracellular exosome [GO:0070062];membrane [GO:0016020];nuclear envelope [GO:0005635];nucleoplasm [GO:0005654];nucleus [GO:0005634]	nuclear export signal receptor activity [GO:0005049];Ran GTPase binding [GO:0008536]	15.1879	0.00394775	0.000430041	1.21159	8.54839	8.63567	8.52218	8.35877
Q6P3W7	SCY1-like protein 2 (Coated vesicle-associated kinase of 104 kDa)	SCYL2 CVAK104 KIAA1360	SCYL2_HUMAN	Homo sapiens (Human)	endosome to lysosome transport [GO:0008333];negative regulation of canonical Wnt signaling pathway [GO:0090090];positive regulation of clathrin-dependent endocytosis [GO:2000370];positive regulation of receptor internalization [GO:0002092];receptor internalization involved in canonical Wnt signaling pathway [GO:2000286]	clathrin-coated vesicle [GO:0030136];endosome membrane [GO:0010008];Golgi apparatus [GO:0005794];perinuclear region of cytoplasm [GO:0048471]	ATP binding [GO:0005524];protein kinase activity [GO:0004672];signaling receptor binding [GO:0005102]	8.8344	0.00057515	0.000102875	1.28786	8.763	8.62495	8.44025	8.39803
Q7Z3D6	D-glutamate cyclase, mitochondrial (EC 4.2.1.48)	DGLUCY C14orf159 UNQ2439/PRO5000	GLUCM_HUMAN	Homo sapiens (Human)	glutamate metabolic process [GO:0006536]	mitochondrial matrix [GO:0005759]	D-glutamate cyclase activity [GO:0047820]	9.3947	0.17315	0.00545944	1.11749	8.43086	8.37147	8.2706	8.31788
Q6ZMS4	Zinc finger protein 852	ZNF852	ZN852_HUMAN	Homo sapiens (Human)	regulation of transcription, DNA-templated [GO:0006355]	nucleus [GO:0005634]	metal ion binding [GO:0046872];nucleic acid binding [GO:0003676]	8.477	0.205723	0.00633446	1.20541	8.58574	8.45892	8.31621	8.33864
P35221	Catenin alpha-1 (Alpha E-catenin) (Cadherin-associated protein) (Renal carcinoma antigen NY-REN-13)	CTNNA1	CTNA1_HUMAN	Homo sapiens (Human)	adherens junction organization [GO:0034332];aging [GO:0007568];apical junction assembly [GO:0043297];axon regeneration [GO:0031103];cell adhesion [GO:0007155];cellular protein localization [GO:0034613];cellular response to indole-3-methanol [GO:0071681];epithelial cell-cell adhesion [GO:0090136];establishment or maintenance of cell polarity [GO:0007163];gap junction assembly [GO:0016264];male gon…	acrosomal vesicle [GO:0001669];actin cytoskeleton [GO:0015629];catenin complex [GO:0016342];cell-cell junction [GO:0005911];cell junction [GO:0030054];cytosol [GO:0005829];flotillin complex [GO:0016600];focal adhesion [GO:0005925];intercalated disc [GO:0014704];intracellular membrane-bounded organelle [GO:0043231];lamellipodium [GO:0030027];plasma membrane [GO:0005886];zonula adherens [GO:0005915]	actin filament binding [GO:0051015];beta-catenin binding [GO:0008013];cadherin binding [GO:0045296];gamma-catenin binding [GO:0045295];identical protein binding [GO:0042802];RNA binding [GO:0003723];structural molecule activity [GO:0005198];vinculin binding [GO:0017166]	19.2689	0.00133406	0.000184957	1.11235	8.50441	8.5688	8.41519	8.43772
Q9ULD6	Protein inturned (Inturned planar cell polarity effector homolog) (PDZ domain-containing protein 6)	INTU KIAA1284 PDZD6 PDZK6	INTU_HUMAN	Homo sapiens (Human)	cilium assembly [GO:0060271];embryonic digit morphogenesis [GO:0042733];establishment of planar polarity [GO:0001736];hair follicle morphogenesis [GO:0031069];keratinocyte differentiation [GO:0030216];limb development [GO:0060173];motile cilium assembly [GO:0044458];negative regulation of cell division [GO:0051782];negative regulation of keratinocyte proliferation [GO:0010839];nervous system deve…	cell surface [GO:0009986];ciliary basal body [GO:0036064];cytoplasm [GO:0005737];motile cilium [GO:0031514]	NA	18.0912	2.37e-05	6.8e-06	1.26134	8.74045	8.78755	8.53342	8.45259
Q86WZ6	Zinc finger protein 227	ZNF227	ZN227_HUMAN	Homo sapiens (Human)	regulation of transcription, DNA-templated [GO:0006355]	nucleus [GO:0005634]	DNA binding [GO:0003677];metal ion binding [GO:0046872]	13.3626	0.0640982	0.0025474	1.15526	8.72609	8.69052	8.55627	8.51787
Q9UK10	Zinc finger protein 225	ZNF225	ZN225_HUMAN	Homo sapiens (Human)	regulation of transcription, DNA-templated [GO:0006355]	nucleus [GO:0005634]	DNA binding [GO:0003677];metal ion binding [GO:0046872]	3.9256	0.00112593	0.000167309	1.23294	8.83038	8.75488	8.52828	8.53876
Q9NYV4	Cyclin-dependent kinase 12 (EC 2.7.11.22) (EC 2.7.11.23) (Cdc2-related kinase, arginine/serine-rich) (CrkRS) (Cell division cycle 2-related protein kinase 7) (CDC2-related protein kinase 7) (Cell division protein kinase 12) (hCDK12)	CDK12 CRK7 CRKRS KIAA0904	CDK12_HUMAN	Homo sapiens (Human)	mRNA processing [GO:0006397];negative regulation of stem cell differentiation [GO:2000737];phosphorylation of RNA polymerase II C-terminal domain [GO:0070816];positive regulation of transcription elongation from RNA polymerase II promoter [GO:0032968];protein autophosphorylation [GO:0046777];protein phosphorylation [GO:0006468];regulation of MAP kinase activity [GO:0043405];regulation of RNA spli…	cyclin-dependent protein kinase holoenzyme complex [GO:0000307];cyclin K-CDK12 complex [GO:0002944];nuclear chromatin [GO:0000790];nuclear cyclin-dependent protein kinase holoenzyme complex [GO:0019908];nuclear speck [GO:0016607];nucleoplasm [GO:0005654];nucleus [GO:0005634]	ATP binding [GO:0005524];cyclin binding [GO:0030332];cyclin-dependent protein serine/threonine kinase activity [GO:0004693];protein kinase activity [GO:0004672];protein kinase binding [GO:0019901];RNA polymerase II CTD heptapeptide repeat kinase activity [GO:0008353]	7.9992	0.0778627	0.00297648	1.15638	8.67504	8.60533	8.46542	8.47329
Q9Y2Y4	Zinc finger and BTB domain-containing protein 32 (FANCC-interacting protein) (Fanconi anemia zinc finger protein) (Testis zinc finger protein) (Zinc finger protein 538)	ZBTB32 FAZF TZFP ZNF538	ZBT32_HUMAN	Homo sapiens (Human)	negative regulation of transcription by RNA polymerase II [GO:0000122];transcription by RNA polymerase II [GO:0006366]	nuclear chromatin [GO:0000790];nucleoplasm [GO:0005654];nucleus [GO:0005634]	DNA binding [GO:0003677];DNA-binding transcription factor activity, RNA polymerase II-specific [GO:0000981];DNA-binding transcription repressor activity, RNA polymerase II-specific [GO:0001227];RNA polymerase II regulatory region sequence-specific DNA binding [GO:0000977];transcription corepressor activity [GO:0003714];zinc ion binding [GO:0008270]	13.6792	4.15e-05	1.11e-05	1.28196	8.93402	8.80474	8.59718	8.57567
Q8N201	Integrator complex subunit 1 (Int1)	INTS1 KIAA1440 UNQ1821/PRO3434	INT1_HUMAN	Homo sapiens (Human)	snRNA processing [GO:0016180];snRNA transcription by RNA polymerase II [GO:0042795];U2 snRNA 3'-end processing [GO:0034474]	integral component of membrane [GO:0016021];integrator complex [GO:0032039];membrane [GO:0016020];nuclear membrane [GO:0031965];nucleoplasm [GO:0005654]	NA	29.4321	0.119135	0.00403206	1.08387	8.72727	8.75889	8.64269	8.65398
Q12756	Kinesin-like protein KIF1A (Axonal transporter of synaptic vesicles) (Microtubule-based motor KIF1A) (Unc-104- and KIF1A-related protein) (hUnc-104)	KIF1A ATSV C2orf20	KIF1A_HUMAN	Homo sapiens (Human)	anterograde axonal transport [GO:0008089];anterograde neuronal dense core vesicle transport [GO:1990048];cytoskeleton-dependent intracellular transport [GO:0030705];dense core granule cytoskeletal transport [GO:0099519];interkinetic nuclear migration [GO:0022027];microtubule-based movement [GO:0007018];protein transport along microtubule [GO:0098840];regulation of dendritic spine development [GO:…	axon [GO:0030424];axon cytoplasm [GO:1904115];cytosol [GO:0005829];dendrite [GO:0030425];extrinsic component of neuronal dense core vesicle membrane [GO:0098674];kinesin complex [GO:0005871];microtubule [GO:0005874];neuronal cell body [GO:0043025];neuronal dense core vesicle [GO:0098992];neuron projection [GO:0043005];postsynapse [GO:0098794];synaptic vesicle [GO:0008021]	ATPase activity [GO:0016887];ATP binding [GO:0005524];ATP-dependent microtubule motor activity, plus-end-directed [GO:0008574];identical protein binding [GO:0042802];microtubule binding [GO:0008017];microtubule motor activity [GO:0003777];motor activity [GO:0003774]	32.0234	0.000600938	0.000104248	1.17971	8.91422	8.93107	8.70722	8.69264
Q6DT37	Serine/threonine-protein kinase MRCK gamma (EC 2.7.11.1) (CDC42-binding protein kinase gamma) (DMPK-like gamma) (Myotonic dystrophy kinase-related CDC42-binding kinase gamma) (MRCK gamma) (MRCKG) (Myotonic dystrophy protein kinase-like gamma) (Myotonic dystrophy protein kinase-like alpha)	CDC42BPG DMPK2	MRCKG_HUMAN	Homo sapiens (Human)	actin cytoskeleton reorganization [GO:0031532];actomyosin structure organization [GO:0031032];intracellular signal transduction [GO:0035556];peptidyl-threonine phosphorylation [GO:0018107];protein phosphorylation [GO:0006468]	cell leading edge [GO:0031252];centriolar satellite [GO:0034451];cytoplasm [GO:0005737];cytoskeleton [GO:0005856];cytosol [GO:0005829]	ATP binding [GO:0005524];magnesium ion binding [GO:0000287];protein serine/threonine kinase activity [GO:0004674]	12.6634	0.00244296	0.000291307	1.17739	8.93466	8.91567	8.69907	8.73879
P0CG47	Polyubiquitin-B [Cleaved into: Ubiquitin]	UBB	UBB_HUMAN	Homo sapiens (Human)	activation of MAPK activity [GO:0000187];anaphase-promoting complex-dependent catabolic process [GO:0031145];cellular protein metabolic process [GO:0044267];cytokine-mediated signaling pathway [GO:0019221];DNA damage response, detection of DNA damage [GO:0042769];endosomal transport [GO:0016197];energy homeostasis [GO:0097009];error-free translesion synthesis [GO:0070987];error-prone translesion …	cytoplasm [GO:0005737];cytosol [GO:0005829];endocytic vesicle membrane [GO:0030666];endoplasmic reticulum membrane [GO:0005789];endosome membrane [GO:0010008];extracellular exosome [GO:0070062];extracellular space [GO:0005615];host cell [GO:0043657];mitochondrial outer membrane [GO:0005741];mitochondrion [GO:0005739];neuronal cell body [GO:0043025];neuron projection [GO:0043005];nucleoplasm [GO:0…	protein tag [GO:0031386];ubiquitin protein ligase binding [GO:0031625]	11.0383	0.00431909	0.000455095	1.26579	8.97369	8.85493	8.63365	8.66913
Q96IL0	Cytochrome c oxidase assembly factor 8 (COA8) (Apoptogenic protein 1, mitochondrial) (APOP-1)	COA8 APOP1 APOPT1 C14orf153	COA8_HUMAN	Homo sapiens (Human)	intrinsic apoptotic signaling pathway [GO:0097193];mitochondrial respiratory chain complex IV assembly [GO:0033617];negative regulation of reactive oxygen species biosynthetic process [GO:1903427];positive regulation of cytochrome-c oxidase activity [GO:1904960];protein stabilization [GO:0050821];response to reactive oxygen species [GO:0000302]	matrix side of mitochondrial inner membrane [GO:0099617];mitochondrion [GO:0005739]	NA	4.484	0.00454622	0.000472159	1.28533	8.97458	8.78728	8.61244	8.6457
Q15788	Nuclear receptor coactivator 1 (NCoA-1) (EC 2.3.1.48) (Class E basic helix-loop-helix protein 74) (bHLHe74) (Protein Hin-2) (RIP160) (Renal carcinoma antigen NY-REN-52) (Steroid receptor coactivator 1) (SRC-1)	NCOA1 BHLHE74 SRC1	NCOA1_HUMAN	Homo sapiens (Human)	androgen receptor signaling pathway [GO:0030521];bile acid and bile salt transport [GO:0015721];cellular response to hormone stimulus [GO:0032870];cellular response to Thyroglobulin triiodothyronine [GO:1904017];cerebellum development [GO:0021549];cerebral cortex development [GO:0021987];estrous cycle [GO:0044849];hippocampus development [GO:0021766];histone H4 acetylation [GO:0043967];hypothalam…	cytosol [GO:0005829];neuron projection [GO:0043005];nuclear chromatin [GO:0000790];nucleoplasm [GO:0005654];nucleus [GO:0005634];plasma membrane [GO:0005886];protein-containing complex [GO:0032991]	androgen receptor binding [GO:0050681];aryl hydrocarbon receptor binding [GO:0017162];chromatin binding [GO:0003682];DNA-binding transcription factor activity, RNA polymerase II-specific [GO:0000981];enzyme binding [GO:0019899];estrogen receptor binding [GO:0030331];histone acetyltransferase activity [GO:0004402];nuclear hormone receptor binding [GO:0035257];nuclear receptor binding [GO:0016922];…	12.4308	6.82e-05	1.73e-05	1.38588	9.0101	9.2027	8.73189	8.73434
Q86UF4	Coiled-coil domain-containing protein 190	CCDC190 C1orf110	CC190_HUMAN	Homo sapiens (Human)	NA	NA	NA	10.2091	0.0462946	0.00210306	1.16824	8.89618	8.89555	8.67185	8.70428
Q9UG01	Intraflagellar transport protein 172 homolog	IFT172 KIAA1179	IF172_HUMAN	Homo sapiens (Human)	bone development [GO:0060348];brain development [GO:0007420];cilium assembly [GO:0060271];cytoplasmic microtubule organization [GO:0031122];dorsal/ventral pattern formation [GO:0009953];embryonic camera-type eye morphogenesis [GO:0048596];epidermis development [GO:0008544];heart looping [GO:0001947];hindgut development [GO:0061525];intraciliary transport [GO:0042073];intraciliary transport involv…	axoneme [GO:0005930];ciliary basal body [GO:0036064];ciliary tip [GO:0097542];cilium [GO:0005929];extracellular vesicle [GO:1903561];intraciliary transport particle B [GO:0030992];sperm cytoplasmic droplet [GO:0097598];sperm midpiece [GO:0097225];sperm principal piece [GO:0097228]	NA	22.5195	0.21924	0.00666606	1.06321	8.90284	8.89515	8.81441	8.8505
Q12931	Heat shock protein 75 kDa, mitochondrial (HSP 75) (TNFR-associated protein 1) (Tumor necrosis factor type 1 receptor-associated protein) (TRAP-1)	TRAP1 HSP75	TRAP1_HUMAN	Homo sapiens (Human)	chaperone-mediated protein folding [GO:0061077];negative regulation of cellular respiration [GO:1901856];negative regulation of intrinsic apoptotic signaling pathway in response to hydrogen peroxide [GO:1903751];negative regulation of reactive oxygen species biosynthetic process [GO:1903427];protein folding [GO:0006457];translational attenuation [GO:0009386]	membrane [GO:0016020];mitochondrial inner membrane [GO:0005743];mitochondrial intermembrane space [GO:0005758];mitochondrial matrix [GO:0005759];mitochondrion [GO:0005739];nucleoplasm [GO:0005654]	ATP binding [GO:0005524];protein kinase binding [GO:0019901];RNA binding [GO:0003723];tumor necrosis factor receptor binding [GO:0005164];unfolded protein binding [GO:0051082]	26.2774	0.00119102	0.000170848	1.15607	9.09419	9.07605	8.88496	8.89606
Q9NZ56	Formin-2	FMN2	FMN2_HUMAN	Homo sapiens (Human)	cellular response to DNA damage stimulus [GO:0006974];cellular response to hypoxia [GO:0071456];establishment of meiotic spindle localization [GO:0051295];formin-nucleated actin cable assembly [GO:0070649];homologous chromosome movement towards spindle pole in meiosis I anaphase [GO:0051758];intracellular signal transduction [GO:0035556];intracellular transport [GO:0046907];multicellular organism…	cell [GO:0005623];cell cortex [GO:0005938];cytoplasm [GO:0005737];cytoplasmic vesicle membrane [GO:0030659];cytosol [GO:0005829];endoplasmic reticulum membrane [GO:0005789];microvillus [GO:0005902];nucleolus [GO:0005730];nucleus [GO:0005634];perinuclear region of cytoplasm [GO:0048471];plasma membrane [GO:0005886];spindle [GO:0005819]	actin binding [GO:0003779]	18.4644	0.016235	0.00108644	1.2371	9.12964	9.21002	9.00125	8.90306
Q9NZL3	Zinc finger protein 224 (Bone marrow zinc finger 2) (BMZF-2) (Zinc finger protein 233) (Zinc finger protein 255) (Zinc finger protein 27) (Zinc finger protein KOX22)	ZNF224 BMZF2 KOX22 ZNF233 ZNF255 ZNF27	ZN224_HUMAN	Homo sapiens (Human)	negative regulation of transcription, DNA-templated [GO:0045892];negative regulation of transcription by RNA polymerase II [GO:0000122]	nuclear membrane [GO:0031965];nucleoplasm [GO:0005654];nucleus [GO:0005634];transcriptional repressor complex [GO:0017053]	DNA-binding transcription repressor activity, RNA polymerase II-specific [GO:0001227];metal ion binding [GO:0046872];sequence-specific DNA binding [GO:0043565]	27.398	0.0243538	0.00142274	1.19268	9.17762	9.04714	8.92342	8.93595
Q7Z460	CLIP-associating protein 1 (Cytoplasmic linker-associated protein 1) (Multiple asters homolog 1) (Protein Orbit homolog 1) (hOrbit1)	CLASP1 KIAA0622 MAST1	CLAP1_HUMAN	Homo sapiens (Human)	astral microtubule organization [GO:0030953];cell division [GO:0051301];ciliary basal body-plasma membrane docking [GO:0097711];establishment of epithelial cell polarity [GO:0090162];establishment of mitotic spindle localization [GO:0040001];establishment of spindle orientation [GO:0051294];establishment or maintenance of cell polarity [GO:0007163];exit from mitosis [GO:0010458];G2/M transition o…	basal cortex [GO:0045180];cell [GO:0005623];cell cortex [GO:0005938];centrosomal corona [GO:0031592];centrosome [GO:0005813];condensed chromosome kinetochore [GO:0000777];cortical microtubule cytoskeleton [GO:0030981];cytoplasmic microtubule [GO:0005881];cytosol [GO:0005829];Golgi apparatus [GO:0005794];kinetochore [GO:0000776];kinetochore microtubule [GO:0005828];membrane [GO:0016020];microtubul…	dystroglycan binding [GO:0002162];kinetochore binding [GO:0043515];microtubule binding [GO:0008017];microtubule plus-end binding [GO:0051010]	11.028	0.412469	0.0118687	1.05037	9.03595	9.01587	8.96737	8.96505
P00338	L-lactate dehydrogenase A chain (LDH-A) (EC 1.1.1.27) (Cell proliferation-inducing gene 19 protein) (LDH muscle subunit) (LDH-M) (Renal carcinoma antigen NY-REN-59)	LDHA PIG19	LDHA_HUMAN	Homo sapiens (Human)	glycolytic process [GO:0006096];lactate metabolic process [GO:0006089];NAD metabolic process [GO:0019674];positive regulation of apoptotic process [GO:0043065];post-embryonic animal organ development [GO:0048569];pyruvate metabolic process [GO:0006090];response to cAMP [GO:0051591];response to estrogen [GO:0043627];response to glucose [GO:0009749];response to hydrogen peroxide [GO:0042542];respon…	cytosol [GO:0005829];extracellular exosome [GO:0070062];membrane [GO:0016020];nucleus [GO:0005634]	cadherin binding [GO:0045296];identical protein binding [GO:0042802];kinase binding [GO:0019900];L-lactate dehydrogenase activity [GO:0004459];NAD binding [GO:0051287]	31.8611	1.13e-05	3.94e-06	1.35737	9.28478	9.48141	9.1578	9.04059
Q9Y4F1	FERM, ARHGEF and pleckstrin domain-containing protein 1 (Chondrocyte-derived ezrin-like protein) (FERM, RhoGEF and pleckstrin domain-containing protein 1) (Pleckstrin homology domain-containing family C member 2) (PH domain-containing family C member 2)	FARP1 CDEP PLEKHC2	FARP1_HUMAN	Homo sapiens (Human)	dendrite morphogenesis [GO:0048813];negative regulation of phosphatase activity [GO:0010923];synapse assembly [GO:0007416]	cell junction [GO:0030054];cytoskeleton [GO:0005856];cytosol [GO:0005829];dendrite [GO:0030425];dendritic spine [GO:0043197];extrinsic component of cytoplasmic side of plasma membrane [GO:0031234];filopodium [GO:0030175]	cytoskeletal protein binding [GO:0008092];Rac guanyl-nucleotide exchange factor activity [GO:0030676];Rho guanyl-nucleotide exchange factor activity [GO:0005089]	4.1937	0.00809026	0.000698787	1.26729	9.33895	9.1613	9.00494	8.9972
O14628	Zinc finger protein 195	ZNF195 ZNFP104	ZN195_HUMAN	Homo sapiens (Human)	regulation of transcription, DNA-templated [GO:0006355]	nucleus [GO:0005634]	DNA binding [GO:0003677];zinc ion binding [GO:0008270]	25.1078	0.0503286	0.00220639	1.13831	9.27624	9.23202	9.1593	9.08935
Q96A59	MARVEL domain-containing protein 3	MARVELD3 MRVLDC3	MALD3_HUMAN	Homo sapiens (Human)	bicellular tight junction assembly [GO:0070830];cell-cell junction organization [GO:0045216];negative regulation of epithelial cell migration [GO:0010633];negative regulation of epithelial cell proliferation [GO:0050680];negative regulation of JNK cascade [GO:0046329];protein localization to cell junction [GO:1902414];response to osmotic stress [GO:0006970]	bicellular tight junction [GO:0005923];cytoplasmic vesicle [GO:0031410];integral component of membrane [GO:0016021]	mitogen-activated protein kinase kinase kinase binding [GO:0031435]	15.0953	0.0508805	0.00222503	1.22526	9.24345	9.09534	8.95037	8.97605
O14646	Chromodomain-helicase-DNA-binding protein 1 (CHD-1) (EC 3.6.4.12) (ATP-dependent helicase CHD1)	CHD1	CHD1_HUMAN	Homo sapiens (Human)	chromatin remodeling [GO:0006338];covalent chromatin modification [GO:0016569];positive regulation by host of viral transcription [GO:0043923];regulation of transcription by RNA polymerase II [GO:0006357]	cytoplasm [GO:0005737];nucleoplasm [GO:0005654];nucleus [GO:0005634]	ATP binding [GO:0005524];DNA binding [GO:0003677];DNA helicase activity [GO:0003678];methylated histone binding [GO:0035064]	7.7554	0.00843315	0.000718709	1.27638	9.40567	9.21709	9.06659	9.05361
Q86YD7	Protein FAM90A1	FAM90A1	F90A1_HUMAN	Homo sapiens (Human)	NA	NA	NA	13.6967	0.00405919	0.000435834	1.26208	9.35789	9.18166	9.02208	9.03851
O95153	Peripheral-type benzodiazepine receptor-associated protein 1 (PRAX-1) (Peripheral benzodiazepine receptor-interacting protein) (PBR-IP) (RIMS-binding protein 1) (RIM-BP1) (TSPO-associated protein 1)	TSPOAP1 BZRAP1 KIAA0612 RBP1 RIMBP1	RIMB1_HUMAN	Homo sapiens (Human)	C21-steroid hormone biosynthetic process [GO:0006700];glutamate secretion [GO:0014047];neurotransmitter secretion [GO:0007269]	calyx of Held [GO:0044305];cytoplasm [GO:0005737];cytosol [GO:0005829];glutamatergic synapse [GO:0098978];mitochondrion [GO:0005739]	benzodiazepine receptor binding [GO:0030156];voltage-gated calcium channel activity involved in regulation of presynaptic cytosolic calcium levels [GO:0099626]	10.2214	0.0350296	0.00180609	1.18947	9.35576	9.29224	9.10544	9.11926
Q6UXM1	Leucine-rich repeats and immunoglobulin-like domains protein 3 (LIG-3)	LRIG3 LIG3 UNQ287/PRO326/PRO335	LRIG3_HUMAN	Homo sapiens (Human)	otolith morphogenesis [GO:0032474]	cytoplasmic vesicle membrane [GO:0030659];extracellular matrix [GO:0031012];extracellular space [GO:0005615];integral component of membrane [GO:0016021];plasma membrane [GO:0005886]	NA	10.119	0.000769596	0.000126294	1.20939	9.42155	9.30865	9.14727	9.16936
Q14191	Werner syndrome ATP-dependent helicase (EC 3.6.4.12) (DNA helicase, RecQ-like type 3) (RecQ3) (Exonuclease WRN) (EC 3.1.-.-) (RecQ protein-like 2)	WRN RECQ3 RECQL2	WRN_HUMAN	Homo sapiens (Human)	aging [GO:0007568];base-excision repair [GO:0006284];brain development [GO:0007420];cell aging [GO:0007569];cellular response to DNA damage stimulus [GO:0006974];cellular response to gamma radiation [GO:0071480];cellular response to starvation [GO:0009267];DNA duplex unwinding [GO:0032508];DNA metabolic process [GO:0006259];DNA recombination [GO:0006310];DNA repair [GO:0006281];DNA replication [G…	centrosome [GO:0005813];chromosome [GO:0005694];chromosome, telomeric region [GO:0000781];cytoplasm [GO:0005737];neuron projection [GO:0043005];nuclear speck [GO:0016607];nucleolus [GO:0005730];nucleoplasm [GO:0005654];nucleus [GO:0005634];replication fork [GO:0005657]	3'-5' DNA helicase activity [GO:0043138];3'-5' exonuclease activity [GO:0008408];3'-flap-structured DNA binding [GO:0070337];8-hydroxy-2'-deoxyguanosine DNA binding [GO:1905773];ATPase activity [GO:0016887];ATP binding [GO:0005524];bubble DNA binding [GO:0000405];chromatin binding [GO:0003682];DNA binding [GO:0003677];DNA helicase activity [GO:0003678];exonuclease activity [GO:0004527];forked DNA…	17.6758	0.0587665	0.00242237	1.20105	9.30219	9.20502	9.0379	9.08314
Q92766	Ras-responsive element-binding protein 1 (RREB-1) (Finger protein in nuclear bodies) (Raf-responsive zinc finger protein LZ321) (Zinc finger motif enhancer-binding protein 1) (Zep-1)	RREB1 FINB	RREB1_HUMAN	Homo sapiens (Human)	multicellular organism development [GO:0007275];negative regulation of transcription by RNA polymerase II [GO:0000122];positive regulation of brown fat cell differentiation [GO:0090336];positive regulation of epithelial cell migration [GO:0010634];positive regulation of lamellipodium morphogenesis [GO:2000394];positive regulation of mammary gland epithelial cell proliferation [GO:0033601];positiv…	cytoplasm [GO:0005737];extracellular exosome [GO:0070062];fibrillar center [GO:0001650];nuclear body [GO:0016604];nuclear speck [GO:0016607];nucleus [GO:0005634]	DNA-binding transcription activator activity, RNA polymerase II-specific [GO:0001228];DNA-binding transcription factor activity [GO:0003700];metal ion binding [GO:0046872];RNA polymerase II cis-regulatory region sequence-specific DNA binding [GO:0000978];RNA polymerase II regulatory region sequence-specific DNA binding [GO:0000977]	8.5108	0.000401423	7.5e-05	1.1922	9.45605	9.38163	9.20243	9.21486
Q92618	Zinc finger protein 516	ZNF516 KIAA0222	ZN516_HUMAN	Homo sapiens (Human)	adipose tissue development [GO:0060612];brown fat cell differentiation [GO:0050873];positive regulation of cold-induced thermogenesis [GO:0120162];positive regulation of transcription, DNA-templated [GO:0045893];response to cold [GO:0009409]	nucleus [GO:0005634]	activating transcription factor binding [GO:0033613];cis-regulatory region sequence-specific DNA binding [GO:0000987];metal ion binding [GO:0046872]	13.767	0.0136272	0.000970185	1.25811	9.52109	9.33464	9.20419	9.18984
Q14151	Scaffold attachment factor B2 (SAF-B2)	SAFB2 KIAA0138	SAFB2_HUMAN	Homo sapiens (Human)	regulation of androgen receptor signaling pathway [GO:0060765];regulation of mRNA processing [GO:0050684];regulation of transcription by RNA polymerase II [GO:0006357];Sertoli cell differentiation [GO:0060008]	cytoplasm [GO:0005737];extracellular exosome [GO:0070062];intracellular membrane-bounded organelle [GO:0043231];nuclear body [GO:0016604];nucleoplasm [GO:0005654];nucleus [GO:0005634]	identical protein binding [GO:0042802];RNA binding [GO:0003723];sequence-specific DNA binding [GO:0043565]	9.7695	0.017439	0.00113046	1.18773	9.5021	9.38598	9.25389	9.30882
Q5TCY1	Tau-tubulin kinase 1 (EC 2.7.11.1) (Brain-derived tau kinase)	TTBK1 BDTK KIAA1855	TTBK1_HUMAN	Homo sapiens (Human)	learning or memory [GO:0007611];negative regulation of gene expression [GO:0010629];negative regulation of protein binding [GO:0032091];peptidyl-serine phosphorylation [GO:0018105];peptidyl-threonine phosphorylation [GO:0018107];peptidyl-tyrosine phosphorylation [GO:0018108];positive regulation of astrocyte activation [GO:0061890];positive regulation of cyclin-dependent protein kinase activity [G…	cytoplasm [GO:0005737];cytosol [GO:0005829];microtubule associated complex [GO:0005875];neuronal cell body [GO:0043025];nucleoplasm [GO:0005654];nucleus [GO:0005634];perinuclear region of cytoplasm [GO:0048471]	ATP binding [GO:0005524];protein serine/threonine kinase activity [GO:0004674];protein tyrosine kinase activity [GO:0004713];tau protein binding [GO:0048156];tau-protein kinase activity [GO:0050321]	23.1849	2.3e-06	1.01e-06	1.20337	9.61511	9.68906	9.50241	9.42197
Q15154	Pericentriolar material 1 protein (PCM-1) (hPCM-1)	PCM1	PCM1_HUMAN	Homo sapiens (Human)	centrosome cycle [GO:0007098];ciliary basal body-plasma membrane docking [GO:0097711];cilium assembly [GO:0060271];cytoplasmic microtubule organization [GO:0031122];G2/M transition of mitotic cell cycle [GO:0000086];interkinetic nuclear migration [GO:0022027];intraciliary transport involved in cilium assembly [GO:0035735];microtubule anchoring [GO:0034453];microtubule anchoring at centrosome [GO:…	apical part of cell [GO:0045177];centriolar satellite [GO:0034451];centriole [GO:0005814];centrosome [GO:0005813];ciliary basal body [GO:0036064];ciliary transition zone [GO:0035869];cytoplasm [GO:0005737];cytosol [GO:0005829];membrane [GO:0016020];nuclear membrane [GO:0031965];pericentriolar material [GO:0000242];protein-containing complex [GO:0032991]	identical protein binding [GO:0042802]	17.5112	0.0381175	0.00189315	1.19012	9.62642	9.51672	9.38661	9.37531
Q9UPW5	Cytosolic carboxypeptidase 1 (EC 3.4.17.-) (ATP/GTP-binding protein 1) (Nervous system nuclear protein induced by axotomy protein 1 homolog)	AGTPBP1 CCP1 KIAA1035 NNA1	CBPC1_HUMAN	Homo sapiens (Human)	cerebellar Purkinje cell differentiation [GO:0021702];C-terminal protein deglutamylation [GO:0035609];eye photoreceptor cell differentiation [GO:0001754];mitochondrion organization [GO:0007005];neuromuscular process [GO:0050905];olfactory bulb development [GO:0021772];protein deglutamylation [GO:0035608];protein side chain deglutamylation [GO:0035610]	cytoplasm [GO:0005737];cytosol [GO:0005829];intracellular membrane-bounded organelle [GO:0043231];mitochondrion [GO:0005739];nucleolus [GO:0005730];nucleus [GO:0005634]	metallocarboxypeptidase activity [GO:0004181];tubulin binding [GO:0015631];zinc ion binding [GO:0008270]	16.2232	0.0884636	0.0032654	1.16472	9.50328	9.42343	9.2833	9.3152
P14625	Endoplasmin (94 kDa glucose-regulated protein) (GRP-94) (Heat shock protein 90 kDa beta member 1) (Tumor rejection antigen 1) (gp96 homolog)	HSP90B1 GRP94 TRA1	ENPL_HUMAN	Homo sapiens (Human)	actin rod assembly [GO:0031247];ATF6-mediated unfolded protein response [GO:0036500];cellular protein metabolic process [GO:0044267];cellular response to ATP [GO:0071318];cytokine-mediated signaling pathway [GO:0019221];negative regulation of apoptotic process [GO:0043066];post-translational protein modification [GO:0043687];protein folding [GO:0006457];protein folding in endoplasmic reticulum [G…	cell [GO:0005623];collagen-containing extracellular matrix [GO:0062023];cytosol [GO:0005829];endocytic vesicle lumen [GO:0071682];endoplasmic reticulum [GO:0005783];endoplasmic reticulum chaperone complex [GO:0034663];endoplasmic reticulum lumen [GO:0005788];endoplasmic reticulum membrane [GO:0005789];extracellular exosome [GO:0070062];extracellular region [GO:0005576];focal adhesion [GO:0005925]…	ATP binding [GO:0005524];calcium ion binding [GO:0005509];low-density lipoprotein particle receptor binding [GO:0050750];protein phosphatase binding [GO:0019903];RNA binding [GO:0003723];unfolded protein binding [GO:0051082]	28.1452	0.011166	0.0008706	1.16579	9.58778	9.48826	9.36647	9.38737
P60174	Triosephosphate isomerase (TIM) (EC 5.3.1.1) (Methylglyoxal synthase) (EC 4.2.3.3) (Triose-phosphate isomerase)	TPI1 TPI	TPIS_HUMAN	Homo sapiens (Human)	canonical glycolysis [GO:0061621];gluconeogenesis [GO:0006094];glyceraldehyde-3-phosphate biosynthetic process [GO:0046166];glycerol catabolic process [GO:0019563];glycolytic process [GO:0006096];methylglyoxal biosynthetic process [GO:0019242];multicellular organism development [GO:0007275]	cytosol [GO:0005829];extracellular exosome [GO:0070062];extracellular space [GO:0005615];nucleus [GO:0005634]	methylglyoxal synthase activity [GO:0008929];protein homodimerization activity [GO:0042803];triose-phosphate isomerase activity [GO:0004807];ubiquitin protein ligase binding [GO:0031625]	21.9681	0.00638909	0.000589592	1.2018	9.70329	9.64787	9.4381	9.4449
P38646	Stress-70 protein, mitochondrial (75 kDa glucose-regulated protein) (GRP-75) (Heat shock 70 kDa protein 9) (Mortalin) (MOT) (Peptide-binding protein 74) (PBP74)	HSPA9 GRP75 HSPA9B mt-HSP70	GRP75_HUMAN	Homo sapiens (Human)	cellular response to unfolded protein [GO:0034620];chaperone cofactor-dependent protein refolding [GO:0051085];erythrocyte differentiation [GO:0030218];inner mitochondrial membrane organization [GO:0007007];interleukin-12-mediated signaling pathway [GO:0035722];iron-sulfur cluster assembly [GO:0016226];negative regulation of apoptotic process [GO:0043066];negative regulation of erythrocyte differ…	cytoplasm [GO:0005737];extracellular exosome [GO:0070062];focal adhesion [GO:0005925];MIB complex [GO:0140275];mitochondrial matrix [GO:0005759];mitochondrial nucleoid [GO:0042645];mitochondrion [GO:0005739];nucleolus [GO:0005730];SAM complex [GO:0001401]	ATPase activity [GO:0016887];ATPase activity, coupled [GO:0042623];ATP binding [GO:0005524];heat shock protein binding [GO:0031072];misfolded protein binding [GO:0051787];protein folding chaperone [GO:0044183];RNA binding [GO:0003723];ubiquitin protein ligase binding [GO:0031625];unfolded protein binding [GO:0051082]	53.45	0.000747438	0.000124471	1.08614	9.52709	9.5474	9.4282	9.47659
A6NHJ4	Zinc finger protein 860	ZNF860	ZN860_HUMAN	Homo sapiens (Human)	regulation of transcription, DNA-templated [GO:0006355]	nucleus [GO:0005634]	DNA binding [GO:0003677];metal ion binding [GO:0046872]	13.3741	0.0281084	0.00156083	1.22796	9.71475	9.57277	9.44872	9.41849
P07996	Thrombospondin-1 (Glycoprotein G)	THBS1 TSP TSP1	TSP1_HUMAN	Homo sapiens (Human)	activation of MAPK activity [GO:0000187];behavioral response to pain [GO:0048266];cell adhesion [GO:0007155];cell cycle arrest [GO:0007050];cell migration [GO:0016477];cellular response to growth factor stimulus [GO:0071363];cellular response to heat [GO:0034605];cellular response to tumor necrosis factor [GO:0071356];chronic inflammatory response [GO:0002544];engulfment of apoptotic cell [GO:004…	cell surface [GO:0009986];collagen-containing extracellular matrix [GO:0062023];endoplasmic reticulum [GO:0005783];endoplasmic reticulum lumen [GO:0005788];external side of plasma membrane [GO:0009897];extracellular exosome [GO:0070062];extracellular matrix [GO:0031012];extracellular region [GO:0005576];extracellular space [GO:0005615];fibrinogen complex [GO:0005577];platelet alpha granule [GO:00…	calcium ion binding [GO:0005509];collagen V binding [GO:0070052];extracellular matrix structural constituent [GO:0005201];fibrinogen binding [GO:0070051];fibroblast growth factor binding [GO:0017134];fibronectin binding [GO:0001968];heparin binding [GO:0008201];identical protein binding [GO:0042802];integrin binding [GO:0005178];laminin binding [GO:0043236];low-density lipoprotein particle bindin…	15.2269	0.0016617	0.000217873	1.17653	9.71337	9.6137	9.47884	9.48899
P0C091	FRAS1-related extracellular matrix protein 3	FREM3	FREM3_HUMAN	Homo sapiens (Human)	cell adhesion [GO:0007155];cell communication [GO:0007154]	basement membrane [GO:0005604];extracellular space [GO:0005615];integral component of membrane [GO:0016021]	metal ion binding [GO:0046872]	18.4579	0.0397072	0.00192724	1.20953	9.70941	9.58507	9.43497	9.47917
Q7Z7M9	Polypeptide N-acetylgalactosaminyltransferase 5 (EC 2.4.1.41) (Polypeptide GalNAc transferase 5) (GalNAc-T5) (pp-GaNTase 5) (Protein-UDP acetylgalactosaminyltransferase 5) (UDP-GalNAc:polypeptide N-acetylgalactosaminyltransferase 5)	GALNT5	GALT5_HUMAN	Homo sapiens (Human)	glycosaminoglycan biosynthetic process [GO:0006024];O-glycan processing [GO:0016266]	Golgi apparatus [GO:0005794];Golgi membrane [GO:0000139];integral component of membrane [GO:0016021]	carbohydrate binding [GO:0030246];metal ion binding [GO:0046872];polypeptide N-acetylgalactosaminyltransferase activity [GO:0004653]	11.1539	0.00587099	0.000555945	1.18427	9.69459	9.56419	9.4506	9.46754
P14735	Insulin-degrading enzyme (EC 3.4.24.56) (Abeta-degrading protease) (Insulin protease) (Insulinase) (Insulysin)	IDE	IDE_HUMAN	Homo sapiens (Human)	amyloid-beta clearance [GO:0097242];amyloid-beta clearance by cellular catabolic process [GO:0150094];amyloid-beta metabolic process [GO:0050435];antigen processing and presentation of endogenous peptide antigen via MHC class I [GO:0019885];bradykinin catabolic process [GO:0010815];cellular protein catabolic process [GO:0044257];determination of adult lifespan [GO:0008340];hormone catabolic proce…	basolateral plasma membrane [GO:0016323];cell [GO:0005623];cell surface [GO:0009986];cytoplasm [GO:0005737];cytosol [GO:0005829];cytosolic proteasome complex [GO:0031597];external side of plasma membrane [GO:0009897];extracellular exosome [GO:0070062];extracellular space [GO:0005615];mitochondrion [GO:0005739];nucleus [GO:0005634];peroxisomal matrix [GO:0005782];peroxisome [GO:0005777]	amyloid-beta binding [GO:0001540];ATPase activity [GO:0016887];ATP binding [GO:0005524];beta-endorphin binding [GO:0031626];endopeptidase activity [GO:0004175];identical protein binding [GO:0042802];insulin binding [GO:0043559];metalloendopeptidase activity [GO:0004222];peptide binding [GO:0042277];protein-containing complex binding [GO:0044877];protein homodimerization activity [GO:0042803];ubiq…	7.9239	0.538358	0.0150867	1.14975	9.66398	9.58191	9.46266	9.52676
Q96RY7	Intraflagellar transport protein 140 homolog (WD and tetratricopeptide repeats protein 2)	IFT140 KIAA0590 WDTC2	IF140_HUMAN	Homo sapiens (Human)	cilium assembly [GO:0060271];determination of left/right symmetry [GO:0007368];embryonic brain development [GO:1990403];embryonic camera-type eye development [GO:0031076];embryonic cranial skeleton morphogenesis [GO:0048701];embryonic digit morphogenesis [GO:0042733];heart development [GO:0007507];intraciliary retrograde transport [GO:0035721];intraciliary transport [GO:0042073];intraciliary tran…	axoneme [GO:0005930];centriole [GO:0005814];centrosome [GO:0005813];ciliary basal body [GO:0036064];ciliary tip [GO:0097542];cilium [GO:0005929];intraciliary transport particle A [GO:0030991];photoreceptor connecting cilium [GO:0032391];photoreceptor outer segment [GO:0001750]	NA	17.4343	0.000467898	8.53e-05	1.20139	9.83079	9.75014	9.56608	9.58066
P02462	Collagen alpha-1(IV) chain [Cleaved into: Arresten]	COL4A1	CO4A1_HUMAN	Homo sapiens (Human)	basement membrane organization [GO:0071711];blood vessel morphogenesis [GO:0048514];brain development [GO:0007420];branching involved in blood vessel morphogenesis [GO:0001569];cellular response to amino acid stimulus [GO:0071230];collagen-activated tyrosine kinase receptor signaling pathway [GO:0038063];epithelial cell differentiation [GO:0030855];extracellular matrix organization [GO:0030198];n…	basement membrane [GO:0005604];collagen-containing extracellular matrix [GO:0062023];collagen type IV trimer [GO:0005587];endoplasmic reticulum lumen [GO:0005788];extracellular matrix [GO:0031012];extracellular region [GO:0005576];extracellular space [GO:0005615]	extracellular matrix structural constituent [GO:0005201];extracellular matrix structural constituent conferring tensile strength [GO:0030020];platelet-derived growth factor binding [GO:0048407]	12.2739	0.0277893	0.00154852	1.15315	9.66982	9.61114	9.46423	9.52655
Q8NHY6	Zinc finger protein 28 homolog (Zfp-28) (Krueppel-like zinc finger factor X6)	ZFP28 KIAA1431	ZFP28_HUMAN	Homo sapiens (Human)	regulation of transcription, DNA-templated [GO:0006355]	nucleus [GO:0005634]	DNA binding [GO:0003677];metal ion binding [GO:0046872]	30.5942	0.0277301	0.00154852	1.13747	9.75385	9.66858	9.56803	9.59536
O94910	Adhesion G protein-coupled receptor L1 (Calcium-independent alpha-latrotoxin receptor 1) (CIRL-1) (Latrophilin-1) (Lectomedin-2)	ADGRL1 KIAA0821 LEC2 LPHN1	AGRL1_HUMAN	Homo sapiens (Human)	adenylate cyclase-activating G protein-coupled receptor signaling pathway [GO:0007189];calcium-mediated signaling using intracellular calcium source [GO:0035584];cell surface receptor signaling pathway [GO:0007166];G protein-coupled receptor signaling pathway [GO:0007186];heterophilic cell-cell adhesion via plasma membrane cell adhesion molecules [GO:0007157];positive regulation of synapse assemb…	axon [GO:0030424];cell junction [GO:0030054];growth cone [GO:0030426];integral component of membrane [GO:0016021];integral component of plasma membrane [GO:0005887];neuron projection [GO:0043005];plasma membrane [GO:0005886];postsynaptic density [GO:0014069];presynaptic membrane [GO:0042734];synapse [GO:0045202]	carbohydrate binding [GO:0030246];cell adhesion molecule binding [GO:0050839];G protein-coupled receptor activity [GO:0004930];latrotoxin receptor activity [GO:0016524]	20.3312	0.00192491	0.000242507	1.14944	9.83358	9.78772	9.67957	9.63265
Q86UE3	Zinc finger protein 546 (Zinc finger protein 49)	ZNF546 ZNF49	ZN546_HUMAN	Homo sapiens (Human)	regulation of transcription, DNA-templated [GO:0006355]	nucleus [GO:0005634]	DNA binding [GO:0003677];metal ion binding [GO:0046872]	31.3266	0.00173576	0.000225541	1.17749	9.90572	9.81052	9.68265	9.67
P18615	Negative elongation factor E (NELF-E) (RNA-binding protein RD)	NELFE RD RDBP	NELFE_HUMAN	Homo sapiens (Human)	negative regulation of mRNA polyadenylation [GO:1900364];negative regulation of transcription elongation from RNA polymerase II promoter [GO:0034244];positive regulation of ERK1 and ERK2 cascade [GO:0070374];positive regulation of histone H3-K4 methylation [GO:0051571];positive regulation of transcription by RNA polymerase II [GO:0045944];positive regulation of viral transcription [GO:0050434];tr…	NELF complex [GO:0032021];nuclear body [GO:0016604];nucleoplasm [GO:0005654];nucleus [GO:0005634];plasma membrane [GO:0005886]	chromatin binding [GO:0003682];RNA binding [GO:0003723]	39.4606	0.0207553	0.00127837	1.07536	9.79986	9.81363	9.7114	9.70881
Q86UT6	NLR family member X1 (Caterpiller protein 11.3) (CLR11.3) (Nucleotide-binding oligomerization domain protein 26) (Nucleotide-binding oligomerization domain protein 5) (Nucleotide-binding oligomerization domain protein 9)	NLRX1 NOD26 NOD5 NOD9	NLRX1_HUMAN	Homo sapiens (Human)	innate immune response [GO:0045087];intracellular signal transduction [GO:0035556];negative regulation of I-kappaB kinase/NF-kappaB signaling [GO:0043124];negative regulation of inflammatory response [GO:0050728];negative regulation of innate immune response [GO:0045824];negative regulation of interferon-beta production [GO:0032688];negative regulation of interleukin-6 production [GO:0032715];neg…	cell junction [GO:0030054];mitochondrial outer membrane [GO:0005741];mitochondrion [GO:0005739];plasma membrane [GO:0005886]	ATP binding [GO:0005524]	16.9756	0.0658017	0.00259413	1.16086	9.86647	9.80302	9.65127	9.70038
Q8IVT2	Mitotic interactor and substrate of PLK1 (Mitotic spindle positioning protein)	MISP C19orf21	MISP_HUMAN	Homo sapiens (Human)	cell division [GO:0051301];cell migration [GO:0016477];establishment of centrosome localization [GO:0051660];establishment of mitotic spindle orientation [GO:0000132];mitotic spindle assembly [GO:0090307];organelle localization [GO:0051640];regulation of protein localization to cell cortex [GO:1904776]	actin filament [GO:0005884];cell [GO:0005623];cell cortex [GO:0005938];focal adhesion [GO:0005925];intracellular membrane-bounded organelle [GO:0043231];plasma membrane [GO:0005886];spindle pole centrosome [GO:0031616]	actin filament binding [GO:0051015]	12.7093	0.051586	0.00223762	1.15908	9.96309	9.88305	9.75011	9.78026
Q5VZ46	Uncharacterized protein KIAA1614	KIAA1614	K1614_HUMAN	Homo sapiens (Human)	centrosome cycle [GO:0007098];establishment or maintenance of cell polarity [GO:0007163];regulation of cellular localization [GO:0060341]	apical plasma membrane [GO:0016324];cell cortex [GO:0005938];nucleus [GO:0005634]	protein kinase C binding [GO:0005080];Rho GTPase binding [GO:0017048]	34.3656	0.000604413	0.000104248	1.12745	10.0448	10.0619	9.90107	9.88881
Q96B97	SH3 domain-containing kinase-binding protein 1 (CD2-binding protein 3) (CD2BP3) (Cbl-interacting protein of 85 kDa) (Human Src family kinase-binding protein 1) (HSB-1)	SH3KBP1 CIN85	SH3K1_HUMAN	Homo sapiens (Human)	actin filament organization [GO:0007015];apoptotic process [GO:0006915];axon guidance [GO:0007411];cell-cell signaling [GO:0007267];cell migration [GO:0016477];cytoskeleton organization [GO:0007010];endocytosis [GO:0006897];membrane organization [GO:0061024];negative regulation of epidermal growth factor receptor signaling pathway [GO:0042059];positive regulation of B cell activation [GO:0050871]…	cell-cell junction [GO:0005911];cytoplasm [GO:0005737];cytoplasmic vesicle membrane [GO:0030659];cytoskeleton [GO:0005856];cytosol [GO:0005829];endocytic vesicle [GO:0030139];focal adhesion [GO:0005925];neuron projection [GO:0043005];plasma membrane [GO:0005886];synapse [GO:0045202]	SH3 domain binding [GO:0017124]	18.3135	0.000481772	8.67e-05	1.16371	10.0906	10.0426	9.8736	9.87184
Q9HBT7	Zinc finger protein 287 (Zinc finger protein with KRAB and SCAN domains 13)	ZNF287 ZKSCAN13	ZN287_HUMAN	Homo sapiens (Human)	positive regulation of transcription, DNA-templated [GO:0045893];regulation of cytokine biosynthetic process [GO:0042035]	nucleus [GO:0005634]	DNA binding [GO:0003677];DNA-binding transcription factor activity [GO:0003700];metal ion binding [GO:0046872]	22.4309	0.100063	0.00358401	1.06345	10.0065	9.97392	9.91774	9.919
Q6P4Q7	Metal transporter CNNM4 (Ancient conserved domain-containing protein 4) (Cyclin-M4)	CNNM4 ACDP4 KIAA1592	CNNM4_HUMAN	Homo sapiens (Human)	enamel mineralization [GO:0070166];magnesium ion homeostasis [GO:0010960];magnesium ion transport [GO:0015693];metal ion homeostasis [GO:0055065];response to stimulus [GO:0050896];visual perception [GO:0007601]	basolateral plasma membrane [GO:0016323];dendrite [GO:0030425];integral component of membrane [GO:0016021];neuronal cell body [GO:0043025];plasma membrane [GO:0005886];protein-containing complex [GO:0032991]	magnesium ion transmembrane transporter activity [GO:0015095];sodium ion transmembrane transporter activity [GO:0015081];transmembrane transporter activity [GO:0022857]	18.7303	0.00831759	0.000713055	1.09834	10.0067	9.96752	9.87142	9.90889
Q96R06	Sperm-associated antigen 5 (Astrin) (Deepest) (Mitotic spindle-associated protein p126) (MAP126)	SPAG5	SPAG5_HUMAN	Homo sapiens (Human)	cell division [GO:0051301];chromosome segregation [GO:0007059];mitotic sister chromatid segregation [GO:0000070];positive regulation of intracellular transport [GO:0032388];positive regulation of spindle assembly [GO:1905832];protein localization to centrosome [GO:0071539];regulation of attachment of spindle microtubules to kinetochore [GO:0051988];regulation of metaphase plate congression [GO:00…	centriolar satellite [GO:0034451];condensed chromosome kinetochore [GO:0000777];cytoplasm [GO:0005737];kinetochore [GO:0000776];microtubule plus-end [GO:0035371];midbody [GO:0030496];mitotic spindle [GO:0072686];mitotic spindle pole [GO:0097431]	microtubule binding [GO:0008017]	37.3104	0.00599215	0.00056228	1.19689	10.1688	10.0647	9.90953	9.93754
Q92503	SEC14-like protein 1	SEC14L1 SEC14L	S14L1_HUMAN	Homo sapiens (Human)	choline transport [GO:0015871];innate immune response [GO:0045087];negative regulation of RIG-I signaling pathway [GO:0039536]	cytoplasm [GO:0005737];cytosol [GO:0005829];Golgi apparatus [GO:0005794];nucleoplasm [GO:0005654]	molecular function regulator [GO:0098772];RIG-I binding [GO:0039552]	14.0668	0.0109619	0.000865487	1.24998	10.1614	9.98593	9.8395	9.85359
Q92870	Amyloid-beta A4 precursor protein-binding family B member 2 (Protein Fe65-like 1)	APBB2 FE65L FE65L1	APBB2_HUMAN	Homo sapiens (Human)	axon guidance [GO:0007411];cell cycle arrest [GO:0007050];extracellular matrix organization [GO:0030198];intracellular signal transduction [GO:0035556];negative regulation of apoptotic process [GO:0043066];negative regulation of cell growth [GO:0030308];neuron migration [GO:0001764];positive regulation of apoptotic process [GO:0043065];regulation of transcription, DNA-templated [GO:0006355]	cytoplasm [GO:0005737];growth cone [GO:0030426];lamellipodium [GO:0030027];membrane [GO:0016020];nucleus [GO:0005634];synapse [GO:0045202]	amyloid-beta binding [GO:0001540];transcription factor binding [GO:0008134]	19.0131	0.0443325	0.00205673	1.1648	10.1085	10.0426	9.88837	9.9197
O15229	Kynurenine 3-monooxygenase (EC 1.14.13.9) (Kynurenine 3-hydroxylase)	KMO	KMO_HUMAN	Homo sapiens (Human)	'de novo' NAD biosynthetic process from tryptophan [GO:0034354];aging [GO:0007568];anthranilate metabolic process [GO:0043420];cellular response to interleukin-1 [GO:0071347];cellular response to lipopolysaccharide [GO:0071222];kynurenic acid biosynthetic process [GO:0034276];kynurenine metabolic process [GO:0070189];L-kynurenine metabolic process [GO:0097052];NAD metabolic process [GO:0019674];p…	cytosol [GO:0005829];extracellular space [GO:0005615];integral component of membrane [GO:0016021];mitochondrial outer membrane [GO:0005741];mitochondrion [GO:0005739]	FAD binding [GO:0071949];flavin adenine dinucleotide binding [GO:0050660];kynurenine 3-monooxygenase activity [GO:0004502];NAD(P)H oxidase activity [GO:0016174]	17.116	0.00881957	0.000736478	1.17687	10.1934	10.088	9.95848	9.97384
E9PAV3	Nascent polypeptide-associated complex subunit alpha, muscle-specific form (Alpha-NAC, muscle-specific form) (skNAC)	NACA	NACAM_HUMAN	Homo sapiens (Human)	NA	nascent polypeptide-associated complex [GO:0005854];nucleus [GO:0005634]	DNA binding [GO:0003677]	13.5129	0.022037	0.00133031	1.1689	10.2091	10.1166	9.9839	10.0228
Q68D51	DENN domain-containing protein 2C	DENND2C	DEN2C_HUMAN	Homo sapiens (Human)	NA	NA	Rab guanyl-nucleotide exchange factor activity [GO:0017112]	31.59	0.0457692	0.00209845	1.16963	10.38	10.2639	10.2108	10.1539
P0DMV8	Heat shock 70 kDa protein 1A (Heat shock 70 kDa protein 1) (HSP70-1) (HSP70.1)	HSPA1A HSP72 HSPA1 HSX70	HS71A_HUMAN	Homo sapiens (Human)	ATP metabolic process [GO:0046034];cellular heat acclimation [GO:0070370];cellular response to heat [GO:0034605];cellular response to oxidative stress [GO:0034599];cellular response to unfolded protein [GO:0034620];chaperone cofactor-dependent protein refolding [GO:0051085];chaperone-mediated protein complex assembly [GO:0051131];lysosomal transport [GO:0007041];mRNA catabolic process [GO:0006402…	aggresome [GO:0016235];blood microparticle [GO:0072562];centriole [GO:0005814];centrosome [GO:0005813];cytoplasm [GO:0005737];cytosol [GO:0005829];endoplasmic reticulum [GO:0005783];extracellular exosome [GO:0070062];extracellular region [GO:0005576];ficolin-1-rich granule lumen [GO:1904813];focal adhesion [GO:0005925];inclusion body [GO:0016234];mitochondrion [GO:0005739];nuclear speck [GO:00166…	ATPase activity [GO:0016887];ATPase activity, coupled [GO:0042623];ATP binding [GO:0005524];C3HC4-type RING finger domain binding [GO:0055131];cadherin binding [GO:0045296];denatured protein binding [GO:0031249];disordered domain specific binding [GO:0097718];enzyme binding [GO:0019899];G protein-coupled receptor binding [GO:0001664];heat shock protein binding [GO:0031072];histone deacetylase bin…	25.5116	0.0198219	0.00124169	1.22559	10.33	10.1702	10.0366	10.0484
Q58FF6	Putative heat shock protein HSP 90-beta 4	HSP90AB4P	H90B4_HUMAN	Homo sapiens (Human)	cellular response to heat [GO:0034605];protein folding [GO:0006457];protein stabilization [GO:0050821]	cell surface [GO:0009986];cytoplasm [GO:0005737];cytosol [GO:0005829];perinuclear region of cytoplasm [GO:0048471];plasma membrane [GO:0005886];protein-containing complex [GO:0032991]	ATP binding [GO:0005524];disordered domain specific binding [GO:0097718];unfolded protein binding [GO:0051082]	19.5828	0.00103996	0.00015777	1.16362	10.5366	10.4364	10.318	10.3368
H7BZ55	Putative ciliary rootlet coiled-coil protein 2	CROCC2	CRCC2_HUMAN	Homo sapiens (Human)	NA	NA	NA	63.4543	0.460765	0.0131539	1.05593	10.4041	10.4093	10.3308	10.3804
A8MTY0	Zinc finger protein 724	ZNF724 ZNF724P	ZN724_HUMAN	Homo sapiens (Human)	regulation of transcription, DNA-templated [GO:0006355]	nucleus [GO:0005634]	DNA binding [GO:0003677];metal ion binding [GO:0046872]	23.5163	0.0290215	0.00158967	1.19432	10.5875	10.4485	10.3313	10.3485
P78347	General transcription factor II-I (GTFII-I) (TFII-I) (Bruton tyrosine kinase-associated protein 135) (BAP-135) (BTK-associated protein 135) (SRF-Phox1-interacting protein) (SPIN) (Williams-Beuren syndrome chromosomal region 6 protein)	GTF2I BAP135 WBSCR6	GTF2I_HUMAN	Homo sapiens (Human)	negative regulation of angiogenesis [GO:0016525];negative regulation of cytosolic calcium ion concentration [GO:0051481];signal transduction [GO:0007165];transcription by RNA polymerase II [GO:0006366];transcription initiation from RNA polymerase II promoter [GO:0006367]	cell [GO:0005623];cytoplasm [GO:0005737];membrane [GO:0016020];nucleoplasm [GO:0005654];nucleus [GO:0005634]	DNA binding [GO:0003677];DNA-binding transcription factor activity [GO:0003700]	13.3637	0.0700607	0.00273598	1.21809	10.5942	10.4518	10.3096	10.345
Q8NDV3	Structural maintenance of chromosomes protein 1B (SMC protein 1B) (SMC-1-beta) (SMC-1B)	SMC1B SMC1L2	SMC1B_HUMAN	Homo sapiens (Human)	meiotic cell cycle [GO:0051321];sister chromatid cohesion [GO:0007062]	chromosome, centromeric region [GO:0000775];cytosol [GO:0005829];lateral element [GO:0000800];meiotic cohesin complex [GO:0030893];nuclear meiotic cohesin complex [GO:0034991];nucleoplasm [GO:0005654]	ATP binding [GO:0005524];DNA binding [GO:0003677]	22.1633	0.0601259	0.0024639	1.17121	10.5833	10.5013	10.3553	10.3811
O43707	Alpha-actinin-4 (Non-muscle alpha-actinin 4)	ACTN4	ACTN4_HUMAN	Homo sapiens (Human)	actin filament bundle assembly [GO:0051017];bicellular tight junction assembly [GO:0070830];negative regulation of cellular component movement [GO:0051271];negative regulation of substrate adhesion-dependent cell spreading [GO:1900025];peroxisome proliferator activated receptor signaling pathway [GO:0035357];platelet degranulation [GO:0002576];positive regulation of cell migration [GO:0030335];po…	brush border [GO:0005903];cell [GO:0005623];cell-cell junction [GO:0005911];cortical cytoskeleton [GO:0030863];cytoplasm [GO:0005737];cytosol [GO:0005829];extracellular exosome [GO:0070062];extracellular region [GO:0005576];extracellular space [GO:0005615];focal adhesion [GO:0005925];neuron projection [GO:0043005];nuclear body [GO:0016604];nucleus [GO:0005634];perinuclear region of cytoplasm [GO:…	actin binding [GO:0003779];actin filament binding [GO:0051015];calcium ion binding [GO:0005509];chromatin DNA binding [GO:0031490];integrin binding [GO:0005178];ion channel binding [GO:0044325];nuclear hormone receptor binding [GO:0035257];nuclear receptor transcription coactivator activity [GO:0030374];nucleoside binding [GO:0001882];protein homodimerization activity [GO:0042803];protein N-termi…	76.3659	0.00264635	0.000312985	1.13467	10.7048	10.7171	10.5349	10.5529
Q9H2K2	Poly [ADP-ribose] polymerase tankyrase-2 (EC 2.4.2.30) (ADP-ribosyltransferase diphtheria toxin-like 6) (ARTD6) (Poly [ADP-ribose] polymerase 5B) (Protein poly-ADP-ribosyltransferase tankyrase-2) (EC 2.4.2.-) (TNKS-2) (TRF1-interacting ankyrin-related ADP-ribose polymerase 2) (Tankyrase II) (Tankyrase-2) (TANK2) (Tankyrase-like protein) (Tankyrase-related protein)	TNKS2 PARP5B TANK2 TNKL	TNKS2_HUMAN	Homo sapiens (Human)	multicellular organism growth [GO:0035264];negative regulation of telomere maintenance via telomere lengthening [GO:1904357];positive regulation of canonical Wnt signaling pathway [GO:0090263];positive regulation of telomere capping [GO:1904355];positive regulation of telomere maintenance via telomerase [GO:0032212];protein ADP-ribosylation [GO:0006471];protein auto-ADP-ribosylation [GO:0070213];…	cytoplasm [GO:0005737];cytosol [GO:0005829];Golgi membrane [GO:0000139];nuclear chromosome, telomeric region [GO:0000784];nuclear envelope [GO:0005635];nucleus [GO:0005634];pericentriolar material [GO:0000242];perinuclear region of cytoplasm [GO:0048471]	enzyme binding [GO:0019899];metal ion binding [GO:0046872];NAD+ ADP-ribosyltransferase activity [GO:0003950];protein ADP-ribosylase activity [GO:1990404]	40.456	0.370485	0.0107138	1.12723	11.1313	11.0634	10.9585	11.0006
Q9BQS8	FYVE and coiled-coil domain-containing protein 1 (Zinc finger FYVE domain-containing protein 7)	FYCO1 ZFYVE7	FYCO1_HUMAN	Homo sapiens (Human)	plus-end-directed vesicle transport along microtubule [GO:0072383];positive regulation of autophagosome maturation [GO:1901098]	autophagosome [GO:0005776];cell [GO:0005623];Golgi apparatus [GO:0005794];intracellular membrane-bounded organelle [GO:0043231];late endosome [GO:0005770];lysosome [GO:0005764];membrane [GO:0016020]	metal ion binding [GO:0046872]	62.3583	0.00912824	0.000753567	1.16399	11.4644	11.3887	11.2453	11.2581
Q9Y4B5	Microtubule cross-linking factor 1 (Coiled-coil domain-containing protein 165) (PAR-1-interacting protein) (SOGA family member 2)	MTCL1 CCDC165 KIAA0802 SOGA2	MTCL1_HUMAN	Homo sapiens (Human)	establishment or maintenance of epithelial cell apical/basal polarity [GO:0045197];microtubule bundle formation [GO:0001578];positive regulation of microtubule motor activity [GO:2000576];positive regulation of protein targeting to membrane [GO:0090314];regulation of autophagy [GO:0010506]	apical plasma membrane [GO:0016324];apicolateral plasma membrane [GO:0016327];cytoplasm [GO:0005737];cytoskeleton [GO:0005856];extracellular space [GO:0005615];lateral plasma membrane [GO:0016328];microtubule bundle [GO:0097427];midbody [GO:0030496];spindle pole [GO:0000922]	microtubule binding [GO:0008017];protein homodimerization activity [GO:0042803];RNA binding [GO:0003723]	66.907	0.0553233	0.00233682	1.14568	11.5657	11.4975	11.3753	11.3695
A6QL64	Ankyrin repeat domain-containing protein 36A	ANKRD36 ANKRD36A KIAA1641 UNQ2430/PRO499	AN36A_HUMAN	Homo sapiens (Human)	NA	NA	NA	77.6943	0.103299	0.00366854	1.1258	11.5327	11.4633	11.3617	11.4071
Q8N2N9	Ankyrin repeat domain-containing protein 36B (CLL-associated antigen KW-1)	ANKRD36B	AN36B_HUMAN	Homo sapiens (Human)	NA	NA	NA	91.7347	0.135218	0.00447273	1.11307	11.7454	11.6928	11.5908	11.6212
